# Supplementary material for: Dysregulation of septin cytoskeletal organization in the trabecular meshwork contributes to ocular hypertension
Source: JCI Insight. 2024 Dec 6;9(23):e179468. doi: 10.1172/jci.insight.179468 (PMC11623952; doi:10.1172/jci.insight.179468)
Supplement: Supplemental tables 2 and 3 [file jciinsight-9-179468-s108.xlsx]

## Sheet: Supplemental Table 2
Supplemental Table 2
Accession	Unique peptides	Confidence score	Anova (p)	q Value	Mass	Description	S9 Run-1	S9 Run-2	IgG Run-1	IgG Run-2		Ave Septin 9	Ave IgG		ratio Sep9/IgG
CYFP1_HUMAN	2	143.63	0.0172107	0.0118605	146742	Cytoplasmic FMR1-interacting protein 1 OS=Homo sapiens OX=9606 GN=CYFIP1 PE=1 SV=1	440478	364303	3332.07	4312.4		402390	3822.23		105.276
SEP10_HUMAN;SEPT3_HUMAN	2	77.74	0.22466	0.0151409	53016	Septin-10 OS=Homo sapiens OX=9606 GN=SEPTIN10 PE=1 SV=2	470152	480203	1	11705.8		475178	5853.42		81.1794
RB3GP_HUMAN	2	87.65	0.00856391	0.001122	111594	Rab3 GTPase-activating protein catalytic subunit OS=Homo sapiens OX=9606 GN=RAB3GAP1 PE=1 SV=3	244376	186253	3837.46	7232.12		215314	5534.79		38.902
SPRE_HUMAN	2	75.46	0.0169993	0.0117351	28316	Sepiapterin reductase OS=Homo sapiens OX=9606 GN=SPR PE=1 SV=1	207930	228549	63.2139	12011.2		218240	6037.21		36.1491
SMD1_HUMAN	2	152.44	0.0078257	0.00661425	13273	Small nuclear ribonucleoprotein Sm D1 OS=Homo sapiens OX=9606 GN=SNRPD1 PE=1 SV=1	1.17517e+06	1.2091e+06	33114.1	40060.6		1.19214e+06	36587.3		32.5833
SEP11_HUMAN;SEPT6_HUMAN;SEPT8_HUMAN	5	453.3	0.000496148	0.00034188	49652	Septin-11 OS=Homo sapiens OX=9606 GN=SEPTIN11 PE=1 SV=3	7.86962e+06	7.66346e+06	298707	258116		7.76654e+06	278411		27.8959
ZCCHV_HUMAN	2	148.37	0.0697177	0.00534655	103135	Zinc finger CCCH-type antiviral protein 1 OS=Homo sapiens OX=9606 GN=ZC3HAV1 PE=1 SV=3	1.38781e+06	1.40279e+06	90764.1	10970.2		1.3953e+06	50867.2		27.4303
PPR18_HUMAN	3	136.32	0.0290656	0.00260007	68187	Phostensin OS=Homo sapiens OX=9606 GN=PPP1R18 PE=1 SV=1	1.21115e+06	1.21241e+06	50511.6	43027.2		1.21178e+06	46769.4		25.9097
SCPDL_HUMAN	3	165.73	0.00131705	0.000470788	47464	Saccharopine dehydrogenase-like oxidoreductase OS=Homo sapiens OX=9606 GN=SCCPDH PE=1 SV=1	630573	755850	26563	30676.9		693211	28620		24.2212
RHG18_HUMAN	2	102.62	0.0685491	0.0052824	75215	Rho GTPase-activating protein 18 OS=Homo sapiens OX=9606 GN=ARHGAP18 PE=1 SV=3	393349	496686	34372.4	4988.48		445018	19680.5		22.6122
SEPT9_HUMAN	19	1332.61	3.33471e-05	0.000101998	65646	Septin-9 OS=Homo sapiens OX=9606 GN=SEPTIN9 PE=1 SV=2	3.87946e+07	3.99204e+07	1.7758e+06	1.81402e+06		3.93575e+07	1.79491e+06		21.9273
SEPT2_HUMAN	8	421.34	2.58744e-05	8.94645e-05	41689	Septin-2 OS=Homo sapiens OX=9606 GN=SEPTIN2 PE=1 SV=1	1.05158e+07	1.04522e+07	487047	472280		1.0484e+07	479664		21.8569
SEPT7_HUMAN;SEP14_HUMAN	8	562.27	0.0132771	0.00150839	50933	Septin-7 OS=Homo sapiens OX=9606 GN=SEPTIN7 PE=1 SV=2	1.35336e+07	1.22998e+07	424357	859863		1.29167e+07	642110		20.1161
IF2B_HUMAN	2	68.08	0.00262453	0.000634401	38706	Eukaryotic translation initiation factor 2 subunit 2 OS=Homo sapiens OX=9606 GN=EIF2S2 PE=1 SV=2	201310	269473	11459.8	12516.7		235392	11988.2		19.6352
RENT1_HUMAN	2	109.49	0.0222852	0.00213782	125578	Regulator of nonsense transcripts 1 OS=Homo sapiens OX=9606 GN=UPF1 PE=1 SV=2	848817	722936	58205	23330		785876	40767.5		19.277
AP1M1_HUMAN	5	199.98	0.00202608	0.000581682	48727	AP-1 complex subunit mu-1 OS=Homo sapiens OX=9606 GN=AP1M1 PE=1 SV=3	1.62117e+06	1.56664e+06	94790.6	72786		1.59391e+06	83788.3		19.023
ABCF1_HUMAN	2	70.63	0.0098543	0.00123165	96323	ATP-binding cassette sub-family F member 1 OS=Homo sapiens OX=9606 GN=ABCF1 PE=1 SV=2	1.52652e+06	1.4997e+06	87751.7	73842.9		1.51311e+06	80797.3		18.7272
PUR2_HUMAN	7	312.1	0.00761855	0.00105737	108953	Trifunctional purine biosynthetic protein adenosine-3 OS=Homo sapiens OX=9606 GN=GART PE=1 SV=1	2.25141e+06	2.28849e+06	127039	118340		2.26995e+06	122689		18.5016
HEMH_HUMAN	2	44.41	0.00348218	0.000708938	48402	Ferrochelatase, mitochondrial OS=Homo sapiens OX=9606 GN=FECH PE=1 SV=2	766787	684251	33267.6	46086.1		725519	39676.8		18.2857
AP1G1_HUMAN	2	71.8	0.00673364	0.000987846	92148	AP-1 complex subunit gamma-1 OS=Homo sapiens OX=9606 GN=AP1G1 PE=1 SV=5	279216	327038	12980.6	20459.4		303127	16720		18.1296
E2AK2_HUMAN	2	93.35	0.263848	0.0173268	62512	Interferon-induced, double-stranded RNA-activated protein kinase OS=Homo sapiens OX=9606 GN=EIF2AK2 PE=1 SV=2	465051	511742	29134.2	26194		488396	27664.1		17.6545
IFIT5_HUMAN	3	180.31	0.00841645	0.00111927	56268	Interferon-induced protein with tetratricopeptide repeats 5 OS=Homo sapiens OX=9606 GN=IFIT5 PE=1 SV=1	819100	822664	41126.9	52368.7		820882	46747.8		17.5598
HUWE1_HUMAN	6	354.75	0.0261821	0.00240115	485523	E3 ubiquitin-protein ligase HUWE1 OS=Homo sapiens OX=9606 GN=HUWE1 PE=1 SV=3	1.91109e+06	1.89187e+06	62053.1	163648		1.90148e+06	112851		16.8496
SC61B_HUMAN	2	119.94	0.00350342	0.000708938	10025	Protein transport protein Sec61 subunit beta OS=Homo sapiens OX=9606 GN=SEC61B PE=1 SV=2	3.48281e+06	3.00741e+06	174424	234193		3.24511e+06	204308		15.8834
AP3D1_HUMAN	3	234.12	0.00104815	0.000431005	131159	AP-3 complex subunit delta-1 OS=Homo sapiens OX=9606 GN=AP3D1 PE=1 SV=1	2.91984e+06	3.028e+06	207066	173898		2.97392e+06	190482		15.6126
SHLB1_HUMAN	3	132.29	0.000122035	0.000186633	41056	Endophilin-B1 OS=Homo sapiens OX=9606 GN=SH3GLB1 PE=1 SV=1	8.99075e+06	8.97408e+06	559620	594603		8.98241e+06	577112		15.5644
ADDG_HUMAN	2	100.82	0.0362875	0.0031097	79447	Gamma-adducin OS=Homo sapiens OX=9606 GN=ADD3 PE=1 SV=1	685081	400978	50613.9	19255.1		543029	34934.5		15.5442
FND3A_HUMAN	4	308.86	0.00106226	0.000431005	133763	Fibronectin type-III domain-containing protein 3A OS=Homo sapiens OX=9606 GN=FNDC3A PE=1 SV=4	2.73658e+06	2.38227e+06	156330	174943		2.55943e+06	165637		15.452
OAS3_HUMAN	3	118.05	0.0711483	0.0054351	122861	2'-5'-oligoadenylate synthase 3 OS=Homo sapiens OX=9606 GN=OAS3 PE=1 SV=3	1.40194e+06	1.19206e+06	25806.2	143537		1.297e+06	84671.6		15.318
DYST_HUMAN	3	104.42	0.0272144	0.0178053	865259	Dystonin OS=Homo sapiens OX=9606 GN=DST PE=1 SV=4	653648	608930	47102.3	37807		631289	42454.7		14.8697
MRP1_HUMAN	2	58.9	0.0481656	0.0038927	172907	Multidrug resistance-associated protein 1 OS=Homo sapiens OX=9606 GN=ABCC1 PE=1 SV=3	355546	283221	34215.2	9435.97		319384	21825.6		14.6334
NEK7_HUMAN;NEK6_HUMAN	3	121.01	0.00649979	0.000962673	34985	Serine/threonine-protein kinase Nek7 OS=Homo sapiens OX=9606 GN=NEK7 PE=1 SV=1	930607	833512	73058.8	47830.5		882059	60444.6		14.5928
PA24A_HUMAN	5	251.04	0.00206383	0.000582013	85697	Cytosolic phospholipase A2 OS=Homo sapiens OX=9606 GN=PLA2G4A PE=1 SV=2	1.89267e+06	1.84466e+06	144747	113584		1.86867e+06	129166		14.4672
CTND1_HUMAN	2	110.46	0.310157	0.0199882	108674	Catenin delta-1 OS=Homo sapiens OX=9606 GN=CTNND1 PE=1 SV=1	298799	310290	1	42375.4		304545	21188.2		14.3733
SYLC_HUMAN	7	402.72	0.000984344	0.000431005	135577	Leucine--tRNA ligase, cytoplasmic OS=Homo sapiens OX=9606 GN=LARS PE=1 SV=2	2.21314e+06	2.18553e+06	145272	171329		2.19934e+06	158300		13.8934
SYNJ1_HUMAN	3	99.18	0.142303	0.00997956	174135	Synaptojanin-1 OS=Homo sapiens OX=9606 GN=SYNJ1 PE=1 SV=2	1.36873e+06	1.24548e+06	186160	10622.8		1.3071e+06	98391.2		13.2847
IGHG1_HUMAN;IGHG3_HUMAN	6	319.26	0.00126686	0.000470235	36596	Immunoglobulin heavy constant gamma 1 OS=Homo sapiens OX=9606 GN=IGHG1 PE=1 SV=1	5.80594e+08	5.99047e+08	4.06645e+07	4.87532e+07		5.89821e+08	4.47088e+07		13.1925
CSN2_HUMAN	4	192.08	0.0241637	0.00225545	51849	COP9 signalosome complex subunit 2 OS=Homo sapiens OX=9606 GN=COPS2 PE=1 SV=1	1.23423e+06	1.14312e+06	126327	54592.9		1.18867e+06	90460.1		13.1403
RBGPR_HUMAN	3	146.38	0.00248917	0.000618605	157482	Rab3 GTPase-activating protein non-catalytic subunit OS=Homo sapiens OX=9606 GN=RAB3GAP2 PE=1 SV=1	1.06565e+06	979927	68864.9	87845.8		1.02279e+06	78355.4		13.0532
NDUAA_HUMAN	4	171.94	0.0484718	0.00391347	41067	NADH dehydrogenase [ubiquinone] 1 alpha subcomplex subunit 10, mitochondrial OS=Homo sapiens OX=9606 GN=NDUFA10 PE=1 SV=1	896278	1.01324e+06	32803.5	114340		954761	73571.8		12.9773
SRP68_HUMAN	4	140.06	0.00755547	0.00105413	71199	Signal recognition particle subunit SRP68 OS=Homo sapiens OX=9606 GN=SRP68 PE=1 SV=2	1.42697e+06	1.27746e+06	84007.7	129623		1.35222e+06	106815		12.6594
ATX10_HUMAN	3	202.53	0.00484054	0.00084604	54196	Ataxin-10 OS=Homo sapiens OX=9606 GN=ATXN10 PE=1 SV=1	1.23622e+06	1.18386e+06	117138	82738.7		1.21004e+06	99938.2		12.1079
DNM1L_HUMAN	5	238.11	0.0123852	0.00143577	82339	Dynamin-1-like protein OS=Homo sapiens OX=9606 GN=DNM1L PE=1 SV=2	1.46768e+06	1.69653e+06	95724.4	165771		1.58211e+06	130748		12.1004
SF3B1_HUMAN	2	55.14	0.00464804	0.000834401	146479	Splicing factor 3B subunit 1 OS=Homo sapiens OX=9606 GN=SF3B1 PE=1 SV=3	748687	724707	71333.1	50709.2		736697	61021.1		12.0728
GLRX3_HUMAN	2	61.15	0.0020538	0.000582013	37693	Glutaredoxin-3 OS=Homo sapiens OX=9606 GN=GLRX3 PE=1 SV=2	673151	664921	62025.1	49488		669036	55756.5		11.9992
EIF3A_HUMAN	10	481.54	0.00162788	0.000510672	166867	Eukaryotic translation initiation factor 3 subunit A OS=Homo sapiens OX=9606 GN=EIF3A PE=1 SV=1	5.41515e+06	5.22604e+06	492801	404688		5.32059e+06	448745		11.8566
FLII_HUMAN	4	231.09	0.0422374	0.00350623	146142	Protein flightless-1 homolog OS=Homo sapiens OX=9606 GN=FLII PE=1 SV=2	1.57905e+06	1.51831e+06	64714.4	196653		1.54868e+06	130684		11.8506
CO3_HUMAN	2	74.63	0.0430299	0.00355985	188569	Complement C3 OS=Homo sapiens OX=9606 GN=C3 PE=1 SV=2	597542	479092	69324.2	23371.6		538317	46347.9		11.6147
EPCR_HUMAN	2	97.13	0.00286623	0.000661738	26997	Endothelial protein C receptor OS=Homo sapiens OX=9606 GN=PROCR PE=1 SV=1	362881	445904	38039.2	32368.6		404393	35203.9		11.4872
PGM2L_HUMAN	2	55.46	0.0807101	0.00602115	71366	Glucose 1,6-bisphosphate synthase OS=Homo sapiens OX=9606 GN=PGM2L1 PE=1 SV=3	598826	435787	47081.9	45702		517307	46392		11.1508
UN45A_HUMAN	2	99.99	1.43307e-05	6.70391e-05	104266	Protein unc-45 homolog A OS=Homo sapiens OX=9606 GN=UNC45A PE=1 SV=1	536171	545986	48906.4	48974.8		541078	48940.6		11.0558
S23IP_HUMAN	3	141.76	0.0112795	0.00134382	111691	SEC23-interacting protein OS=Homo sapiens OX=9606 GN=SEC23IP PE=1 SV=1	1.60223e+06	1.26094e+06	100358	158964		1.43158e+06	129661		11.0409
PLAP_HUMAN	2	105.02	0.0250647	0.00232048	88641	Phospholipase A-2-activating protein OS=Homo sapiens OX=9606 GN=PLAA PE=1 SV=2	549286	518707	67251.4	30377.2		533996	48814.3		10.9393
DJC13_HUMAN	2	157.34	0.0162593	0.00171947	256533	DnaJ homolog subfamily C member 13 OS=Homo sapiens OX=9606 GN=DNAJC13 PE=1 SV=5	506395	452904	31416.9	58052.6		479650	44734.8		10.7221
LIMS1_HUMAN;LIMS2_HUMAN	4	200.65	0.00165031	0.000510672	39108	LIM and senescent cell antigen-like-containing domain protein 1 OS=Homo sapiens OX=9606 GN=LIMS1 PE=1 SV=4	727173	879150	76278.4	73891		803162	75084.7		10.6967
RAGP1_HUMAN	5	264.33	0.0206309	0.00201559	63958	Ran GTPase-activating protein 1 OS=Homo sapiens OX=9606 GN=RANGAP1 PE=1 SV=1	2.23906e+06	2.2208e+06	281257	138650		2.22993e+06	209954		10.621
FBN1_HUMAN	8	319.03	0.000392046	0.000324082	332667	Fibrillin-1 OS=Homo sapiens OX=9606 GN=FBN1 PE=1 SV=4	1.71146e+06	1.58789e+06	159817	151113		1.64968e+06	155465		10.6112
PGH2_HUMAN	2	57.29	0.0390338	0.00330938	69693	Prostaglandin G/H synthase 2 OS=Homo sapiens OX=9606 GN=PTGS2 PE=1 SV=2	463060	326350	22598.5	56051.7		394705	39325.1		10.037
ADDA_HUMAN	3	128.6	5.42601e-05	0.000133375	81304	Alpha-adducin OS=Homo sapiens OX=9606 GN=ADD1 PE=1 SV=2	972779	952496	94663.7	97220.4		962637	95942.1		10.0335
IMA7_HUMAN;IMA5_HUMAN	2	156.66	0.0468271	0.00379997	60733	Importin subunit alpha-7 OS=Homo sapiens OX=9606 GN=KPNA6 PE=1 SV=1	1.3892e+06	1.39763e+06	210024	70285.7		1.39342e+06	140155		9.94198
DD19A_HUMAN	2	66.46	0.0827649	0.00616288	54397	ATP-dependent RNA helicase DDX19A OS=Homo sapiens OX=9606 GN=DDX19A PE=1 SV=1	1.06872e+06	1.12742e+06	183599	37676.4		1.09807e+06	110638		9.92497
DSRAD_HUMAN	4	166.45	0.00196654	0.000569266	137178	Double-stranded RNA-specific adenosine deaminase OS=Homo sapiens OX=9606 GN=ADAR PE=1 SV=4	770409	649838	78535	70716		710124	74625.5		9.51583
RNF14_HUMAN	2	64.81	0.0107854	0.0013115	55626	E3 ubiquitin-protein ligase RNF14 OS=Homo sapiens OX=9606 GN=RNF14 PE=1 SV=1	406648	394854	52384.6	32581.6		400751	42483.1		9.43318
IPO5_HUMAN;RNBP6_HUMAN	5	241.02	0.0238766	0.00223916	125032	Importin-5 OS=Homo sapiens OX=9606 GN=IPO5 PE=1 SV=4	1.96705e+06	1.90059e+06	137577	282063		1.93382e+06	209820		9.21657
UBP14_HUMAN	5	264.7	0.0031804	0.000681263	56489	Ubiquitin carboxyl-terminal hydrolase 14 OS=Homo sapiens OX=9606 GN=USP14 PE=1 SV=3	2.28486e+06	2.29674e+06	226202	289782		2.2908e+06	257992		8.87934
NCOA7_HUMAN	2	114.63	0.000666355	0.000366802	106722	Nuclear receptor coactivator 7 OS=Homo sapiens OX=9606 GN=NCOA7 PE=1 SV=2	2.38536e+06	2.25924e+06	252551	278555		2.3223e+06	265553		8.74515
SYMC_HUMAN	5	240.82	0.000290329	0.000292262	102249	Methionine--tRNA ligase, cytoplasmic OS=Homo sapiens OX=9606 GN=MARS PE=1 SV=2	3.70152e+06	3.82951e+06	447908	419565		3.76551e+06	433736		8.68157
TBL2_HUMAN	2	77.69	0.345626	0.0219539	50393	Transducin beta-like protein 2 OS=Homo sapiens OX=9606 GN=TBL2 PE=1 SV=1	1.07052e+06	1.055e+06	1	245223		1.06276e+06	122612		8.66764
OLA1_HUMAN	2	111.09	0.00363203	0.000725731	44943	Obg-like ATPase 1 OS=Homo sapiens OX=9606 GN=OLA1 PE=1 SV=2	988561	853940	119919	96847.3		921250	108383		8.49993
CAN1_HUMAN	9	378.88	0.00205866	0.000582013	82465	Calpain-1 catalytic subunit OS=Homo sapiens OX=9606 GN=CAPN1 PE=1 SV=1	7.15204e+06	7.32776e+06	772720	937267		7.2399e+06	854993		8.46779
VMA5A_HUMAN	5	267.77	0.0363838	0.00311459	87175	von Willebrand factor A domain-containing protein 5A OS=Homo sapiens OX=9606 GN=VWA5A PE=2 SV=2	2.15037e+06	1.97066e+06	344333	144670		2.06052e+06	244502		8.4274
SPART_HUMAN	3	216.55	0.00771992	0.0010649	73358	Spartin OS=Homo sapiens OX=9606 GN=SPART PE=1 SV=1	1.88117e+06	2.12055e+06	195386	279958		2.00086e+06	237672		8.41857
IF4G2_HUMAN	3	106.92	0.000569627	0.000354151	102810	Eukaryotic translation initiation factor 4 gamma 2 OS=Homo sapiens OX=9606 GN=EIF4G2 PE=1 SV=1	1.17096e+06	1.20898e+06	148301	134646		1.18997e+06	141474		8.41122
AP3B1_HUMAN	6	265.48	0.0457794	0.00373145	121815	AP-3 complex subunit beta-1 OS=Homo sapiens OX=9606 GN=AP3B1 PE=1 SV=3	2.27862e+06	1.9474e+06	139417	369618		2.11301e+06	254517		8.30203
UBP5_HUMAN	10	510.9	0.00414226	0.00078061	96638	Ubiquitin carboxyl-terminal hydrolase 5 OS=Homo sapiens OX=9606 GN=USP5 PE=1 SV=2	7.34115e+06	6.7729e+06	962288	740512		7.05702e+06	851400		8.28873
SND1_HUMAN	22	1321.39	0.000677819	0.000366802	102618	Staphylococcal nuclease domain-containing protein 1 OS=Homo sapiens OX=9606 GN=SND1 PE=1 SV=1	8.31676e+07	8.45159e+07	9.75064e+06	1.08636e+07		8.38418e+07	1.03071e+07		8.13436
EPS8_HUMAN	3	148.62	0.0187367	0.00188376	92167	Epidermal growth factor receptor kinase substrate 8 OS=Homo sapiens OX=9606 GN=EPS8 PE=1 SV=1	1.01031e+06	715070	82164.7	131482		862690	106823		8.07586
PACS1_HUMAN	3	97.48	0.000474988	0.000337266	105233	Phosphofurin acidic cluster sorting protein 1 OS=Homo sapiens OX=9606 GN=PACS1 PE=1 SV=2	616091	590257	78168.3	72151.3		603174	75159.8		8.02522
F120A_HUMAN	4	383.86	0.00276388	0.000654168	123008	Constitutive coactivator of PPAR-gamma-like protein 1 OS=Homo sapiens OX=9606 GN=FAM120A PE=1 SV=2	3.05615e+06	3.42549e+06	371530	447500		3.24082e+06	409515		7.91381
NDUAD_HUMAN	2	79.44	0.00106132	0.000431005	16688	NADH dehydrogenase [ubiquinone] 1 alpha subcomplex subunit 13 OS=Homo sapiens OX=9606 GN=NDUFA13 PE=1 SV=3	1.05184e+06	1.16663e+06	140387	152364		1.10923e+06	146375		7.578
EIF3L_HUMAN	4	241.75	0.000653446	0.000365957	66912	Eukaryotic translation initiation factor 3 subunit L OS=Homo sapiens OX=9606 GN=EIF3L PE=1 SV=1	2.04806e+06	2.03781e+06	257900	285909		2.04294e+06	271905		7.51344
MYO1C_HUMAN	9	394.78	9.01432e-05	0.000166714	122461	Unconventional myosin-Ic OS=Homo sapiens OX=9606 GN=MYO1C PE=1 SV=4	5.18918e+06	5.2821e+06	690846	714566		5.23564e+06	702706		7.45068
EMAL4_HUMAN;PRR12_HUMAN	3	171.44	5.53451e-05	0.000133375	109932	Echinoderm microtubule-associated protein-like 4 OS=Homo sapiens OX=9606 GN=EML4 PE=1 SV=3	749613	762688	102861	100386		756151	101623		7.44071
PYR1_HUMAN	2	105.39	0.00460507	0.000830693	245167	CAD protein OS=Homo sapiens OX=9606 GN=CAD PE=1 SV=3	265499	251115	39501.5	30207.9		258307	34854.7		7.41096
GOLI4_HUMAN	2	110.13	0.00309324	0.000673413	81888	Golgi integral membrane protein 4 OS=Homo sapiens OX=9606 GN=GOLIM4 PE=1 SV=1	1.68527e+06	1.48178e+06	195591	234607		1.58353e+06	215099		7.36184
MATR3_HUMAN	5	266.4	0.000420541	0.000333193	95078	Matrin-3 OS=Homo sapiens OX=9606 GN=MATR3 PE=1 SV=2	2.64767e+06	2.66318e+06	348443	378008		2.65543e+06	363226		7.31068
PSMD5_HUMAN	5	280.84	0.00831824	0.00111179	56560	26S proteasome non-ATPase regulatory subunit 5 OS=Homo sapiens OX=9606 GN=PSMD5 PE=1 SV=3	1.70818e+06	1.64795e+06	187993	271184		1.67807e+06	229588		7.30902
EXOC8_HUMAN	2	84.05	0.0224879	0.0021519	82432	Exocyst complex component 8 OS=Homo sapiens OX=9606 GN=EXOC8 PE=1 SV=2	333708	411809	36679.6	65529.6		372758	51104.6		7.29403
CYBP_HUMAN	2	69.31	0.0100481	0.00124766	26308	Calcyclin-binding protein OS=Homo sapiens OX=9606 GN=CACYBP PE=1 SV=2	241576	356309	40648.4	43160.5		298943	41904.4		7.13391
DC1L1_HUMAN	5	185.46	0.00590756	0.000929107	56829	Cytoplasmic dynein 1 light intermediate chain 1 OS=Homo sapiens OX=9606 GN=DYNC1LI1 PE=1 SV=3	2.4983e+06	2.32184e+06	288326	387634		2.41007e+06	337980		7.13081
FXR1_HUMAN;FMR1_HUMAN	2	147.04	0.0928937	0.00680872	70020	Fragile X mental retardation syndrome-related protein 1 OS=Homo sapiens OX=9606 GN=FXR1 PE=1 SV=3	1.36507e+06	1.20841e+06	70624	294902		1.28674e+06	182763		7.04049
YJ005_HUMAN	3	89.89	0.00318676	0.000681263	38181	Uncharacterized protein FLJ45252 OS=Homo sapiens OX=9606 PE=2 SV=2	750201	626226	104143	91788.2		688213	97965.5		7.02506
PDC6I_HUMAN	16	842.87	0.00300505	0.000666977	96590	Programmed cell death 6-interacting protein OS=Homo sapiens OX=9606 GN=PDCD6IP PE=1 SV=1	1.52103e+07	1.57197e+07	2.03511e+06	2.50762e+06		1.5465e+07	2.27136e+06		6.80868
LIS1_HUMAN	3	153.92	0.00381903	0.00074573	47178	Platelet-activating factor acetylhydrolase IB subunit alpha OS=Homo sapiens OX=9606 GN=PAFAH1B1 PE=1 SV=2	1.12423e+06	889745	151938	148669		1.00699e+06	150304		6.69968
RAB32_HUMAN;RAB38_HUMAN	3	100.67	0.000938043	0.000431005	25210	Ras-related protein Rab-32 OS=Homo sapiens OX=9606 GN=RAB32 PE=1 SV=3	1.14537e+06	1.27636e+06	176868	184638		1.21086e+06	180753		6.69899
CKAP5_HUMAN	3	91.74	0.00686394	0.00100158	227062	Cytoskeleton-associated protein 5 OS=Homo sapiens OX=9606 GN=CKAP5 PE=1 SV=3	604103	489393	91918.9	72658.8		546748	82288.8		6.64425
RAI14_HUMAN	3	89.9	0.000796859	0.000393896	110601	Ankycorbin OS=Homo sapiens OX=9606 GN=RAI14 PE=1 SV=2	790923	725641	111324	118531		758282	114928		6.59791
DCTN1_HUMAN	14	1009.55	0.00919817	0.00117415	142348	Dynactin subunit 1 OS=Homo sapiens OX=9606 GN=DCTN1 PE=1 SV=3	8.68202e+06	8.60411e+06	1.07562e+06	1.55247e+06		8.64307e+06	1.31405e+06		6.57744
STXB1_HUMAN;STXB3_HUMAN	2	121.64	0.0175955	0.00180434	67925	Syntaxin-binding protein 1 OS=Homo sapiens OX=9606 GN=STXBP1 PE=1 SV=1	656781	693557	128983	77400.6		675169	103192		6.54285
GCN1_HUMAN	9	364.64	1.11778e-05	6.61425e-05	294967	eIF-2-alpha kinase activator GCN1 OS=Homo sapiens OX=9606 GN=GCN1 PE=1 SV=6	2.75523e+06	2.77291e+06	425761	421192		2.76407e+06	423477		6.52709
DC1L2_HUMAN	8	519.76	0.00143076	0.000486687	54351	Cytoplasmic dynein 1 light intermediate chain 2 OS=Homo sapiens OX=9606 GN=DYNC1LI2 PE=1 SV=1	1.05879e+07	1.01212e+07	1.4796e+06	1.69327e+06		1.03545e+07	1.58644e+06		6.52691
IF4G1_HUMAN;IF4G3_HUMAN	15	945.77	0.00196875	0.000569266	176124	Eukaryotic translation initiation factor 4 gamma 1 OS=Homo sapiens OX=9606 GN=EIF4G1 PE=1 SV=4	1.9811e+07	1.91657e+07	2.74204e+06	3.2297e+06		1.94884e+07	2.98587e+06		6.52687
UFM1_HUMAN	2	98.63	0.000875689	0.000417006	9169	Ubiquitin-fold modifier 1 OS=Homo sapiens OX=9606 GN=UFM1 PE=1 SV=1	348566	313189	50160.5	51619.1		330877	50889.8		6.50184
SYQ_HUMAN	3	205.49	0.0032909	0.000694196	88655	Glutamine--tRNA ligase OS=Homo sapiens OX=9606 GN=QARS PE=1 SV=1	2.34724e+06	2.41355e+06	327906	406103		2.38039e+06	367004		6.48601
1433B_HUMAN	2	438.56	0.000931636	0.000431005	28179	14-3-3 protein beta/alpha OS=Homo sapiens OX=9606 GN=YWHAB PE=1 SV=3	6.3899e+06	6.00614e+06	1.00425e+06	912511		6.19802e+06	958381		6.46717
MA7D1_HUMAN	2	58.03	0.00522601	0.000874653	93106	MAP7 domain-containing protein 1 OS=Homo sapiens OX=9606 GN=MAP7D1 PE=1 SV=1	573138	518498	73948.5	95188.2		545818	84568.4		6.45416
ST1A1_HUMAN;ST1A3_HUMAN	3	135.59	0.0118916	0.00138862	34257	Sulfotransferase 1A1 OS=Homo sapiens OX=9606 GN=SULT1A1 PE=1 SV=3	679283	696020	86083.8	129881		687652	107982		6.3682
COX6C_HUMAN	2	79.66	0.00515299	0.000871907	8776	Cytochrome c oxidase subunit 6C OS=Homo sapiens OX=9606 GN=COX6C PE=1 SV=2	2.61382e+06	2.54001e+06	460266	352812		2.57692e+06	406539		6.33867
PAK2_HUMAN;PAK3_HUMAN;PAK1_HUMAN	8	439.18	0.0109488	0.00132731	58291	Serine/threonine-protein kinase PAK 2 OS=Homo sapiens OX=9606 GN=PAK2 PE=1 SV=3	5.63481e+06	5.69153e+06	735016	1.08518e+06		5.66317e+06	910100		6.22258
SAM50_HUMAN	2	108.19	0.0137919	0.00154561	52342	Sorting and assembly machinery component 50 homolog OS=Homo sapiens OX=9606 GN=SAMM50 PE=1 SV=3	1.07741e+06	1.06903e+06	135458	210130		1.07322e+06	172794		6.21099
UBC12_HUMAN	3	115.43	0.0467138	0.00379464	21172	NEDD8-conjugating enzyme Ubc12 OS=Homo sapiens OX=9606 GN=UBE2M PE=1 SV=1	1.55548e+06	1.61012e+06	153616	360591		1.5828e+06	257103		6.15627
COPB_HUMAN	15	950.12	0.00599572	0.000930403	108214	Coatomer subunit beta OS=Homo sapiens OX=9606 GN=COPB1 PE=1 SV=3	2.59489e+07	2.48358e+07	3.55735e+06	4.70915e+06		2.53924e+07	4.13325e+06		6.14345
PDE5A_HUMAN	4	193.9	0.0110585	0.00133654	101347	cGMP-specific 3',5'-cyclic phosphodiesterase OS=Homo sapiens OX=9606 GN=PDE5A PE=1 SV=2	2.08944e+06	2.04551e+06	403406	273944		2.06748e+06	338675		6.10461
WFS1_HUMAN	4	181.78	0.000621697	0.000365957	101367	Wolframin OS=Homo sapiens OX=9606 GN=WFS1 PE=1 SV=2	3.1166e+06	3.36557e+06	543969	518896		3.24108e+06	531432		6.09877
DHX9_HUMAN	6	304.11	5.43189e-05	0.000133375	142181	ATP-dependent RNA helicase A OS=Homo sapiens OX=9606 GN=DHX9 PE=1 SV=4	2.72254e+06	2.78847e+06	454910	449616		2.75551e+06	452263		6.09271
AAPK1_HUMAN;AAPK2_HUMAN	3	212.86	0.0133304	0.00151095	64596	5'-AMP-activated protein kinase catalytic subunit alpha-1 OS=Homo sapiens OX=9606 GN=PRKAA1 PE=1 SV=4	833126	738125	102992	154928		785626	128960		6.09202
ATD3A_HUMAN;ATD3B_HUMAN	5	206.27	0.00604949	0.000930403	71610	ATPase family AAA domain-containing protein 3A OS=Homo sapiens OX=9606 GN=ATAD3A PE=1 SV=2	1.81911e+06	2.21036e+06	297615	365008		2.01474e+06	331312		6.0811
YKT6_HUMAN	4	294.45	0.0059281	0.000929858	22574	Synaptobrevin homolog YKT6 OS=Homo sapiens OX=9606 GN=YKT6 PE=1 SV=1	4.06624e+06	3.77469e+06	559126	732573		3.92047e+06	645849		6.07025
NCEH1_HUMAN	2	115.91	0.00127495	0.000470235	46064	Neutral cholesterol ester hydrolase 1 OS=Homo sapiens OX=9606 GN=NCEH1 PE=1 SV=3	1.89572e+06	2.04207e+06	308007	342161		1.96889e+06	325084		6.05656
LPPRC_HUMAN	7	464.1	0.00156337	0.000499312	159003	Leucine-rich PPR motif-containing protein, mitochondrial OS=Homo sapiens OX=9606 GN=LRPPRC PE=1 SV=3	3.17881e+06	3.30401e+06	498962	572435		3.24141e+06	535699		6.05081
SRPRA_HUMAN	3	246.57	0.0196318	0.00195643	70223	Signal recognition particle receptor subunit alpha OS=Homo sapiens OX=9606 GN=SRPRA PE=1 SV=2	2.01362e+06	1.95958e+06	244974	412282		1.9866e+06	328628		6.04512
CAND1_HUMAN	7	340.06	0.00334978	0.000699198	137999	Cullin-associated NEDD8-dissociated protein 1 OS=Homo sapiens OX=9606 GN=CAND1 PE=1 SV=2	5.23494e+06	5.14661e+06	771032	949775		5.19077e+06	860404		6.03295
KINH_HUMAN;KIF5A_HUMAN	23	1481.58	0.000187382	0.00023284	110358	Kinesin-1 heavy chain OS=Homo sapiens OX=9606 GN=KIF5B PE=1 SV=1	2.20976e+07	2.29944e+07	3.79141e+06	3.68318e+06		2.2546e+07	3.7373e+06		6.03271
TNPO1_HUMAN	2	84.42	0.00271904	0.000647836	103771	Transportin-1 OS=Homo sapiens OX=9606 GN=TNPO1 PE=1 SV=2	8.10575e+06	7.6498e+06	1.20598e+06	1.44037e+06		7.87777e+06	1.32317e+06		5.95369
TADBP_HUMAN	3	166.15	0.00562421	0.000899013	45053	TAR DNA-binding protein 43 OS=Homo sapiens OX=9606 GN=TARDBP PE=1 SV=1	2.46933e+06	2.44722e+06	468683	357855		2.45827e+06	413269		5.94836
IMB1_HUMAN	10	794.44	0.000949615	0.000431005	98420	Importin subunit beta-1 OS=Homo sapiens OX=9606 GN=KPNB1 PE=1 SV=2	2.82179e+07	2.8875e+07	4.5441e+06	5.06025e+06		2.85465e+07	4.80218e+06		5.94448
SUCA_HUMAN	3	173.62	0.00988783	0.00123165	36626	Succinate--CoA ligase [ADP/GDP-forming] subunit alpha, mitochondrial OS=Homo sapiens OX=9606 GN=SUCLG1 PE=1 SV=4	4.84339e+06	4.02889e+06	634700	862773		4.43614e+06	748736		5.92484
STAT3_HUMAN	4	175.94	0.0136147	0.00153143	88810	Signal transducer and activator of transcription 3 OS=Homo sapiens OX=9606 GN=STAT3 PE=1 SV=2	1.73169e+06	1.81291e+06	237332	361854		1.7723e+06	299593		5.91568
UBP7_HUMAN	2	74.67	0.0199233	0.00197559	129304	Ubiquitin carboxyl-terminal hydrolase 7 OS=Homo sapiens OX=9606 GN=USP7 PE=1 SV=2	123735	160172	18768	29267.1		141954	24017.5		5.91041
TIM44_HUMAN	5	278.35	0.00063196	0.000365957	51666	Mitochondrial import inner membrane translocase subunit TIM44 OS=Homo sapiens OX=9606 GN=TIMM44 PE=1 SV=2	1.5642e+06	1.61881e+06	261039	283339		1.5915e+06	272189		5.84705
PON2_HUMAN	5	252.67	0.00144331	0.000486687	39527	Serum paraoxonase/arylesterase 2 OS=Homo sapiens OX=9606 GN=PON2 PE=1 SV=4	2.90692e+06	2.91369e+06	474848	542305		2.91031e+06	508577		5.72246
THBG_HUMAN	2	87.83	0.00226446	0.000610159	46637	Thyroxine-binding globulin OS=Homo sapiens OX=9606 GN=SERPINA7 PE=1 SV=2	2.56218e+06	2.76566e+06	431365	500107		2.66392e+06	465736		5.71981
RL18A_HUMAN	6	333.87	0.0202276	0.00199581	21034	60S ribosomal protein L18a OS=Homo sapiens OX=9606 GN=RPL18A PE=1 SV=2	4.59004e+06	4.67317e+06	606988	1.01347e+06		4.6316e+06	810227		5.71642
PUR6_HUMAN	3	186.6	0.0143073	0.00158689	47790	Multifunctional protein ADE2 OS=Homo sapiens OX=9606 GN=PAICS PE=1 SV=3	2.76837e+06	2.56998e+06	370599	564029		2.66918e+06	467314		5.71174
PDLI7_HUMAN	5	192.22	0.000797441	0.000393896	50896	PDZ and LIM domain protein 7 OS=Homo sapiens OX=9606 GN=PDLIM7 PE=1 SV=1	1.2808e+07	1.37071e+07	2.27449e+06	2.43984e+06		1.32576e+07	2.35716e+06		5.62437
STIM1_HUMAN	2	97.1	0.01158	0.0013623	77660	Stromal interaction molecule 1 OS=Homo sapiens OX=9606 GN=STIM1 PE=1 SV=3	428476	477152	95275.9	66359		452814	80817.5		5.60293
ILK_HUMAN	4	173.57	0.00799131	0.00108265	51899	Integrin-linked protein kinase OS=Homo sapiens OX=9606 GN=ILK PE=1 SV=2	2.32144e+06	2.07011e+06	337260	450184		2.19578e+06	393722		5.57698
SYVC_HUMAN	9	585.5	0.0173288	0.00179392	141642	Valine--tRNA ligase OS=Homo sapiens OX=9606 GN=VARS PE=1 SV=4	4.84427e+06	4.9623e+06	680140	1.0821e+06		4.90329e+06	881121		5.56482
TRIP6_HUMAN	2	167.89	0.00542977	0.00088124	51738	Thyroid receptor-interacting protein 6 OS=Homo sapiens OX=9606 GN=TRIP6 PE=1 SV=3	1.47673e+06	1.84463e+06	281021	317049		1.66068e+06	299035		5.55346
PPME1_HUMAN	8	606.32	0.037204	0.00317455	42687	Protein phosphatase methylesterase 1 OS=Homo sapiens OX=9606 GN=PPME1 PE=1 SV=3	2.00335e+07	1.94416e+07	2.35658e+06	4.7614e+06		1.97376e+07	3.55899e+06		5.54583
RL15_HUMAN	4	222.72	7.73189e-05	0.000157663	24245	60S ribosomal protein L15 OS=Homo sapiens OX=9606 GN=RPL15 PE=1 SV=2	6.19818e+06	6.19225e+06	1.14125e+06	1.10752e+06		6.19521e+06	1.12439e+06		5.50986
SC24C_HUMAN	6	275.71	0.00300432	0.000666977	119789	Protein transport protein Sec24C OS=Homo sapiens OX=9606 GN=SEC24C PE=1 SV=3	6.1165e+06	5.07471e+06	1.02095e+06	1.01107e+06		5.5956e+06	1.01601e+06		5.50743
MK03_HUMAN;M3K3_HUMAN	3	129.47	0.0337813	0.00294895	43450	Mitogen-activated protein kinase 3 OS=Homo sapiens OX=9606 GN=MAPK3 PE=1 SV=4	526950	587395	69323.8	133245		557173	101284		5.50107
EIF3H_HUMAN	3	90.71	0.0012772	0.000470235	40076	Eukaryotic translation initiation factor 3 subunit H OS=Homo sapiens OX=9606 GN=EIF3H PE=1 SV=1	1.45144e+06	1.40967e+06	245419	276247		1.43055e+06	260833		5.48455
SRP72_HUMAN	3	150.79	0.01458	0.0016104	75130	Signal recognition particle subunit SRP72 OS=Homo sapiens OX=9606 GN=SRP72 PE=1 SV=3	1.09208e+06	942705	222909	150764		1.01739e+06	186836		5.44536
RAB23_HUMAN	4	285.48	0.00101609	0.000431005	26871	Ras-related protein Rab-23 OS=Homo sapiens OX=9606 GN=RAB23 PE=1 SV=1	3.67699e+06	3.68239e+06	713864	640743		3.67969e+06	677304		5.43285
SEC13_HUMAN	4	192.48	0.00603572	0.000930403	36031	Protein SEC13 homolog OS=Homo sapiens OX=9606 GN=SEC13 PE=1 SV=3	2.87115e+06	2.51579e+06	552920	439589		2.69347e+06	496255		5.4276
ILVBL_HUMAN	4	120.31	0.0712142	0.0054351	68452	Acetolactate synthase-like protein OS=Homo sapiens OX=9606 GN=ILVBL PE=1 SV=2	685281	734013	194541	70597		709647	132569		5.35304
MFGM_HUMAN	2	106.22	0.000256993	0.000274893	43876	Lactadherin OS=Homo sapiens OX=9606 GN=MFGE8 PE=1 SV=3	528400	554982	100726	102917		541691	101822		5.31999
RAB10_HUMAN	2	327.43	0.000103367	0.000171258	22755	Ras-related protein Rab-10 OS=Homo sapiens OX=9606 GN=RAB10 PE=1 SV=1	1.276e+07	1.24732e+07	2.40506e+06	2.34514e+06		1.26166e+07	2.3751e+06		5.31202
PAPS2_HUMAN	19	1744.33	0.000722852	0.000378179	70027	Bifunctional 3'-phosphoadenosine 5'-phosphosulfate synthase 2 OS=Homo sapiens OX=9606 GN=PAPSS2 PE=1 SV=2	5.26589e+07	5.27139e+07	9.52278e+06	1.04156e+07		5.26864e+07	9.96919e+06		5.28492
GDS1_HUMAN	2	135.16	0.002865	0.000661738	67073	Rap1 GTPase-GDP dissociation stimulator 1 OS=Homo sapiens OX=9606 GN=RAP1GDS1 PE=1 SV=3	1.24815e+06	1.26285e+06	259918	217508		1.2555e+06	238713		5.25945
HACD3_HUMAN	2	109.91	0.0229042	0.0021736	43360	Very-long-chain (3R)-3-hydroxyacyl-CoA dehydratase 3 OS=Homo sapiens OX=9606 GN=HACD3 PE=1 SV=2	2.95247e+06	2.64477e+06	403382	669287		2.79862e+06	536334		5.21805
SUCB1_HUMAN	4	209.3	0.0287347	0.00257918	50627	Succinate--CoA ligase [ADP-forming] subunit beta, mitochondrial OS=Homo sapiens OX=9606 GN=SUCLA2 PE=1 SV=3	1.53637e+06	1.59296e+06	215013	386029		1.56467e+06	300521		5.20651
YTHD2_HUMAN;YTHD1_HUMAN	2	88.28	0.127593	0.00906787	62467	YTH domain-containing family protein 2 OS=Homo sapiens OX=9606 GN=YTHDF2 PE=1 SV=2	361494	316347	23800.5	106862		338920	65331.4		5.18771
LTBP2_HUMAN	2	61.33	0.115094	0.00829072	204046	Latent-transforming growth factor beta-binding protein 2 OS=Homo sapiens OX=9606 GN=LTBP2 PE=1 SV=3	342564	423800	118071	30220.1		383182	74145.3		5.16798
NNMT_HUMAN	4	398.57	0.00060795	0.000365957	30011	Nicotinamide N-methyltransferase OS=Homo sapiens OX=9606 GN=NNMT PE=1 SV=1	3.23358e+07	3.21883e+07	6.00499e+06	6.51049e+06		3.2262e+07	6.25774e+06		5.15554
COPG1_HUMAN;COPG2_HUMAN	15	1098.41	0.000395292	0.000324082	98967	Coatomer subunit gamma-1 OS=Homo sapiens OX=9606 GN=COPG1 PE=1 SV=1	2.25232e+07	2.20243e+07	4.21117e+06	4.4763e+06		2.22737e+07	4.34373e+06		5.12779
SYIC_HUMAN	9	582.17	0.0183902	0.00186068	145718	Isoleucine--tRNA ligase, cytoplasmic OS=Homo sapiens OX=9606 GN=IARS PE=1 SV=2	3.30169e+06	3.20197e+06	493402	777669		3.25183e+06	635536		5.11667
IFIT3_HUMAN	3	227.58	0.00475121	0.000836275	56691	Interferon-induced protein with tetratricopeptide repeats 3 OS=Homo sapiens OX=9606 GN=IFIT3 PE=1 SV=1	2.45361e+06	2.57508e+06	439620	548199		2.51434e+06	493909		5.0907
EIFCL_HUMAN	7	424.3	0.000498941	0.00034188	106091	Eukaryotic translation initiation factor 3 subunit C-like protein OS=Homo sapiens OX=9606 GN=EIF3CL PE=1 SV=1	2.28635e+06	2.25522e+06	463811	431904		2.27079e+06	447857		5.07033
ANXA6_HUMAN	2	61.83	0.000439101	0.000335244	76168	Annexin A6 OS=Homo sapiens OX=9606 GN=ANXA6 PE=1 SV=3	188758	196973	37157.7	39176.3		192866	38167		5.05319
FLNB_HUMAN	38	2891.31	0.0024094	0.000615461	280157	Filamin-B OS=Homo sapiens OX=9606 GN=FLNB PE=1 SV=2	3.56919e+07	3.48659e+07	6.45339e+06	7.5548e+06		3.52789e+07	7.0041e+06		5.0369
TM205_HUMAN	2	155.09	0.000674124	0.000366802	21469	Transmembrane protein 205 OS=Homo sapiens OX=9606 GN=TMEM205 PE=1 SV=1	4.9593e+06	5.27934e+06	989131	1.04608e+06		5.11932e+06	1.01761e+06		5.03075
AK1C1_HUMAN;AK1C2_HUMAN;AK1C3_HUMAN;AK1C4_HUMAN	5	247.3	0.0188495	0.00189032	37221	Aldo-keto reductase family 1 member C1 OS=Homo sapiens OX=9606 GN=AKR1C1 PE=1 SV=1	3.77928e+06	4.42494e+06	648340	992141		4.10211e+06	820240		5.0011
PSMD1_HUMAN	7	444.76	0.000194702	0.000236493	106795	26S proteasome non-ATPase regulatory subunit 1 OS=Homo sapiens OX=9606 GN=PSMD1 PE=1 SV=2	5.27879e+06	5.11176e+06	1.0239e+06	1.05648e+06		5.19528e+06	1.04019e+06		4.99456
IF2P_HUMAN	2	68.98	0.21989	0.0148699	139198	Eukaryotic translation initiation factor 5B OS=Homo sapiens OX=9606 GN=EIF5B PE=1 SV=4	1.05538e+06	1.09927e+06	30241.9	401355		1.07733e+06	215799		4.99228
INF2_HUMAN	14	563.39	0.00570031	0.000903033	136851	Inverted formin-2 OS=Homo sapiens OX=9606 GN=INF2 PE=1 SV=2	6.62412e+06	5.90316e+06	1.13412e+06	1.4042e+06		6.26364e+06	1.26916e+06		4.93525
PLEC_HUMAN	163	11807	0.000637125	0.000365957	533462	Plectin OS=Homo sapiens OX=9606 GN=PLEC PE=1 SV=3	4.10844e+08	4.04465e+08	7.95259e+07	8.60644e+07		4.07654e+08	8.27951e+07		4.92365
PLST_HUMAN;PLSI_HUMAN;PLSL_HUMAN	8	458.47	0.0205544	0.00201555	71279	Plastin-3 OS=Homo sapiens OX=9606 GN=PLS3 PE=1 SV=4	6.53828e+06	6.24397e+06	1.00106e+06	1.60051e+06		6.39113e+06	1.30079e+06		4.91328
SYEP_HUMAN	22	1284.9	1.04908e-05	6.61425e-05	172080	Bifunctional glutamate/proline--tRNA ligase OS=Homo sapiens OX=9606 GN=EPRS PE=1 SV=5	1.77364e+07	1.76376e+07	3.62616e+06	3.59495e+06		1.7687e+07	3.61056e+06		4.89869
TSP1_HUMAN;TSP2_HUMAN	9	517.74	0.00212216	0.000591083	133291	Thrombospondin-1 OS=Homo sapiens OX=9606 GN=THBS1 PE=1 SV=2	7.72985e+06	7.36492e+06	1.43443e+06	1.64769e+06		7.54738e+06	1.54106e+06		4.89752
SERA_HUMAN	6	288.07	0.00428069	0.000798126	57356	D-3-phosphoglycerate dehydrogenase OS=Homo sapiens OX=9606 GN=PHGDH PE=1 SV=4	4.37683e+06	4.57562e+06	824356	1.01082e+06		4.47622e+06	917587		4.87826
PSD12_HUMAN	5	281.17	0.00343078	0.000706602	53270	26S proteasome non-ATPase regulatory subunit 12 OS=Homo sapiens OX=9606 GN=PSMD12 PE=1 SV=3	2.73603e+06	2.68255e+06	608552	505662		2.70929e+06	557107		4.86314
AAKG1_HUMAN;AAKG2_HUMAN	2	128.8	0.00446786	0.000814933	37727	5'-AMP-activated protein kinase subunit gamma-1 OS=Homo sapiens OX=9606 GN=PRKAG1 PE=1 SV=1	638809	684245	150019	122702		661527	136361		4.8513
DYHC1_HUMAN	86	5084.55	0.00105498	0.000431005	534809	Cytoplasmic dynein 1 heavy chain 1 OS=Homo sapiens OX=9606 GN=DYNC1H1 PE=1 SV=5	1.1342e+08	1.1672e+08	2.25901e+07	2.49295e+07		1.1507e+08	2.37598e+07		4.84305
GMPPA_HUMAN	2	120.51	0.00428539	0.000798126	46604	Mannose-1-phosphate guanyltransferase alpha OS=Homo sapiens OX=9606 GN=GMPPA PE=1 SV=1	4.18898e+06	4.29856e+06	970755	790321		4.24377e+06	880538		4.81952
MP2K1_HUMAN	4	225.33	0.0011849	0.000453031	43753	Dual specificity mitogen-activated protein kinase kinase 1 OS=Homo sapiens OX=9606 GN=MAP2K1 PE=1 SV=2	5.5665e+06	5.68548e+06	1.11105e+06	1.23533e+06		5.62599e+06	1.17319e+06		4.79547
LRC47_HUMAN	3	201.89	0.00112658	0.000445733	64004	Leucine-rich repeat-containing protein 47 OS=Homo sapiens OX=9606 GN=LRRC47 PE=1 SV=1	1.06781e+06	982513	220985	207220		1.02516e+06	214102		4.78819
VATH_HUMAN	5	353.29	0.00144429	0.000486687	56417	V-type proton ATPase subunit H OS=Homo sapiens OX=9606 GN=ATP6V1H PE=1 SV=1	4.51151e+06	4.36026e+06	875484	981331		4.43589e+06	928407		4.77795
EIF3E_HUMAN	3	96	0.000463708	0.000335244	52587	Eukaryotic translation initiation factor 3 subunit E OS=Homo sapiens OX=9606 GN=EIF3E PE=1 SV=1	2.45973e+06	2.3227e+06	510460	492799		2.39122e+06	501630		4.7669
EIF3B_HUMAN	4	242.35	0.00138399	0.000480626	92823	Eukaryotic translation initiation factor 3 subunit B OS=Homo sapiens OX=9606 GN=EIF3B PE=1 SV=3	2.18846e+06	2.37568e+06	499668	460263		2.28207e+06	479965		4.75466
PALLD_HUMAN;MYPN_HUMAN	11	422.17	0.00541078	0.00088124	151839	Palladin OS=Homo sapiens OX=9606 GN=PALLD PE=1 SV=3	7.39593e+06	7.60359e+06	1.76386e+06	1.40281e+06		7.49976e+06	1.58333e+06		4.73668
PSMD8_HUMAN	2	105.69	0.210411	0.014241	39872	26S proteasome non-ATPase regulatory subunit 8 OS=Homo sapiens OX=9606 GN=PSMD8 PE=1 SV=2	540027	698528	237450	24126.5		619277	130788		4.73497
FBRL_HUMAN	2	124.18	0.28136	0.0183255	33877	rRNA 2'-O-methyltransferase fibrillarin OS=Homo sapiens OX=9606 GN=FBL PE=1 SV=2	638974	644542	265649	5811.82		641758	135730		4.72818
MYH10_HUMAN	77	7583.03	0.000362776	0.0003164	229827	Myosin-10 OS=Homo sapiens OX=9606 GN=MYH10 PE=1 SV=3	1.95181e+08	1.91851e+08	3.98733e+07	4.21932e+07		1.93516e+08	4.10332e+07		4.71608
FKB10_HUMAN;CABP7_HUMAN	14	806.37	0.00130979	0.000470788	64717	Peptidyl-prolyl cis-trans isomerase FKBP10 OS=Homo sapiens OX=9606 GN=FKBP10 PE=1 SV=1	2.37965e+07	2.30759e+07	4.72031e+06	5.25805e+06		2.34362e+07	4.98918e+06		4.69741
PSMF1_HUMAN	2	115.65	0.00242235	0.000615461	29969	Proteasome inhibitor PI31 subunit OS=Homo sapiens OX=9606 GN=PSMF1 PE=1 SV=2	2.63104e+06	2.47304e+06	505721	581468		2.55204e+06	543594		4.69475
CMC2_HUMAN	4	294.14	0.0034164	0.000706602	74528	Calcium-binding mitochondrial carrier protein Aralar2 OS=Homo sapiens OX=9606 GN=SLC25A13 PE=1 SV=2	1.71818e+06	1.60426e+06	325264	384663		1.66122e+06	354964		4.67998
DJC10_HUMAN	2	89.62	0.0250193	0.00231898	92333	DnaJ homolog subfamily C member 10 OS=Homo sapiens OX=9606 GN=DNAJC10 PE=1 SV=2	896974	938518	245154	147965		917746	196560		4.66905
ASNA_HUMAN	4	158.05	0.0214226	0.00207257	39224	ATPase ASNA1 OS=Homo sapiens OX=9606 GN=ASNA1 PE=1 SV=2	3.06163e+06	3.04081e+06	504409	803937		3.05122e+06	654173		4.66424
SC31A_HUMAN	16	1079.51	0.00046157	0.000335244	133900	Protein transport protein Sec31A OS=Homo sapiens OX=9606 GN=SEC31A PE=1 SV=3	1.59167e+07	1.55213e+07	3.26974e+06	3.47612e+06		1.5719e+07	3.37293e+06		4.66033
MX1_HUMAN;MX2_HUMAN;CNTRL_HUMAN	20	1546.22	0.00513557	0.000871907	75872	Interferon-induced GTP-binding protein Mx1 OS=Homo sapiens OX=9606 GN=MX1 PE=1 SV=4	4.19202e+07	4.18682e+07	8.00176e+06	9.9928e+06		4.18942e+07	8.99728e+06		4.65632
MPRIP_HUMAN	3	93.54	0.00462492	0.000832129	117260	Myosin phosphatase Rho-interacting protein OS=Homo sapiens OX=9606 GN=MPRIP PE=1 SV=3	1.31157e+06	1.18061e+06	243362	291969		1.24609e+06	267665		4.6554
CAN2_HUMAN	20	1142.36	0.00109949	0.000439386	80800	Calpain-2 catalytic subunit OS=Homo sapiens OX=9606 GN=CAPN2 PE=1 SV=6	2.44868e+07	2.53436e+07	5.65015e+06	5.13475e+06		2.49152e+07	5.39245e+06		4.62039
EMIL1_HUMAN	4	218.68	0.0420567	0.00349525	107941	EMILIN-1 OS=Homo sapiens OX=9606 GN=EMILIN1 PE=1 SV=3	1.74578e+06	1.68462e+06	252192	492525		1.7152e+06	372359		4.60631
PICAL_HUMAN	6	445.51	0.00295178	0.000665758	70881	Phosphatidylinositol-binding clathrin assembly protein OS=Homo sapiens OX=9606 GN=PICALM PE=1 SV=2	8.61135e+06	8.10867e+06	1.96252e+06	1.68082e+06		8.36001e+06	1.82167e+06		4.58921
DDX3Y_HUMAN;DDX4_HUMAN	17	896.45	0.0014888	0.00049449	73564	ATP-dependent RNA helicase DDX3Y OS=Homo sapiens OX=9606 GN=DDX3Y PE=1 SV=2	1.09386e+07	1.12662e+07	2.29881e+06	2.5751e+06		1.11024e+07	2.43695e+06		4.55586
SYRC_HUMAN	8	387.41	0.00149079	0.00049449	76129	Arginine--tRNA ligase, cytoplasmic OS=Homo sapiens OX=9606 GN=RARS PE=1 SV=2	2.31437e+06	2.60154e+06	539467	540954		2.45795e+06	540210		4.54999
PLOD2_HUMAN	3	155.44	0.00217393	0.00059195	85373	Procollagen-lysine,2-oxoglutarate 5-dioxygenase 2 OS=Homo sapiens OX=9606 GN=PLOD2 PE=1 SV=2	1.13772e+06	1.27259e+06	278451	255737		1.20516e+06	267094		4.5121
ROA1_HUMAN;RA1L2_HUMAN	5	512.55	0.0171731	0.00178291	38837	Heterogeneous nuclear ribonucleoprotein A1 OS=Homo sapiens OX=9606 GN=HNRNPA1 PE=1 SV=5	9.37354e+06	1.07305e+07	1.81506e+06	2.65437e+06		1.0052e+07	2.23471e+06		4.49813
USO1_HUMAN	11	891.01	0.00250208	0.000619877	108740	General vesicular transport factor p115 OS=Homo sapiens OX=9606 GN=USO1 PE=1 SV=2	1.42655e+07	1.48579e+07	3.01152e+06	3.48168e+06		1.45617e+07	3.2466e+06		4.48521
IFIT1_HUMAN;IFT1B_HUMAN	9	595.54	0.00192991	0.000566338	55781	Interferon-induced protein with tetratricopeptide repeats 1 OS=Homo sapiens OX=9606 GN=IFIT1 PE=1 SV=2	4.45297e+06	4.45676e+06	929677	1.06092e+06		4.45486e+06	995300		4.4759
DDX5_HUMAN	6	288.55	0.00218094	0.00059195	69618	Probable ATP-dependent RNA helicase DDX5 OS=Homo sapiens OX=9606 GN=DDX5 PE=1 SV=1	3.50324e+06	3.91162e+06	794359	865861		3.70743e+06	830110		4.46619
COF1_HUMAN;COF2_HUMAN	4	282.48	0.00380834	0.00074573	18719	Cofilin-1 OS=Homo sapiens OX=9606 GN=CFL1 PE=1 SV=3	7.50877e+06	6.57301e+06	1.47618e+06	1.67891e+06		7.04089e+06	1.57755e+06		4.46319
PP1A_HUMAN;PP1B_HUMAN	3	101.58	0.00553877	0.000891652	38229	Serine/threonine-protein phosphatase PP1-alpha catalytic subunit OS=Homo sapiens OX=9606 GN=PPP1CA PE=1 SV=1	2.39296e+06	2.23371e+06	463601	573873		2.31334e+06	518737		4.45955
P3H1_HUMAN	5	242.15	0.0010142	0.000431005	84196	Prolyl 3-hydroxylase 1 OS=Homo sapiens OX=9606 GN=P3H1 PE=1 SV=2	3.99583e+06	3.93705e+06	933822	850020		3.96644e+06	891921		4.44708
CO6A1_HUMAN	3	175.25	0.0148481	0.0016287	109602	Collagen alpha-1(VI) chain OS=Homo sapiens OX=9606 GN=COL6A1 PE=1 SV=3	2.49756e+06	2.54262e+06	464333	672731		2.52009e+06	568532		4.43263
ESYT2_HUMAN	5	204	0.000102952	0.000171258	102807	Extended synaptotagmin-2 OS=Homo sapiens OX=9606 GN=ESYT2 PE=1 SV=1	2.3707e+06	2.41213e+06	533080	546437		2.39142e+06	539759		4.43053
SYWC_HUMAN	2	94.42	0.00777538	0.00106714	53474	Tryptophan--tRNA ligase, cytoplasmic OS=Homo sapiens OX=9606 GN=WARS PE=1 SV=2	243531	216262	58351.7	46104.7		229897	52228.2		4.40177
TCPB_HUMAN	17	1658.65	0.00369333	0.000732458	57794	T-complex protein 1 subunit beta OS=Homo sapiens OX=9606 GN=CCT2 PE=1 SV=4	2.73293e+07	2.90077e+07	5.90162e+06	6.99481e+06		2.81685e+07	6.44821e+06		4.36842
CUL4B_HUMAN;CUL4A_HUMAN	6	282.48	0.000279336	0.000292262	104486	Cullin-4B OS=Homo sapiens OX=9606 GN=CUL4B PE=1 SV=4	7.21516e+06	6.93936e+06	1.65547e+06	1.60686e+06		7.07726e+06	1.63117e+06		4.33877
SPTB2_HUMAN;SPTN2_HUMAN	52	3628.36	0.00173004	0.000525126	275237	Spectrin beta chain, non-erythrocytic 1 OS=Homo sapiens OX=9606 GN=SPTBN1 PE=1 SV=2	5.1334e+07	5.04781e+07	1.10323e+07	1.24534e+07		5.09061e+07	1.17428e+07		4.33508
CN37_HUMAN	2	95.83	0.00850431	0.001122	47948	2',3'-cyclic-nucleotide 3'-phosphodiesterase OS=Homo sapiens OX=9606 GN=CNP PE=1 SV=2	906885	994897	192810	249062		950891	220936		4.30392
STT3B_HUMAN	2	68.72	0.00362193	0.000725731	94241	Dolichyl-diphosphooligosaccharide--protein glycosyltransferase subunit STT3B OS=Homo sapiens OX=9606 GN=STT3B PE=1 SV=1	7.72663e+06	7.14645e+06	1.6043e+06	1.87743e+06		7.43654e+06	1.74086e+06		4.27176
MOB1A_HUMAN	2	86.38	0.00774275	0.00106531	25235	MOB kinase activator 1A OS=Homo sapiens OX=9606 GN=MOB1A PE=1 SV=4	1.05071e+06	934522	259152	205998		992616	232575		4.26794
COCA1_HUMAN	6	298.85	0.00241847	0.000615461	334138	Collagen alpha-1(XII) chain OS=Homo sapiens OX=9606 GN=COL12A1 PE=1 SV=2	4.06473e+06	3.52623e+06	895262	883519		3.79548e+06	889390		4.26751
CLPT1_HUMAN	2	74.94	0.00508571	0.000866051	76277	Cleft lip and palate transmembrane protein 1 OS=Homo sapiens OX=9606 GN=CLPTM1 PE=1 SV=1	681724	554744	146292	144321		618234	145306		4.25469
CLH1_HUMAN;CLH2_HUMAN	61	4629.75	0.000309789	0.000301646	193260	Clathrin heavy chain 1 OS=Homo sapiens OX=9606 GN=CLTC PE=1 SV=5	1.78756e+08	1.81469e+08	4.14376e+07	4.35012e+07		1.80112e+08	4.24694e+07		4.24099
DYN2_HUMAN;DYN3_HUMAN;DYN1_HUMAN	7	280.62	0.00132014	0.000470788	98345	Dynamin-2 OS=Homo sapiens OX=9606 GN=DNM2 PE=1 SV=2	1.91813e+06	1.93084e+06	434975	482733		1.92449e+06	458854		4.19412
LRP1_HUMAN	21	1038.79	0.00430452	0.000798671	523150	Prolow-density lipoprotein receptor-related protein 1 OS=Homo sapiens OX=9606 GN=LRP1 PE=1 SV=2	9.87126e+06	9.71228e+06	2.13343e+06	2.57353e+06		9.79177e+06	2.35348e+06		4.16055
FHL2_HUMAN	5	224.35	0.000932357	0.000431005	34166	Four and a half LIM domains protein 2 OS=Homo sapiens OX=9606 GN=FHL2 PE=1 SV=3	4.70806e+06	4.73599e+06	1.08706e+06	1.18576e+06		4.72202e+06	1.13641e+06		4.1552
XPO1_HUMAN	3	125.11	0.0021582	0.00059195	124447	Exportin-1 OS=Homo sapiens OX=9606 GN=XPO1 PE=1 SV=1	1.73423e+06	1.73265e+06	389575	444879		1.73344e+06	417227		4.15467
VIGLN_HUMAN	16	854.16	0.00128397	0.000470547	141995	Vigilin OS=Homo sapiens OX=9606 GN=HDLBP PE=1 SV=2	1.16644e+07	1.10644e+07	2.6219e+06	2.86114e+06		1.13644e+07	2.74152e+06		4.1453
FAS_HUMAN	61	4159.72	0.00154206	0.00049449	275877	Fatty acid synthase OS=Homo sapiens OX=9606 GN=FASN PE=1 SV=3	1.21777e+08	1.21623e+08	2.77909e+07	3.10759e+07		1.217e+08	2.94334e+07		4.13475
ABD12_HUMAN	2	84.81	0.00801936	0.0010828	45524	Lysophosphatidylserine lipase ABHD12 OS=Homo sapiens OX=9606 GN=ABHD12 PE=1 SV=2	461438	466133	98816.4	127568		463785	113192		4.09732
CD9_HUMAN	2	119.04	0.149306	0.0104246	25969	CD9 antigen OS=Homo sapiens OX=9606 GN=CD9 PE=1 SV=4	1.68111e+06	1.34117e+06	147575	597391		1.51114e+06	372483		4.05693
RL30_HUMAN	4	334.24	0.0027794	0.000655889	12947	60S ribosomal protein L30 OS=Homo sapiens OX=9606 GN=RPL30 PE=1 SV=2	7.57857e+06	7.27567e+06	1.70648e+06	1.9671e+06		7.42712e+06	1.83679e+06		4.04353
MACF1_HUMAN	24	1150.11	0.00152745	0.00049449	843033	Microtubule-actin cross-linking factor 1, isoforms 1/2/3/5 OS=Homo sapiens OX=9606 GN=MACF1 PE=1 SV=4	7.38103e+06	7.68571e+06	1.9664e+06	1.777e+06		7.53337e+06	1.8717e+06		4.02488
MYH9_HUMAN;MYH13_HUMAN;MYH1_HUMAN	117	13256	0.000544	0.000351995	227646	Myosin-9 OS=Homo sapiens OX=9606 GN=MYH9 PE=1 SV=4	9.64651e+08	9.61402e+08	2.31513e+08	2.47041e+08		9.63026e+08	2.39277e+08		4.02473
SPTN1_HUMAN	48	3380.9	0.000364628	0.0003164	285163	Spectrin alpha chain, non-erythrocytic 1 OS=Homo sapiens OX=9606 GN=SPTAN1 PE=1 SV=3	4.6323e+07	4.39302e+07	1.12547e+07	1.12543e+07		4.51266e+07	1.12545e+07		4.00965
PDLI5_HUMAN	29	2619.44	0.00515053	0.000871907	65102	PDZ and LIM domain protein 5 OS=Homo sapiens OX=9606 GN=PDLIM5 PE=1 SV=5	1.4612e+08	1.44521e+08	3.26286e+07	3.98722e+07		1.45321e+08	3.62504e+07		4.0088
EIF3J_HUMAN	2	74.64	0.0745541	0.00564665	29159	Eukaryotic translation initiation factor 3 subunit J OS=Homo sapiens OX=9606 GN=EIF3J PE=1 SV=2	429893	470862	157664	67548.5		450377	112606		3.99958
FERM2_HUMAN	6	383.91	0.010535	0.00128894	78438	Fermitin family homolog 2 OS=Homo sapiens OX=9606 GN=FERMT2 PE=1 SV=1	4.20377e+06	4.34759e+06	1.22733e+06	922203		4.27568e+06	1.07476e+06		3.97825
SGT1_HUMAN	3	125.29	0.00269393	0.000647242	41284	Protein SGT1 homolog OS=Homo sapiens OX=9606 GN=SUGT1 PE=1 SV=3	1.8407e+06	1.63636e+06	455797	419987		1.73853e+06	437892		3.97022
ESYT1_HUMAN	13	718.89	0.000468453	0.000335623	123293	Extended synaptotagmin-1 OS=Homo sapiens OX=9606 GN=ESYT1 PE=1 SV=1	1.01649e+07	1.04715e+07	2.67227e+06	2.53767e+06		1.03182e+07	2.60497e+06		3.96098
NEXN_HUMAN	2	89.03	0.00424285	0.000793922	80837	Nexilin OS=Homo sapiens OX=9606 GN=NEXN PE=1 SV=1	1.84173e+06	1.67124e+06	479483	412362		1.75648e+06	445923		3.93899
FLNC_HUMAN	39	3195.82	0.0545458	0.00432483	293407	Filamin-C OS=Homo sapiens OX=9606 GN=FLNC PE=1 SV=3	4.54475e+07	4.55958e+07	7.72549e+06	1.54785e+07		4.55216e+07	1.1602e+07		3.9236
NEP_HUMAN	4	229.2	0.00624664	0.000944423	86144	Neprilysin OS=Homo sapiens OX=9606 GN=MME PE=1 SV=2	2.86072e+06	2.91034e+06	660607	820111		2.88553e+06	740359		3.89747
TMOD3_HUMAN	3	141.16	0.00191758	0.000566027	39741	Tropomodulin-3 OS=Homo sapiens OX=9606 GN=TMOD3 PE=1 SV=1	860234	800893	223450	203099		830564	213274		3.89434
MBOA7_HUMAN	4	195.9	0.0108621	0.00131881	53415	Lysophospholipid acyltransferase 7 OS=Homo sapiens OX=9606 GN=MBOAT7 PE=1 SV=2	1.47189e+07	1.41555e+07	3.1871e+06	4.23746e+06		1.44372e+07	3.71228e+06		3.88904
ERF1_HUMAN	6	397.7	0.00130353	0.000470788	49228	Eukaryotic peptide chain release factor subunit 1 OS=Homo sapiens OX=9606 GN=ETF1 PE=1 SV=3	2.79164e+06	2.66271e+06	671409	731737		2.72717e+06	701573		3.88723
KCC2D_HUMAN;KCC2A_HUMAN;KCC2G_HUMAN	10	529.66	0.00018083	0.000228264	56961	Calcium/calmodulin-dependent protein kinase type II subunit delta OS=Homo sapiens OX=9606 GN=CAMK2D PE=1 SV=3	7.33595e+06	7.15962e+06	1.84404e+06	1.89477e+06		7.24779e+06	1.8694e+06		3.87706
RS11_HUMAN	13	836.16	0.00240977	0.000615461	18590	40S ribosomal protein S11 OS=Homo sapiens OX=9606 GN=RPS11 PE=1 SV=3	3.37704e+07	3.7099e+07	8.71475e+06	9.57734e+06		3.54347e+07	9.14604e+06		3.87432
EF1A1_HUMAN;EF1A3_HUMAN;EF1A2_HUMAN	26	1985	0.00124384	0.000464402	50451	Elongation factor 1-alpha 1 OS=Homo sapiens OX=9606 GN=EEF1A1 PE=1 SV=1	8.64415e+08	7.95282e+08	2.10064e+08	2.19996e+08		8.29849e+08	2.1503e+08		3.85922
TERA_HUMAN	8	388.79	0.00197422	0.000569266	89950	Transitional endoplasmic reticulum ATPase OS=Homo sapiens OX=9606 GN=VCP PE=1 SV=4	2.73977e+06	2.86664e+06	772030	691074		2.8032e+06	731552		3.83186
MYO1B_HUMAN;MYO1A_HUMAN	10	516.98	0.00111888	0.0004449	132928	Unconventional myosin-Ib OS=Homo sapiens OX=9606 GN=MYO1B PE=1 SV=3	4.915e+06	4.79026e+06	1.21392e+06	1.32311e+06		4.85263e+06	1.26851e+06		3.82545
KCY_HUMAN;KAD9_HUMAN	5	285.57	0.00923366	0.00117679	22436	UMP-CMP kinase OS=Homo sapiens OX=9606 GN=CMPK1 PE=1 SV=3	2.0025e+06	2.11665e+06	473576	610431		2.05957e+06	542003		3.79993
MAP1A_HUMAN	15	891.91	0.0010173	0.000431005	306781	Microtubule-associated protein 1A OS=Homo sapiens OX=9606 GN=MAP1A PE=1 SV=6	1.34791e+07	1.31668e+07	3.65127e+06	3.36396e+06		1.33229e+07	3.50761e+06		3.79829
LIMA1_HUMAN	18	1424.27	0.00134641	0.000474323	85630	LIM domain and actin-binding protein 1 OS=Homo sapiens OX=9606 GN=LIMA1 PE=1 SV=1	4.14617e+07	4.0897e+07	1.03192e+07	1.13718e+07		4.11793e+07	1.08455e+07		3.79691
STAT1_HUMAN	18	1394.66	0.0161314	0.00171807	87850	Signal transducer and activator of transcription 1-alpha/beta OS=Homo sapiens OX=9606 GN=STAT1 PE=1 SV=2	3.94484e+07	3.97846e+07	8.65271e+06	1.22364e+07		3.96165e+07	1.04446e+07		3.79302
COPA_HUMAN;SCAP_HUMAN	22	1387.51	0.00204262	0.000582013	139797	Coatomer subunit alpha OS=Homo sapiens OX=9606 GN=COPA PE=1 SV=2	2.8084e+07	2.82472e+07	6.99335e+06	7.88912e+06		2.81656e+07	7.44124e+06		3.78506
GBP2_HUMAN	4	166.86	0.0014431	0.000486687	67680	Guanylate-binding protein 2 OS=Homo sapiens OX=9606 GN=GBP2 PE=1 SV=3	1.5893e+06	1.54847e+06	395603	436186		1.56889e+06	415895		3.77232
G3BP2_HUMAN	5	400.91	0.00221177	0.000598276	54145	Ras GTPase-activating protein-binding protein 2 OS=Homo sapiens OX=9606 GN=G3BP2 PE=1 SV=2	8.78418e+06	8.24116e+06	2.13629e+06	2.37907e+06		8.51267e+06	2.25768e+06		3.77053
UFL1_HUMAN	2	99.35	0.0338816	0.00295446	89996	E3 UFM1-protein ligase 1 OS=Homo sapiens OX=9606 GN=UFL1 PE=1 SV=2	486067	534695	102036	168850		510381	135443		3.76822
TLN1_HUMAN;TLN2_HUMAN	87	7231.76	0.000652334	0.000365957	271766	Talin-1 OS=Homo sapiens OX=9606 GN=TLN1 PE=1 SV=3	1.96951e+08	1.99759e+08	5.11688e+07	5.4663e+07		1.98355e+08	5.29159e+07		3.74849
RL28_HUMAN	6	306.5	0.000573255	0.000354151	15795	60S ribosomal protein L28 OS=Homo sapiens OX=9606 GN=RPL28 PE=1 SV=3	1.04228e+07	1.03063e+07	2.85752e+06	2.68518e+06		1.03646e+07	2.77135e+06		3.7399
NEGR1_HUMAN	3	188.86	0.00388567	0.000748848	39379	Neuronal growth regulator 1 OS=Homo sapiens OX=9606 GN=NEGR1 PE=1 SV=3	2.07736e+06	2.4419e+06	595202	613526		2.25963e+06	604364		3.73886
COMT_HUMAN	14	1156.09	1.2057e-05	6.61425e-05	30474	Catechol O-methyltransferase OS=Homo sapiens OX=9606 GN=COMT PE=1 SV=2	2.19047e+07	2.20973e+07	5.90208e+06	5.88649e+06		2.2001e+07	5.89429e+06		3.7326
TOIP1_HUMAN	3	199.59	0.0230155	0.00217638	66379	Torsin-1A-interacting protein 1 OS=Homo sapiens OX=9606 GN=TOR1AIP1 PE=1 SV=2	2.37108e+06	2.443e+06	514096	776161		2.40704e+06	645129		3.7311
CDC37_HUMAN	4	210.88	0.0149828	0.00164121	44953	Hsp90 co-chaperone Cdc37 OS=Homo sapiens OX=9606 GN=CDC37 PE=1 SV=1	3.98578e+06	4.17046e+06	918182	1.27162e+06		4.07812e+06	1.0949e+06		3.72464
S61A1_HUMAN;S61A2_HUMAN	4	273.51	0.00134795	0.000474323	52687	Protein transport protein Sec61 subunit alpha isoform 1 OS=Homo sapiens OX=9606 GN=SEC61A1 PE=1 SV=2	5.72576e+06	5.98521e+06	1.50802e+06	1.64308e+06		5.85548e+06	1.57555e+06		3.71647
AP3S1_HUMAN	2	156.49	0.00647105	0.0009619	21946	AP-3 complex subunit sigma-1 OS=Homo sapiens OX=9606 GN=AP3S1 PE=1 SV=1	1.0689e+06	876389	252838	271698		972644	262268		3.70859
FAF2_HUMAN	2	69.8	0.00451718	0.000820532	52933	FAS-associated factor 2 OS=Homo sapiens OX=9606 GN=FAF2 PE=1 SV=2	603107	564563	170382	144560		583835	157471		3.70758
UBA1_HUMAN	11	862.97	0.00243291	0.000615482	118858	Ubiquitin-like modifier-activating enzyme 1 OS=Homo sapiens OX=9606 GN=UBA1 PE=1 SV=3	8.21378e+06	8.5158e+06	2.12439e+06	2.40522e+06		8.36479e+06	2.26481e+06		3.69338
CSN6_HUMAN	4	130.88	0.0575274	0.00452962	36482	COP9 signalosome complex subunit 6 OS=Homo sapiens OX=9606 GN=COPS6 PE=1 SV=1	1.2275e+06	1.29104e+06	229125	453052		1.25927e+06	341088		3.69192
LMF2_HUMAN	3	210.3	0.0122657	0.001424	79933	Lipase maturation factor 2 OS=Homo sapiens OX=9606 GN=LMF2 PE=1 SV=2	1.77698e+06	1.84591e+06	419848	562065		1.81145e+06	490957		3.68962
UBXN4_HUMAN	2	80.53	0.00296354	0.000665758	57028	UBX domain-containing protein 4 OS=Homo sapiens OX=9606 GN=UBXN4 PE=1 SV=2	685988	689545	200408	173840		687767	187124		3.67546
NCAM1_HUMAN	6	316.02	0.00117152	0.000450984	95370	Neural cell adhesion molecule 1 OS=Homo sapiens OX=9606 GN=NCAM1 PE=1 SV=3	2.25552e+06	2.44712e+06	629776	652623		2.35132e+06	641199		3.66707
ACTN4_HUMAN;SPTN4_HUMAN	34	3606.04	0.000996052	0.000431005	105245	Alpha-actinin-4 OS=Homo sapiens OX=9606 GN=ACTN4 PE=1 SV=2	9.46418e+07	9.39685e+07	2.46996e+07	2.68032e+07		9.43051e+07	2.57514e+07		3.66214
FLNA_HUMAN	131	12760.1	0.000616736	0.000365957	283301	Filamin-A OS=Homo sapiens OX=9606 GN=FLNA PE=1 SV=4	1.3776e+09	1.38659e+09	3.66193e+08	3.90426e+08		1.3821e+09	3.78309e+08		3.65336
CAV1_HUMAN;CAV3_HUMAN	4	308.6	0.00235887	0.000615461	20630	Caveolin-1 OS=Homo sapiens OX=9606 GN=CAV1 PE=1 SV=4	3.25237e+07	3.18404e+07	8.27729e+06	9.37266e+06		3.21821e+07	8.82498e+06		3.6467
GLSK_HUMAN;GLSL_HUMAN	20	1523.98	0.000747645	0.000382636	74269	Glutaminase kidney isoform, mitochondrial OS=Homo sapiens OX=9606 GN=GLS PE=1 SV=1	7.37731e+07	6.99608e+07	1.92896e+07	2.02114e+07		7.1867e+07	1.97505e+07		3.63875
TBB5_HUMAN	45	4314.36	0.00233102	0.000615461	50095	Tubulin beta chain OS=Homo sapiens OX=9606 GN=TUBB PE=1 SV=2	1.36415e+09	1.32235e+09	3.47137e+08	3.9182e+08		1.34325e+09	3.69478e+08		3.63554
PGS2_HUMAN	2	70.18	0.00753265	0.00105413	40064	Decorin OS=Homo sapiens OX=9606 GN=DCN PE=1 SV=1	473983	580827	152269	138519		527405	145394		3.62743
AIP_HUMAN	2	89.77	0.00164827	0.000510672	38068	AH receptor-interacting protein OS=Homo sapiens OX=9606 GN=AIP PE=1 SV=2	349898	366429	94121.8	103407		358164	98764.6		3.62644
DREB_HUMAN	7	552.67	0.00606027	0.000930403	71842	Drebrin OS=Homo sapiens OX=9606 GN=DBN1 PE=1 SV=4	9.60929e+06	1.05999e+07	2.60053e+06	3.09065e+06		1.01046e+07	2.84559e+06		3.55096
SNX2_HUMAN	5	321.43	0.0048709	0.000847167	58549	Sorting nexin-2 OS=Homo sapiens OX=9606 GN=SNX2 PE=1 SV=2	4.41595e+06	4.40257e+06	1.1332e+06	1.35378e+06		4.40926e+06	1.24349e+06		3.54588
MOGS_HUMAN	3	211.39	0.0686788	0.00528726	92032	Mannosyl-oligosaccharide glucosidase OS=Homo sapiens OX=9606 GN=MOGS PE=1 SV=5	1.14079e+06	1.08373e+06	424160	203551		1.11226e+06	313855		3.54387
4F2_HUMAN	5	334.7	0.000997438	0.000431005	68180	4F2 cell-surface antigen heavy chain OS=Homo sapiens OX=9606 GN=SLC3A2 PE=1 SV=3	2.91734e+06	2.8639e+06	848203	784719		2.89062e+06	816461		3.54043
ANXA7_HUMAN	7	405.96	0.00597044	0.000930403	52991	Annexin A7 OS=Homo sapiens OX=9606 GN=ANXA7 PE=1 SV=3	6.01327e+06	5.87719e+06	1.51582e+06	1.84333e+06		5.94523e+06	1.67958e+06		3.53972
DHRS7_HUMAN	2	100.53	0.0028186	0.000657336	38673	Dehydrogenase/reductase SDR family member 7 OS=Homo sapiens OX=9606 GN=DHRS7 PE=1 SV=1	978055	918453	284032	252176		948254	268104		3.53689
MAP1B_HUMAN	46	2946.91	0.00506204	0.000865672	271665	Microtubule-associated protein 1B OS=Homo sapiens OX=9606 GN=MAP1B PE=1 SV=2	6.38575e+07	6.11068e+07	1.61303e+07	1.92234e+07		6.24822e+07	1.76769e+07		3.53469
AP2A1_HUMAN	7	400.27	0.0089371	0.00115943	108561	AP-2 complex subunit alpha-1 OS=Homo sapiens OX=9606 GN=AP2A1 PE=1 SV=3	5.47117e+06	5.20458e+06	1.69424e+06	1.33866e+06		5.33787e+06	1.51645e+06		3.51997
ACSL1_HUMAN;ACSL5_HUMAN	2	81.15	0.0053774	0.00088124	78919	Long-chain-fatty-acid--CoA ligase 1 OS=Homo sapiens OX=9606 GN=ACSL1 PE=1 SV=1	702169	584560	181613	185034		643365	183323		3.50945
TCPA_HUMAN	18	1163.14	6.82701e-05	0.000155121	60819	T-complex protein 1 subunit alpha OS=Homo sapiens OX=9606 GN=TCP1 PE=1 SV=1	3.79434e+07	3.77048e+07	1.09198e+07	1.07066e+07		3.78241e+07	1.08132e+07		3.49795
RUVB1_HUMAN	5	187.18	0.00153585	0.00049449	50538	RuvB-like 1 OS=Homo sapiens OX=9606 GN=RUVBL1 PE=1 SV=1	2.5994e+06	2.40078e+06	735710	694501		2.50009e+06	715106		3.49611
E41L2_HUMAN;E41L3_HUMAN	9	439.83	0.00263315	0.000634558	113032	Band 4.1-like protein 2 OS=Homo sapiens OX=9606 GN=EPB41L2 PE=1 SV=1	4.02183e+06	3.68101e+06	1.1548e+06	1.05204e+06		3.85142e+06	1.10342e+06		3.49043
KAP2_HUMAN;KAP3_HUMAN	3	160.54	0.00975726	0.00122778	45832	cAMP-dependent protein kinase type II-alpha regulatory subunit OS=Homo sapiens OX=9606 GN=PRKAR2A PE=1 SV=2	1.98721e+06	1.67853e+06	576157	480682		1.83287e+06	528419		3.46858
LRC59_HUMAN	8	422.24	0.00323407	0.00068768	35308	Leucine-rich repeat-containing protein 59 OS=Homo sapiens OX=9606 GN=LRRC59 PE=1 SV=1	1.29524e+07	1.2877e+07	3.46408e+06	3.99193e+06		1.29147e+07	3.72801e+06		3.46424
EFTU_HUMAN	19	1213.32	0.000431866	0.000333442	49852	Elongation factor Tu, mitochondrial OS=Homo sapiens OX=9606 GN=TUFM PE=1 SV=2	3.39523e+07	3.2718e+07	9.45301e+06	9.79949e+06		3.33351e+07	9.62625e+06		3.46294
2AAA_HUMAN;2AAB_HUMAN	12	752.97	0.00669824	0.000984628	66065	Serine/threonine-protein phosphatase 2A 65 kDa regulatory subunit A alpha isoform OS=Homo sapiens OX=9606 GN=PPP2R1A PE=1 SV=4	2.02247e+07	2.31208e+07	5.78181e+06	6.74699e+06		2.16728e+07	6.2644e+06		3.45967
6PGL_HUMAN	2	61.96	0.0414928	0.00346249	27815	6-phosphogluconolactonase OS=Homo sapiens OX=9606 GN=PGLS PE=1 SV=2	335329	305974	69261.4	117159		320652	93210.4		3.44009
OSBP1_HUMAN	3	120.58	0.0306627	0.00271546	90220	Oxysterol-binding protein 1 OS=Homo sapiens OX=9606 GN=OSBP PE=1 SV=1	1.27303e+06	1.35134e+06	466427	298365		1.31218e+06	382396		3.43147
ACTN1_HUMAN	23	3118.75	0.00164699	0.000510672	103563	Alpha-actinin-1 OS=Homo sapiens OX=9606 GN=ACTN1 PE=1 SV=2	9.01841e+07	8.82106e+07	2.47237e+07	2.72645e+07		8.91973e+07	2.59941e+07		3.43144
RS7_HUMAN	10	659.2	0.00367753	0.000732458	22113	40S ribosomal protein S7 OS=Homo sapiens OX=9606 GN=RPS7 PE=1 SV=1	4.1443e+07	4.07738e+07	1.11078e+07	1.2895e+07		4.11084e+07	1.20014e+07		3.42529
KAP0_HUMAN	7	419.54	0.00355036	0.000716614	43183	cAMP-dependent protein kinase type I-alpha regulatory subunit OS=Homo sapiens OX=9606 GN=PRKAR1A PE=1 SV=1	1.1261e+07	1.12124e+07	3.04543e+06	3.52819e+06		1.12367e+07	3.28681e+06		3.41872
RL17_HUMAN	7	459.68	0.000599369	0.000365957	21611	60S ribosomal protein L17 OS=Homo sapiens OX=9606 GN=RPL17 PE=1 SV=3	1.02541e+07	1.08848e+07	3.10415e+06	3.0805e+06		1.05695e+07	3.09233e+06		3.41796
TRAM1_HUMAN	5	509.89	0.000212348	0.000244742	43215	Translocating chain-associated membrane protein 1 OS=Homo sapiens OX=9606 GN=TRAM1 PE=1 SV=3	7.36036e+06	7.18133e+06	2.15538e+06	2.10004e+06		7.27085e+06	2.12771e+06		3.41722
RS4X_HUMAN	16	1135.58	0.00192173	0.000566027	29807	40S ribosomal protein S4, X isoform OS=Homo sapiens OX=9606 GN=RPS4X PE=1 SV=2	5.08324e+07	4.84566e+07	1.38469e+07	1.52518e+07		4.96445e+07	1.45493e+07		3.41215
CD166_HUMAN	10	479.5	0.000146147	0.000200388	65745	CD166 antigen OS=Homo sapiens OX=9606 GN=ALCAM PE=1 SV=2	8.81982e+06	9.08344e+06	2.63062e+06	2.62159e+06		8.95163e+06	2.6261e+06		3.40871
TCPD_HUMAN	15	955.92	0.00641405	0.000957004	58401	T-complex protein 1 subunit delta OS=Homo sapiens OX=9606 GN=CCT4 PE=1 SV=4	2.42732e+07	2.46993e+07	6.49813e+06	7.91226e+06		2.44863e+07	7.20519e+06		3.39842
ANXA2_HUMAN;AXA2L_HUMAN	21	1938.33	0.00195502	0.000569266	38808	Annexin A2 OS=Homo sapiens OX=9606 GN=ANXA2 PE=1 SV=2	1.92018e+08	1.82235e+08	5.24681e+07	5.76928e+07		1.87126e+08	5.50805e+07		3.39733
KTN1_HUMAN	21	1091.72	0.00383645	0.00074596	156464	Kinectin OS=Homo sapiens OX=9606 GN=KTN1 PE=1 SV=1	1.53348e+07	1.47144e+07	4.10815e+06	4.75521e+06		1.50246e+07	4.43168e+06		3.39027
IF2G_HUMAN;IF2GL_HUMAN	6	347.34	0.0009727	0.000431005	51647	Eukaryotic translation initiation factor 2 subunit 3 OS=Homo sapiens OX=9606 GN=EIF2S3 PE=1 SV=3	4.42441e+06	4.64113e+06	1.29977e+06	1.37905e+06		4.53277e+06	1.33941e+06		3.38415
VPS16_HUMAN	2	99.51	0.245364	0.016315	95660	Vacuolar protein sorting-associated protein 16 homolog OS=Homo sapiens OX=9606 GN=VPS16 PE=1 SV=2	666290	668059	44745.9	350209		667175	197477		3.37849
AHSA1_HUMAN	6	280.68	0.0094971	0.00120074	38421	Activator of 90 kDa heat shock protein ATPase homolog 1 OS=Homo sapiens OX=9606 GN=AHSA1 PE=1 SV=1	5.64931e+06	5.69006e+06	1.87967e+06	1.47831e+06		5.66969e+06	1.67899e+06		3.37685
IQGA1_HUMAN;IQGA2_HUMAN;IQGA3_HUMAN	36	2232.28	0.00331798	0.000696215	189761	Ras GTPase-activating-like protein IQGAP1 OS=Homo sapiens OX=9606 GN=IQGAP1 PE=1 SV=1	3.72722e+07	3.72457e+07	1.02729e+07	1.18246e+07		3.7259e+07	1.10487e+07		3.37225
RL23_HUMAN	7	473.42	2.51892e-05	8.94645e-05	14970	60S ribosomal protein L23 OS=Homo sapiens OX=9606 GN=RPL23 PE=1 SV=1	1.90233e+07	1.92365e+07	5.67492e+06	5.70283e+06		1.91299e+07	5.68888e+06		3.36268
TCPH_HUMAN;KCNN2_HUMAN;PRAME_HUMAN	14	1001.72	0.00735624	0.00104563	59842	T-complex protein 1 subunit eta OS=Homo sapiens OX=9606 GN=CCT7 PE=1 SV=2	1.68037e+07	1.69832e+07	4.5149e+06	5.56596e+06		1.68935e+07	5.04043e+06		3.35159
STML2_HUMAN	10	823.35	0.00107458	0.000433793	38624	Stomatin-like protein 2, mitochondrial OS=Homo sapiens OX=9606 GN=STOML2 PE=1 SV=1	1.87282e+07	1.78739e+07	5.28947e+06	5.63978e+06		1.8301e+07	5.46462e+06		3.349
OPA1_HUMAN	5	232.59	0.00248431	0.000618605	112131	Dynamin-like 120 kDa protein, mitochondrial OS=Homo sapiens OX=9606 GN=OPA1 PE=1 SV=3	1.30732e+06	1.22463e+06	358873	397240		1.26597e+06	378056		3.34863
P5CR2_HUMAN	2	128.08	0.00104979	0.000431005	33958	Pyrroline-5-carboxylate reductase 2 OS=Homo sapiens OX=9606 GN=PYCR2 PE=1 SV=1	1.83984e+06	1.71656e+06	541620	522373		1.7782e+06	531996		3.34251
IF2B2_HUMAN;IF2B3_HUMAN	2	128.07	0.00236598	0.000615461	66195	Insulin-like growth factor 2 mRNA-binding protein 2 OS=Homo sapiens OX=9606 GN=IGF2BP2 PE=1 SV=2	1.39276e+06	1.30348e+06	423064	383879		1.34812e+06	403471		3.3413
MAP4_HUMAN	8	364.06	0.00158745	0.000504973	121443	Microtubule-associated protein 4 OS=Homo sapiens OX=9606 GN=MAP4 PE=1 SV=3	5.08019e+06	4.91446e+06	1.43182e+06	1.56699e+06		4.99732e+06	1.49941e+06		3.33287
OTUB1_HUMAN	4	178.17	0.00494622	0.000854465	31492	Ubiquitin thioesterase OTUB1 OS=Homo sapiens OX=9606 GN=OTUB1 PE=1 SV=2	781902	660894	219044	215439		721398	217241		3.32072
RS27L_HUMAN	4	257.2	0.00117388	0.000450984	9813	40S ribosomal protein S27-like OS=Homo sapiens OX=9606 GN=RPS27L PE=1 SV=3	1.01188e+07	9.50218e+06	2.88149e+06	3.03808e+06		9.81047e+06	2.95978e+06		3.31459
CCN2_HUMAN	3	111.4	0.0257207	0.0023722	40289	CCN family member 2 OS=Homo sapiens OX=9606 GN=CCN2 PE=1 SV=2	871475	776851	295496	202049		824163	248773		3.31292
XRCC5_HUMAN	5	232.05	0.000648512	0.000365957	83222	X-ray repair cross-complementing protein 5 OS=Homo sapiens OX=9606 GN=XRCC5 PE=1 SV=3	2.42711e+06	2.29721e+06	704827	723556		2.36216e+06	714192		3.30747
ATLA3_HUMAN	5	268.99	0.00668518	0.000984529	60960	Atlastin-3 OS=Homo sapiens OX=9606 GN=ATL3 PE=1 SV=1	5.19266e+06	5.02474e+06	1.39529e+06	1.69492e+06		5.1087e+06	1.54511e+06		3.30637
FETUA_HUMAN	2	140.53	0.00272084	0.000647836	40114	Alpha-2-HS-glycoprotein OS=Homo sapiens OX=9606 GN=AHSG PE=1 SV=2	2.17649e+07	2.05159e+07	6.77999e+06	6.07584e+06		2.11404e+07	6.42792e+06		3.28885
ERGI3_HUMAN	4	170.29	0.0900942	0.00665258	43765	Endoplasmic reticulum-Golgi intermediate compartment protein 3 OS=Homo sapiens OX=9606 GN=ERGIC3 PE=1 SV=1	962072	908825	174657	395180		935448	284918		3.28322
UGPA_HUMAN	18	1410.25	0.00257107	0.000623373	57076	UTP--glucose-1-phosphate uridylyltransferase OS=Homo sapiens OX=9606 GN=UGP2 PE=1 SV=5	5.40354e+07	5.52019e+07	1.56995e+07	1.76788e+07		5.46186e+07	1.66891e+07		3.27271
PCBP2_HUMAN;PCBP3_HUMAN	3	173.87	0.000705018	0.000372745	38955	Poly(rC)-binding protein 2 OS=Homo sapiens OX=9606 GN=PCBP2 PE=1 SV=1	1.08395e+07	1.0278e+07	3.18816e+06	3.29593e+06		1.05588e+07	3.24204e+06		3.25682
DEST_HUMAN	5	350.55	1.75716e-05	7.76334e-05	18950	Destrin OS=Homo sapiens OX=9606 GN=DSTN PE=1 SV=3	4.42452e+06	4.46789e+06	1.36763e+06	1.36539e+06		4.4462e+06	1.36651e+06		3.25369
LMOD1_HUMAN	4	230.01	0.000368971	0.0003164	67160	Leiomodin-1 OS=Homo sapiens OX=9606 GN=LMOD1 PE=1 SV=3	2.19211e+06	2.28271e+06	681443	695400		2.23741e+06	688422		3.25006
ACSL3_HUMAN	6	268.17	0.00324824	0.000687901	81338	Long-chain-fatty-acid--CoA ligase 3 OS=Homo sapiens OX=9606 GN=ACSL3 PE=1 SV=3	6.47245e+06	6.3677e+06	2.10962e+06	1.84539e+06		6.42007e+06	1.9775e+06		3.24655
ARL1_HUMAN	3	228.66	0.0354377	0.00305376	20518	ADP-ribosylation factor-like protein 1 OS=Homo sapiens OX=9606 GN=ARL1 PE=1 SV=1	2.23545e+06	2.31564e+06	542582	862547		2.27555e+06	702564		3.23891
NEST_HUMAN	9	514.71	0.0132679	0.00150839	177788	Nestin OS=Homo sapiens OX=9606 GN=NES PE=1 SV=2	2.41041e+06	2.72699e+06	890047	696315		2.5687e+06	793181		3.23848
NUCL_HUMAN	5	268.58	0.00761579	0.00105737	76625	Nucleolin OS=Homo sapiens OX=9606 GN=NCL PE=1 SV=3	2.07085e+06	1.86837e+06	662989	554224		1.96961e+06	608606		3.23626
RHG01_HUMAN	5	281.21	0.00104201	0.000431005	50461	Rho GTPase-activating protein 1 OS=Homo sapiens OX=9606 GN=ARHGAP1 PE=1 SV=1	6.13256e+06	6.3802e+06	1.997e+06	1.87186e+06		6.25638e+06	1.93443e+06		3.23422
RS2_HUMAN	7	345.51	9.32817e-05	0.000168598	31590	40S ribosomal protein S2 OS=Homo sapiens OX=9606 GN=RPS2 PE=1 SV=2	2.48838e+07	2.44307e+07	7.58409e+06	7.68513e+06		2.46573e+07	7.63461e+06		3.22967
IPYR_HUMAN	13	983.21	0.00130526	0.000470788	33095	Inorganic pyrophosphatase OS=Homo sapiens OX=9606 GN=PPA1 PE=1 SV=2	3.26394e+07	3.07126e+07	9.52608e+06	1.01048e+07		3.1676e+07	9.81542e+06		3.22717
RS6_HUMAN	5	350.09	0.00230971	0.000615461	28834	40S ribosomal protein S6 OS=Homo sapiens OX=9606 GN=RPS6 PE=1 SV=1	1.54703e+07	1.61333e+07	4.65747e+06	5.17032e+06		1.58018e+07	4.9139e+06		3.21573
DECR_HUMAN	5	247.33	0.0157928	0.00170146	36330	2,4-dienoyl-CoA reductase, mitochondrial OS=Homo sapiens OX=9606 GN=DECR1 PE=1 SV=1	4.30902e+06	3.99207e+06	1.11014e+06	1.48155e+06		4.15054e+06	1.29585e+06		3.20296
PSMD6_HUMAN	3	176.08	0.0145518	0.0016104	45787	26S proteasome non-ATPase regulatory subunit 6 OS=Homo sapiens OX=9606 GN=PSMD6 PE=1 SV=1	3.19424e+06	3.89126e+06	995657	1.22051e+06		3.54275e+06	1.10809e+06		3.19718
NDUA6_HUMAN	2	86.29	0.0162439	0.00171947	15127	NADH dehydrogenase [ubiquinone] 1 alpha subcomplex subunit 6 OS=Homo sapiens OX=9606 GN=NDUFA6 PE=1 SV=4	485062	377005	124482	145929		431034	135206		3.18799
AP1B1_HUMAN	5	324.18	0.0152916	0.00166438	105482	AP-1 complex subunit beta-1 OS=Homo sapiens OX=9606 GN=AP1B1 PE=1 SV=2	3.69234e+06	3.51374e+06	969578	1.29328e+06		3.60304e+06	1.13143e+06		3.1845
ANX11_HUMAN;ANX13_HUMAN	9	482.55	0.000140641	0.000199725	54697	Annexin A11 OS=Homo sapiens OX=9606 GN=ANXA11 PE=1 SV=1	1.05368e+07	1.05967e+07	3.27855e+06	3.36777e+06		1.05667e+07	3.32316e+06		3.17972
AP2B1_HUMAN	7	262.67	0.0177465	0.00181402	105398	AP-2 complex subunit beta OS=Homo sapiens OX=9606 GN=AP2B1 PE=1 SV=1	5.28816e+06	5.34826e+06	1.42416e+06	1.94812e+06		5.31821e+06	1.68614e+06		3.15407
RL9_HUMAN	9	613.64	0.000316903	0.000301646	21964	60S ribosomal protein L9 OS=Homo sapiens OX=9606 GN=RPL9 PE=1 SV=1	1.71502e+07	1.64861e+07	5.3231e+06	5.3775e+06		1.68181e+07	5.3503e+06		3.1434
TCPQ_HUMAN	21	1216.16	0.000515691	0.00034521	60153	T-complex protein 1 subunit theta OS=Homo sapiens OX=9606 GN=CCT8 PE=1 SV=4	3.22602e+07	3.12793e+07	9.90116e+06	1.03244e+07		3.17697e+07	1.01128e+07		3.14155
KAD1_HUMAN	4	155.94	0.0113485	0.00134898	21735	Adenylate kinase isoenzyme 1 OS=Homo sapiens OX=9606 GN=AK1 PE=1 SV=3	1.76003e+06	1.81713e+06	499981	639065		1.78858e+06	569523		3.14049
GPDM_HUMAN	6	313.35	0.0135237	0.00152551	81315	Glycerol-3-phosphate dehydrogenase, mitochondrial OS=Homo sapiens OX=9606 GN=GPD2 PE=1 SV=3	2.12384e+06	2.28137e+06	612028	794161		2.2026e+06	703094		3.13273
SYFB_HUMAN	6	221.82	0.00847655	0.001122	66701	Phenylalanine--tRNA ligase beta subunit OS=Homo sapiens OX=9606 GN=FARSB PE=1 SV=3	3.31894e+06	3.0166e+06	920160	1.11115e+06		3.16777e+06	1.01565e+06		3.11894
IF4A1_HUMAN	14	1352.25	0.0025388	0.000621233	46353	Eukaryotic initiation factor 4A-I OS=Homo sapiens OX=9606 GN=EIF4A1 PE=1 SV=1	6.51078e+07	6.49419e+07	1.96913e+07	2.20865e+07		6.50249e+07	2.08889e+07		3.11289
TBA1A_HUMAN;TBA3C_HUMAN;TBA3E_HUMAN;TBAL3_HUMAN	22	2274.37	0.000156682	0.000211191	50788	Tubulin alpha-1A chain OS=Homo sapiens OX=9606 GN=TUBA1A PE=1 SV=1	8.85844e+08	8.7747e+08	2.79556e+08	2.87146e+08		8.81657e+08	2.83351e+08		3.11154
EHD2_HUMAN	17	1262.18	0.0109837	0.00132951	61294	EH domain-containing protein 2 OS=Homo sapiens OX=9606 GN=EHD2 PE=1 SV=2	2.06123e+07	2.08988e+07	5.87358e+06	7.47379e+06		2.07555e+07	6.67369e+06		3.11006
P5CS_HUMAN	17	1230.93	0.00497469	0.000854465	87989	Delta-1-pyrroline-5-carboxylate synthase OS=Homo sapiens OX=9606 GN=ALDH18A1 PE=1 SV=2	1.68954e+07	1.71069e+07	5.03587e+06	5.9122e+06		1.70012e+07	5.47404e+06		3.10578
KHDR1_HUMAN	2	205.23	0.0308518	0.00272613	48311	KH domain-containing, RNA-binding, signal transduction-associated protein 1 OS=Homo sapiens OX=9606 GN=KHDRBS1 PE=1 SV=1	2.88197e+06	2.70411e+06	1.08351e+06	719774		2.79304e+06	901642		3.09773
CAD11_HUMAN	5	222.21	0.00539349	0.00088124	88367	Cadherin-11 OS=Homo sapiens OX=9606 GN=CDH11 PE=1 SV=2	2.91824e+06	2.7764e+06	993803	847432		2.84732e+06	920618		3.09284
RL6_HUMAN	10	625.85	0.000517978	0.00034521	32765	60S ribosomal protein L6 OS=Homo sapiens OX=9606 GN=RPL6 PE=1 SV=3	1.19052e+07	1.23431e+07	3.99966e+06	3.85646e+06		1.21241e+07	3.92806e+06		3.08655
CCAR2_HUMAN	2	45.93	0.00521475	0.000874653	103465	Cell cycle and apoptosis regulator protein 2 OS=Homo sapiens OX=9606 GN=CCAR2 PE=1 SV=2	466635	439906	158197	135804		453271	147001		3.08346
CTNA1_HUMAN;CTNA3_HUMAN	14	869	0.0185548	0.00186783	100693	Catenin alpha-1 OS=Homo sapiens OX=9606 GN=CTNNA1 PE=1 SV=1	8.23655e+06	8.16454e+06	2.24947e+06	3.07896e+06		8.20055e+06	2.66422e+06		3.07803
TCPE_HUMAN	17	1262.28	0.00869255	0.00113511	60089	T-complex protein 1 subunit epsilon OS=Homo sapiens OX=9606 GN=CCT5 PE=1 SV=1	2.76786e+07	2.73201e+07	9.88363e+06	7.99945e+06		2.74994e+07	8.94154e+06		3.07546
VPS4B_HUMAN;FIGL1_HUMAN	2	43.59	0.00908579	0.00116541	49443	Vacuolar protein sorting-associated protein 4B OS=Homo sapiens OX=9606 GN=VPS4B PE=1 SV=2	950292	820068	311441	266310		885180	288875		3.06423
SRPRB_HUMAN	8	461.72	0.00345705	0.000706748	29912	Signal recognition particle receptor subunit beta OS=Homo sapiens OX=9606 GN=SRPRB PE=1 SV=3	9.41191e+06	8.96146e+06	2.82898e+06	3.19654e+06		9.18668e+06	3.01276e+06		3.04926
FAM3C_HUMAN	4	170.82	0.00602111	0.000930403	24950	Protein FAM3C OS=Homo sapiens OX=9606 GN=FAM3C PE=1 SV=1	2.35972e+06	2.28863e+06	697605	828134		2.32417e+06	762869		3.04662
AT1A1_HUMAN;AT1A3_HUMAN;AT1A4_HUMAN;ATP4A_HUMAN;AT12A_HUMAN	16	935.96	0.00620986	0.000944423	114135	Sodium/potassium-transporting ATPase subunit alpha-1 OS=Homo sapiens OX=9606 GN=ATP1A1 PE=1 SV=1	2.137e+07	2.15205e+07	6.4438e+06	7.68608e+06		2.14452e+07	7.06494e+06		3.03545
UGGG1_HUMAN;UGGG2_HUMAN	13	609.84	0.0028389	0.000660134	177819	UDP-glucose:glycoprotein glucosyltransferase 1 OS=Homo sapiens OX=9606 GN=UGGT1 PE=1 SV=3	5.7745e+06	5.56096e+06	1.76304e+06	1.97303e+06		5.66773e+06	1.86803e+06		3.03406
LMO7_HUMAN	34	2442.27	0.0112878	0.00134382	194002	LIM domain only protein 7 OS=Homo sapiens OX=9606 GN=LMO7 PE=1 SV=3	5.01111e+07	5.19288e+07	1.48428e+07	1.88041e+07		5.10199e+07	1.68234e+07		3.03267
RL32_HUMAN	3	137.53	0.0010828	0.000434904	15964	60S ribosomal protein L32 OS=Homo sapiens OX=9606 GN=RPL32 PE=1 SV=2	3.16132e+06	2.94525e+06	1.01647e+06	998586		3.05328e+06	1.00753e+06		3.03047
CTNB1_HUMAN	7	374.31	0.0150623	0.00164731	86069	Catenin beta-1 OS=Homo sapiens OX=9606 GN=CTNNB1 PE=1 SV=1	4.96654e+06	4.72211e+06	1.38232e+06	1.81582e+06		4.84433e+06	1.59907e+06		3.02947
RUVB2_HUMAN	6	361.28	0.00841229	0.00111927	51296	RuvB-like 2 OS=Homo sapiens OX=9606 GN=RUVBL2 PE=1 SV=3	5.38867e+06	5.50532e+06	1.6157e+06	1.98203e+06		5.447e+06	1.79886e+06		3.02802
HCD2_HUMAN	4	225.85	0.0010598	0.000431005	27134	3-hydroxyacyl-CoA dehydrogenase type-2 OS=Homo sapiens OX=9606 GN=HSD17B10 PE=1 SV=3	1.2295e+06	1.15011e+06	399530	388949		1.1898e+06	394240		3.01797
PTBP1_HUMAN;PTBP3_HUMAN;CSKI1_HUMAN;PTBP2_HUMAN	13	1022.83	0.000259249	0.000274893	57357	Polypyrimidine tract-binding protein 1 OS=Homo sapiens OX=9606 GN=PTBP1 PE=1 SV=1	2.72847e+07	2.6921e+07	8.87269e+06	9.16852e+06		2.71028e+07	9.02061e+06		3.00455
HNRPQ_HUMAN	5	245.18	0.00595972	0.000930403	69788	Heterogeneous nuclear ribonucleoprotein Q OS=Homo sapiens OX=9606 GN=SYNCRIP PE=1 SV=2	1.88563e+06	2.01078e+06	597363	699919		1.9482e+06	648641		3.00352
AP2M1_HUMAN	8	433.72	0.000287678	0.000292262	49965	AP-2 complex subunit mu OS=Homo sapiens OX=9606 GN=AP2M1 PE=1 SV=2	7.61729e+06	7.58097e+06	2.58497e+06	2.49131e+06		7.59913e+06	2.53814e+06		2.99398
HYEP_HUMAN	12	770.91	0.000309302	0.000301646	53143	Epoxide hydrolase 1 OS=Homo sapiens OX=9606 GN=EPHX1 PE=1 SV=1	2.00895e+07	2.00767e+07	6.84028e+06	6.5815e+06		2.00831e+07	6.71089e+06		2.99261
ERGI1_HUMAN	6	404.46	0.0122488	0.001424	32971	Endoplasmic reticulum-Golgi intermediate compartment protein 1 OS=Homo sapiens OX=9606 GN=ERGIC1 PE=1 SV=1	1.02441e+07	1.02119e+07	3.00429e+06	3.84285e+06		1.0228e+07	3.42357e+06		2.98752
TRI25_HUMAN	3	212.59	0.0702463	0.00538189	72581	E3 ubiquitin/ISG15 ligase TRIM25 OS=Homo sapiens OX=9606 GN=TRIM25 PE=1 SV=2	469839	431449	104538	197151		450644	150845		2.98747
ILF3_HUMAN	4	153.5	0.0493779	0.00398075	95678	Interleukin enhancer-binding factor 3 OS=Homo sapiens OX=9606 GN=ILF3 PE=1 SV=3	1.3486e+06	1.27432e+06	328841	551036		1.31146e+06	439938		2.98101
ISG15_HUMAN	2	82.64	0.0053084	0.00087949	17933	Ubiquitin-like protein ISG15 OS=Homo sapiens OX=9606 GN=ISG15 PE=1 SV=5	3.51713e+06	3.08587e+06	1.05728e+06	1.15849e+06		3.3015e+06	1.10789e+06		2.98
RS5_HUMAN	7	505.33	0.00312474	0.000673436	23033	40S ribosomal protein S5 OS=Homo sapiens OX=9606 GN=RPS5 PE=1 SV=4	1.94086e+07	1.89062e+07	6.06802e+06	6.83682e+06		1.91574e+07	6.45242e+06		2.96903
PSD11_HUMAN	6	268.82	0.0116742	0.00136932	47719	26S proteasome non-ATPase regulatory subunit 11 OS=Homo sapiens OX=9606 GN=PSMD11 PE=1 SV=3	3.28366e+06	2.87362e+06	937940	1.14125e+06		3.07864e+06	1.0396e+06		2.96138
PKD2_HUMAN	5	272.25	0.0206841	0.00201831	110363	Polycystin-2 OS=Homo sapiens OX=9606 GN=PKD2 PE=1 SV=3	760861	593999	251427	206571		677430	228999		2.95823
FKBP9_HUMAN;FKB9L_HUMAN	3	130.58	0.0354427	0.00305376	63500	Peptidyl-prolyl cis-trans isomerase FKBP9 OS=Homo sapiens OX=9606 GN=FKBP9 PE=1 SV=2	968308	1.00858e+06	264927	405286		988447	335106		2.94965
PDIA3_HUMAN	10	522.64	0.0089944	0.00116118	57146	Protein disulfide-isomerase A3 OS=Homo sapiens OX=9606 GN=PDIA3 PE=1 SV=4	4.23174e+06	4.2777e+06	1.29429e+06	1.59226e+06		4.25472e+06	1.44327e+06		2.94797
HS90B_HUMAN;H90B3_HUMAN;H90B2_HUMAN;HS904_HUMAN;CCL21_HUMAN	27	4021.34	0.0014766	0.00049449	83554	Heat shock protein HSP 90-beta OS=Homo sapiens OX=9606 GN=HSP90AB1 PE=1 SV=4	1.94998e+08	1.94993e+08	6.36761e+07	6.9181e+07		1.94996e+08	6.64285e+07		2.93542
HNRPK_HUMAN	20	1545.27	0.00288867	0.000661738	51230	Heterogeneous nuclear ribonucleoprotein K OS=Homo sapiens OX=9606 GN=HNRNPK PE=1 SV=1	4.07679e+07	4.44711e+07	1.39844e+07	1.50965e+07		4.26195e+07	1.45405e+07		2.9311
RINI_HUMAN	17	1547.83	0.00045731	0.000335244	51766	Ribonuclease inhibitor OS=Homo sapiens OX=9606 GN=RNH1 PE=1 SV=2	6.231e+07	6.00493e+07	2.05979e+07	2.11693e+07		6.11796e+07	2.08836e+07		2.92956
TMED2_HUMAN	6	536.03	0.00372074	0.000734232	22860	Transmembrane emp24 domain-containing protein 2 OS=Homo sapiens OX=9606 GN=TMED2 PE=1 SV=1	2.41813e+07	2.4852e+07	7.87861e+06	8.9557e+06		2.45166e+07	8.41715e+06		2.9127
IF2A_HUMAN	3	151.12	0.111481	0.00805968	36374	Eukaryotic translation initiation factor 2 subunit 1 OS=Homo sapiens OX=9606 GN=EIF2S1 PE=1 SV=3	804123	792191	164842	383251		798157	274047		2.91249
DHB4_HUMAN	15	923.54	0.0203681	0.00200469	80092	Peroxisomal multifunctional enzyme type 2 OS=Homo sapiens OX=9606 GN=HSD17B4 PE=1 SV=3	1.20266e+07	1.32765e+07	3.70447e+06	4.98379e+06		1.26516e+07	4.34413e+06		2.91233
TCPG_HUMAN	18	1054.69	0.00240263	0.000615461	61066	T-complex protein 1 subunit gamma OS=Homo sapiens OX=9606 GN=CCT3 PE=1 SV=4	2.91374e+07	2.80131e+07	9.34643e+06	1.03016e+07		2.85753e+07	9.82401e+06		2.90872
RL19_HUMAN	2	131.39	0.000855846	0.000412598	23565	60S ribosomal protein L19 OS=Homo sapiens OX=9606 GN=RPL19 PE=1 SV=1	2.41541e+06	2.56991e+06	854064	860535		2.49266e+06	857300		2.90757
NIBA2_HUMAN	6	369.1	0.00098818	0.000431005	84598	Protein Niban 2 OS=Homo sapiens OX=9606 GN=NIBAN2 PE=1 SV=3	6.23296e+06	6.22809e+06	2.0756e+06	2.21953e+06		6.23053e+06	2.14756e+06		2.90121
COPD_HUMAN	14	814.74	0.000779102	0.000389678	57630	Coatomer subunit delta OS=Homo sapiens OX=9606 GN=ARCN1 PE=1 SV=1	2.04843e+07	1.95532e+07	6.77433e+06	7.03005e+06		2.00188e+07	6.90219e+06		2.90035
IMDH2_HUMAN	4	186.79	0.0232927	0.00219736	56226	Inosine-5'-monophosphate dehydrogenase 2 OS=Homo sapiens OX=9606 GN=IMPDH2 PE=1 SV=2	1.14929e+06	1.2047e+06	339979	473369		1.17699e+06	406674		2.89419
RLA0_HUMAN;RLA0L_HUMAN	10	798.97	0.000140528	0.000199725	34423	60S acidic ribosomal protein P0 OS=Homo sapiens OX=9606 GN=RPLP0 PE=1 SV=1	5.11205e+07	5.19338e+07	1.80753e+07	1.77267e+07		5.15272e+07	1.7901e+07		2.87845
KPYM_HUMAN;KPYR_HUMAN	49	4393.32	0.000334112	0.000312595	58470	Pyruvate kinase PKM OS=Homo sapiens OX=9606 GN=PKM PE=1 SV=4	5.9795e+08	5.87607e+08	2.02691e+08	2.09794e+08		5.92779e+08	2.06242e+08		2.87419
SNX6_HUMAN	3	358.67	0.00630262	0.000945702	46905	Sorting nexin-6 OS=Homo sapiens OX=9606 GN=SNX6 PE=1 SV=1	3.196e+06	3.39094e+06	1.23755e+06	1.05674e+06		3.29347e+06	1.14715e+06		2.87102
HS90A_HUMAN;HS902_HUMAN;XPP3_HUMAN	23	3365.72	0.000826549	0.000403761	85006	Heat shock protein HSP 90-alpha OS=Homo sapiens OX=9606 GN=HSP90AA1 PE=1 SV=5	1.35469e+08	1.3784e+08	4.64278e+07	4.91955e+07		1.36654e+08	4.78117e+07		2.85818
APMAP_HUMAN	8	433.48	0.0165807	0.00174648	46622	Adipocyte plasma membrane-associated protein OS=Homo sapiens OX=9606 GN=APMAP PE=1 SV=2	1.36666e+07	1.34181e+07	4.10696e+06	5.40537e+06		1.35423e+07	4.75616e+06		2.84733
H2AY_HUMAN;H2AW_HUMAN	3	192.45	0.00208741	0.000584519	39764	Core histone macro-H2A.1 OS=Homo sapiens OX=9606 GN=H2AFY PE=1 SV=4	1.5969e+06	1.62851e+06	543088	596197		1.6127e+06	569642		2.83108
PSMD4_HUMAN	2	59.45	0.0152989	0.00166438	40939	26S proteasome non-ATPase regulatory subunit 4 OS=Homo sapiens OX=9606 GN=PSMD4 PE=1 SV=1	1.81018e+06	1.56879e+06	662362	532480		1.68948e+06	597421		2.82796
RL7_HUMAN	8	414.59	0.0331331	0.00289872	29264	60S ribosomal protein L7 OS=Homo sapiens OX=9606 GN=RPL7 PE=1 SV=1	9.49246e+06	9.14085e+06	2.67712e+06	3.95722e+06		9.31666e+06	3.31717e+06		2.80861
PARVA_HUMAN	2	86.54	0.00634726	0.000950606	42274	Alpha-parvin OS=Homo sapiens OX=9606 GN=PARVA PE=1 SV=1	602639	519166	207232	193297		560903	200265		2.80081
SEC62_HUMAN	2	121.27	0.00344745	0.000706602	46175	Translocation protein SEC62 OS=Homo sapiens OX=9606 GN=SEC62 PE=1 SV=1	2.07894e+06	2.33813e+06	777625	800415		2.20853e+06	789020		2.79908
1433Z_HUMAN	6	523.24	0.00723407	0.00103657	27899	14-3-3 protein zeta/delta OS=Homo sapiens OX=9606 GN=YWHAZ PE=1 SV=1	6.94571e+06	7.4754e+06	2.37218e+06	2.78456e+06		7.21055e+06	2.57837e+06		2.79655
DHB12_HUMAN	7	669.85	0.00184718	0.000553298	34416	Very-long-chain 3-oxoacyl-CoA reductase OS=Homo sapiens OX=9606 GN=HSD17B12 PE=1 SV=2	1.94579e+07	2.01459e+07	6.80442e+06	7.3809e+06		1.98019e+07	7.09266e+06		2.79189
CAP1_HUMAN	17	1566.63	0.000550045	0.000352765	52325	Adenylyl cyclase-associated protein 1 OS=Homo sapiens OX=9606 GN=CAP1 PE=1 SV=5	7.9389e+07	8.17263e+07	2.84481e+07	2.95548e+07		8.05576e+07	2.90015e+07		2.77771
SEC63_HUMAN	3	93.6	0.0437768	0.00360284	88341	Translocation protein SEC63 homolog OS=Homo sapiens OX=9606 GN=SEC63 PE=1 SV=2	242379	350375	119410	94419.9		296377	106915		2.77208
MRC2_HUMAN	8	410.67	0.000520902	0.00034521	169761	C-type mannose receptor 2 OS=Homo sapiens OX=9606 GN=MRC2 PE=1 SV=2	4.95197e+06	4.72883e+06	1.75476e+06	1.74489e+06		4.8404e+06	1.74982e+06		2.76623
HTRA1_HUMAN;HTRA2_HUMAN	15	955.72	0.00471441	0.000836275	52167	Serine protease HTRA1 OS=Homo sapiens OX=9606 GN=HTRA1 PE=1 SV=1	1.97222e+07	2.03562e+07	6.77465e+06	7.76484e+06		2.00392e+07	7.26974e+06		2.75653
APOB_HUMAN	2	72.31	0.00617519	0.000942586	516651	Apolipoprotein B-100 OS=Homo sapiens OX=9606 GN=APOB PE=1 SV=2	693149	727367	277772	238402		710258	258087		2.75201
AT2C1_HUMAN	2	108.63	0.0179431	0.00182941	101653	Calcium-transporting ATPase type 2C member 1 OS=Homo sapiens OX=9606 GN=ATP2C1 PE=1 SV=3	995387	1.19752e+06	358597	439421		1.09645e+06	399009		2.74795
NONO_HUMAN	9	470.04	0.00865882	0.00113257	54311	Non-POU domain-containing octamer-binding protein OS=Homo sapiens OX=9606 GN=NONO PE=1 SV=4	1.06708e+07	1.02405e+07	3.4592e+06	4.16337e+06		1.04556e+07	3.81129e+06		2.74334
SPEE_HUMAN	4	248.03	0.000703583	0.000372745	34373	Spermidine synthase OS=Homo sapiens OX=9606 GN=SRM PE=1 SV=1	2.48701e+06	2.56041e+06	900728	942082		2.52371e+06	921405		2.73898
MVP_HUMAN	31	2245.59	0.000129611	0.000191202	99551	Major vault protein OS=Homo sapiens OX=9606 GN=MVP PE=1 SV=4	5.20361e+07	5.32424e+07	1.92359e+07	1.92423e+07		5.26393e+07	1.92391e+07		2.73606
ITAV_HUMAN	9	564.64	0.0104067	0.00127914	117048	Integrin alpha-V OS=Homo sapiens OX=9606 GN=ITGAV PE=1 SV=2	3.66262e+06	3.71383e+06	1.20954e+06	1.48841e+06		3.68822e+06	1.34898e+06		2.73409
AL1A1_HUMAN	2	54.83	0.00560675	0.000899013	55454	Retinal dehydrogenase 1 OS=Homo sapiens OX=9606 GN=ALDH1A1 PE=1 SV=2	508893	551270	206880	182008		530081	194444		2.72614
S12A4_HUMAN;S12A5_HUMAN	2	78.67	0.00338044	0.000703573	121712	Solute carrier family 12 member 4 OS=Homo sapiens OX=9606 GN=SLC12A4 PE=1 SV=2	788425	777456	303970	270616		782941	287293		2.72523
ERG7_HUMAN	2	77.02	0.0201237	0.00199257	84453	Lanosterol synthase OS=Homo sapiens OX=9606 GN=LSS PE=1 SV=1	1.12052e+06	1.07043e+06	344756	459774		1.09548e+06	402265		2.72327
LETM1_HUMAN	6	266.83	0.0101036	0.0012496	83986	Mitochondrial proton/calcium exchanger protein OS=Homo sapiens OX=9606 GN=LETM1 PE=1 SV=1	3.8219e+06	3.57961e+06	1.2364e+06	1.49763e+06		3.70076e+06	1.36701e+06		2.70718
ARF1_HUMAN	4	182.1	0.00185764	0.000553298	20741	ADP-ribosylation factor 1 OS=Homo sapiens OX=9606 GN=ARF1 PE=1 SV=2	8.84342e+06	9.19386e+06	3.46058e+06	3.2051e+06		9.01864e+06	3.33284e+06		2.70599
VINC_HUMAN	40	2785.67	0.00253035	0.000621077	124292	Vinculin OS=Homo sapiens OX=9606 GN=VCL PE=1 SV=4	1.08662e+08	1.08815e+08	3.82036e+07	4.2237e+07		1.08739e+08	4.02203e+07		2.70358
RAB5B_HUMAN	5	260.9	0.0147497	0.00162238	23920	Ras-related protein Rab-5B OS=Homo sapiens OX=9606 GN=RAB5B PE=1 SV=1	7.14652e+06	6.99627e+06	2.29659e+06	2.93473e+06		7.07139e+06	2.61566e+06		2.70348
RS15A_HUMAN	4	350.94	0.0073762	0.00104563	14944	40S ribosomal protein S15a OS=Homo sapiens OX=9606 GN=RPS15A PE=1 SV=2	1.02935e+07	9.62919e+06	3.39309e+06	3.97692e+06		9.96133e+06	3.68501e+06		2.7032
SFXN3_HUMAN	6	384.31	0.0413173	0.0034551	35823	Sideroflexin-3 OS=Homo sapiens OX=9606 GN=SFXN3 PE=1 SV=3	5.57023e+06	5.44229e+06	1.61031e+06	2.46537e+06		5.50626e+06	2.03784e+06		2.70201
ECHA_HUMAN	28	2129.58	0.00142709	0.000486687	83688	Trifunctional enzyme subunit alpha, mitochondrial OS=Homo sapiens OX=9606 GN=HADHA PE=1 SV=2	6.46633e+07	6.15854e+07	2.41262e+07	2.27938e+07		6.31243e+07	2.346e+07		2.69072
PML_HUMAN	2	99.24	0.00565232	0.000899013	99143	Protein PML OS=Homo sapiens OX=9606 GN=PML PE=1 SV=3	683084	661782	231841	268376		672433	250108		2.68857
ARMX3_HUMAN	3	236.43	0.0506831	0.00405726	42816	Armadillo repeat-containing X-linked protein 3 OS=Homo sapiens OX=9606 GN=ARMCX3 PE=1 SV=1	1.37494e+06	1.10674e+06	367284	557114		1.24084e+06	462199		2.68465
PRAF2_HUMAN	2	94.14	0.0170832	0.00178289	19588	PRA1 family protein 2 OS=Homo sapiens OX=9606 GN=PRAF2 PE=1 SV=1	3.29345e+06	4.2577e+06	1.38158e+06	1.43207e+06		3.77557e+06	1.40683e+06		2.68375
THY1_HUMAN	4	413.38	0.00296314	0.000665758	18151	Thy-1 membrane glycoprotein OS=Homo sapiens OX=9606 GN=THY1 PE=1 SV=2	1.19414e+07	1.32597e+07	4.75823e+06	4.6456e+06		1.26006e+07	4.70191e+06		2.67988
HNRPF_HUMAN	2	132.71	0.0847217	0.00630269	45985	Heterogeneous nuclear ribonucleoprotein F OS=Homo sapiens OX=9606 GN=HNRNPF PE=1 SV=3	1.03577e+06	1.02634e+06	505384	265371		1.03105e+06	385377		2.67544
GSLG1_HUMAN	7	326.75	0.0193639	0.00193216	138341	Golgi apparatus protein 1 OS=Homo sapiens OX=9606 GN=GLG1 PE=1 SV=2	1.82142e+06	1.82981e+06	587822	778093		1.82562e+06	682957		2.6731
P3H3_HUMAN	5	250.58	0.000569815	0.000354151	82584	Prolyl 3-hydroxylase 3 OS=Homo sapiens OX=9606 GN=P3H3 PE=1 SV=1	1.43977e+06	1.46836e+06	556155	532962		1.45407e+06	544558		2.67018
EPN4_HUMAN	2	82.67	0.0215828	0.00208048	68273	Clathrin interactor 1 OS=Homo sapiens OX=9606 GN=CLINT1 PE=1 SV=1	1.03448e+06	1.25262e+06	381435	476426		1.14355e+06	428930		2.66605
RDH11_HUMAN	6	275.23	0.0171375	0.00178291	35763	Retinol dehydrogenase 11 OS=Homo sapiens OX=9606 GN=RDH11 PE=1 SV=2	3.2888e+06	3.19941e+06	1.06111e+06	1.37674e+06		3.2441e+06	1.21892e+06		2.66145
TXTP_HUMAN	4	179.6	0.0049673	0.000854465	34333	Tricarboxylate transport protein, mitochondrial OS=Homo sapiens OX=9606 GN=SLC25A1 PE=1 SV=2	5.46802e+06	4.79186e+06	1.88856e+06	1.96737e+06		5.12994e+06	1.92796e+06		2.66081
DHCR7_HUMAN	3	152.03	0.00540372	0.00088124	55195	7-dehydrocholesterol reductase OS=Homo sapiens OX=9606 GN=DHCR7 PE=1 SV=1	5.4245e+06	4.75874e+06	1.97309e+06	1.85809e+06		5.09162e+06	1.91559e+06		2.65799
PRAF3_HUMAN	4	420.86	0.00708966	0.00101955	21600	PRA1 family protein 3 OS=Homo sapiens OX=9606 GN=ARL6IP5 PE=1 SV=1	2.55559e+07	2.29759e+07	8.57693e+06	9.73139e+06		2.42659e+07	9.15416e+06		2.6508
MAVS_HUMAN	2	99.6	0.00851987	0.001122	57063	Mitochondrial antiviral-signaling protein OS=Homo sapiens OX=9606 GN=MAVS PE=1 SV=2	732147	615904	261808	249488		674026	255648		2.63654
CPT1A_HUMAN	3	161.26	0.016171	0.00171927	88995	Carnitine O-palmitoyltransferase 1, liver isoform OS=Homo sapiens OX=9606 GN=CPT1A PE=1 SV=2	2.99674e+06	3.01865e+06	1.28556e+06	1.00014e+06		3.00769e+06	1.14285e+06		2.63175
TM9S3_HUMAN	6	321.73	0.0131441	0.00150187	68584	Transmembrane 9 superfamily member 3 OS=Homo sapiens OX=9606 GN=TM9SF3 PE=1 SV=2	6.43714e+06	6.15531e+06	2.13672e+06	2.66307e+06		6.29623e+06	2.3999e+06		2.62354
MLEC_HUMAN	6	307.75	0.12831	0.00910558	32385	Malectin OS=Homo sapiens OX=9606 GN=MLEC PE=1 SV=1	5.23554e+06	4.98224e+06	1.181e+06	2.71382e+06		5.10889e+06	1.94741e+06		2.62343
REEP5_HUMAN	4	209.1	0.00248628	0.000618605	21707	Receptor expression-enhancing protein 5 OS=Homo sapiens OX=9606 GN=REEP5 PE=1 SV=3	9.89414e+06	1.03536e+07	4.02333e+06	3.69523e+06		1.01239e+07	3.85928e+06		2.62325
HNRH2_HUMAN	7	562.86	0.00621925	0.000944423	49517	Heterogeneous nuclear ribonucleoprotein H2 OS=Homo sapiens OX=9606 GN=HNRNPH2 PE=1 SV=1	1.3807e+07	1.45661e+07	5.02693e+06	5.80159e+06		1.41865e+07	5.41426e+06		2.62022
HNRPU_HUMAN	12	671.93	0.00215449	0.00059195	91269	Heterogeneous nuclear ribonucleoprotein U OS=Homo sapiens OX=9606 GN=HNRNPU PE=1 SV=6	1.86492e+07	1.75435e+07	6.68195e+06	7.13395e+06		1.80964e+07	6.90795e+06		2.61965
SAC1_HUMAN	5	197.86	0.0133566	0.00151095	67437	Phosphatidylinositide phosphatase SAC1 OS=Homo sapiens OX=9606 GN=SACM1L PE=1 SV=2	2.68733e+06	2.35021e+06	1.04863e+06	875039		2.51877e+06	961834		2.61872
LNP_HUMAN	4	198.53	0.0162336	0.00171947	48052	Endoplasmic reticulum junction formation protein lunapark OS=Homo sapiens OX=9606 GN=LNPK PE=1 SV=2	3.08007e+06	3.75228e+06	1.20791e+06	1.40274e+06		3.41618e+06	1.30532e+06		2.61712
EF1G_HUMAN	9	680.76	0.00115306	0.000450984	50429	Elongation factor 1-gamma OS=Homo sapiens OX=9606 GN=EEF1G PE=1 SV=3	2.14705e+07	2.16557e+07	7.97745e+06	8.51167e+06		2.15631e+07	8.24456e+06		2.61543
HYOU1_HUMAN	22	1636.29	4.97578e-06	5.65291e-05	111494	Hypoxia up-regulated protein 1 OS=Homo sapiens OX=9606 GN=HYOU1 PE=1 SV=1	2.58798e+07	2.58747e+07	9.9289e+06	9.8865e+06		2.58772e+07	9.9077e+06		2.61183
RL14_HUMAN	5	295.49	0.00487537	0.000847167	23531	60S ribosomal protein L14 OS=Homo sapiens OX=9606 GN=RPL14 PE=1 SV=4	1.33378e+07	1.37075e+07	4.85246e+06	5.53498e+06		1.35226e+07	5.19372e+06		2.60365
ROA3_HUMAN	7	399	0.00153292	0.00049449	39799	Heterogeneous nuclear ribonucleoprotein A3 OS=Homo sapiens OX=9606 GN=HNRNPA3 PE=1 SV=2	4.6778e+06	4.72924e+06	1.8737e+06	1.73959e+06		4.70352e+06	1.80664e+06		2.60346
PDIA6_HUMAN	8	709.28	0.00289572	0.000661738	48490	Protein disulfide-isomerase A6 OS=Homo sapiens OX=9606 GN=PDIA6 PE=1 SV=1	1.79246e+07	1.86936e+07	6.71333e+06	7.37622e+06		1.83091e+07	7.04478e+06		2.59896
GNAI2_HUMAN;GNAI1_HUMAN	4	183.76	0.0077931	0.00106714	40995	Guanine nucleotide-binding protein G(i) subunit alpha-2 OS=Homo sapiens OX=9606 GN=GNAI2 PE=1 SV=3	2.47645e+06	2.60623e+06	901142	1.05944e+06		2.54134e+06	980291		2.59244
DPYL2_HUMAN	4	351.03	0.00442229	0.000809218	62711	Dihydropyrimidinase-related protein 2 OS=Homo sapiens OX=9606 GN=DPYSL2 PE=1 SV=1	3.15354e+06	3.04237e+06	1.12462e+06	1.27041e+06		3.09795e+06	1.19751e+06		2.58699
STX12_HUMAN	6	371.29	0.00289208	0.000661738	31736	Syntaxin-12 OS=Homo sapiens OX=9606 GN=STX12 PE=1 SV=1	7.35672e+06	7.46988e+06	2.72257e+06	3.01301e+06		7.4133e+06	2.86779e+06		2.58502
F10A1_HUMAN;ST134_HUMAN	2	60.67	0.0156054	0.00169079	41477	Hsc70-interacting protein OS=Homo sapiens OX=9606 GN=ST13 PE=1 SV=2	452815	520336	170488	207285		486575	188887		2.57602
NNTM_HUMAN	15	686.51	0.000638689	0.000365957	114564	NAD(P) transhydrogenase, mitochondrial OS=Homo sapiens OX=9606 GN=NNT PE=1 SV=3	1.4526e+07	1.41102e+07	5.66851e+06	5.45725e+06		1.43181e+07	5.56288e+06		2.57386
TMED1_HUMAN	3	211.9	0.000318617	0.000301646	25361	Transmembrane emp24 domain-containing protein 1 OS=Homo sapiens OX=9606 GN=TMED1 PE=1 SV=1	1.67101e+06	1.61936e+06	643253	635338		1.64519e+06	639296		2.57344
RL29_HUMAN	3	151.6	0.00240959	0.000615461	17798	60S ribosomal protein L29 OS=Homo sapiens OX=9606 GN=RPL29 PE=1 SV=2	7.1842e+06	6.55873e+06	2.69475e+06	2.64668e+06		6.87146e+06	2.67072e+06		2.57289
EDIL3_HUMAN	2	123.69	0.0164914	0.00173939	55098	EGF-like repeat and discoidin I-like domain-containing protein 3 OS=Homo sapiens OX=9606 GN=EDIL3 PE=1 SV=1	620906	550371	204172	252918		585638	228545		2.56246
CHST6_HUMAN;CHST5_HUMAN	5	266.14	0.00553608	0.000891652	44527	Carbohydrate sulfotransferase 6 OS=Homo sapiens OX=9606 GN=CHST6 PE=1 SV=1	2.30064e+06	2.63916e+06	978756	952018		2.4699e+06	965387		2.55845
AT2A2_HUMAN;AT2A1_HUMAN;AT2A3_HUMAN	17	1162.89	0.000316237	0.000301646	116336	Sarcoplasmic/endoplasmic reticulum calcium ATPase 2 OS=Homo sapiens OX=9606 GN=ATP2A2 PE=1 SV=1	2.36215e+07	2.39882e+07	9.18183e+06	9.45763e+06		2.38049e+07	9.31973e+06		2.55424
RS9_HUMAN	4	177.73	0.0262078	0.00240115	22635	40S ribosomal protein S9 OS=Homo sapiens OX=9606 GN=RPS9 PE=1 SV=3	3.18117e+06	3.30901e+06	1.07459e+06	1.46677e+06		3.24509e+06	1.27068e+06		2.55382
ATPK_HUMAN	2	134.68	0.00879347	0.00114453	11025	ATP synthase subunit f, mitochondrial OS=Homo sapiens OX=9606 GN=ATP5MF PE=1 SV=3	3.37339e+06	3.34732e+06	1.20795e+06	1.4409e+06		3.36036e+06	1.32442e+06		2.53722
PPIB_HUMAN	2	98.47	0.0158727	0.00170457	23785	Peptidyl-prolyl cis-trans isomerase B OS=Homo sapiens OX=9606 GN=PPIB PE=1 SV=2	1.68404e+06	2.12408e+06	745518	766729		1.90406e+06	756124		2.51818
RAB8A_HUMAN;RAB8B_HUMAN	2	241.97	0.00373433	0.00073509	23824	Ras-related protein Rab-8A OS=Homo sapiens OX=9606 GN=RAB8A PE=1 SV=1	945584	1.00172e+06	368093	405752		973650	386923		2.51639
EHD1_HUMAN	8	481.12	0.000249218	0.000274893	60646	EH domain-containing protein 1 OS=Homo sapiens OX=9606 GN=EHD1 PE=1 SV=2	6.83212e+06	6.68858e+06	2.71485e+06	2.66127e+06		6.76035e+06	2.68806e+06		2.51495
TWF1_HUMAN	4	129.88	0.00591163	0.000929107	40429	Twinfilin-1 OS=Homo sapiens OX=9606 GN=TWF1 PE=1 SV=3	1.53179e+06	1.52321e+06	565413	651942		1.5275e+06	608678		2.50954
SUMO2_HUMAN;SUMO3_HUMAN	2	56.55	0.000429062	0.000333442	10921	Small ubiquitin-related modifier 2 OS=Homo sapiens OX=9606 GN=SUMO2 PE=1 SV=3	1.84355e+06	1.83365e+06	721822	749467		1.8386e+06	735645		2.4993
RL3_HUMAN;RL3L_HUMAN	16	851.28	0.00838167	0.00111839	46365	60S ribosomal protein L3 OS=Homo sapiens OX=9606 GN=RPL3 PE=1 SV=2	1.98685e+07	1.93113e+07	7.20039e+06	8.50606e+06		1.95899e+07	7.85322e+06		2.4945
FKB11_HUMAN	3	195.25	0.011926	0.00138862	22337	Peptidyl-prolyl cis-trans isomerase FKBP11 OS=Homo sapiens OX=9606 GN=FKBP11 PE=1 SV=1	5.49978e+06	4.50842e+06	1.98636e+06	2.03184e+06		5.0041e+06	2.0091e+06		2.49072
1433T_HUMAN;1433S_HUMAN	6	623.34	0.0150799	0.00164731	28032	14-3-3 protein theta OS=Homo sapiens OX=9606 GN=YWHAQ PE=1 SV=1	1.04731e+07	1.12775e+07	3.89844e+06	4.83626e+06		1.08753e+07	4.36735e+06		2.49015
MTCH2_HUMAN	8	623.87	0.0130465	0.001495	33936	Mitochondrial carrier homolog 2 OS=Homo sapiens OX=9606 GN=MTCH2 PE=1 SV=1	5.32449e+06	5.37577e+06	1.92258e+06	2.37541e+06		5.35013e+06	2.149e+06		2.48959
RL36L_HUMAN;RL36A_HUMAN	2	77.39	0.00168776	0.000518435	12746	60S ribosomal protein L36a-like OS=Homo sapiens OX=9606 GN=RPL36AL PE=1 SV=3	1.79445e+06	1.84953e+06	707844	758094		1.82199e+06	732969		2.48577
MPRD_HUMAN	2	152.63	0.00811673	0.0010922	31487	Cation-dependent mannose-6-phosphate receptor OS=Homo sapiens OX=9606 GN=M6PR PE=1 SV=1	1.60316e+06	1.6199e+06	703258	596316		1.61153e+06	649787		2.48009
RL11_HUMAN	3	165.79	0.000963683	0.000431005	20468	60S ribosomal protein L11 OS=Homo sapiens OX=9606 GN=RPL11 PE=1 SV=2	1.31883e+07	1.38177e+07	5.36473e+06	5.53724e+06		1.3503e+07	5.45099e+06		2.47716
PSDE_HUMAN	4	276.19	0.0017206	0.000524262	34726	26S proteasome non-ATPase regulatory subunit 14 OS=Homo sapiens OX=9606 GN=PSMD14 PE=1 SV=1	3.21786e+06	3.1051e+06	1.32012e+06	1.23543e+06		3.16148e+06	1.27778e+06		2.47421
COX2_HUMAN	5	263.88	0.00605882	0.000930403	25719	Cytochrome c oxidase subunit 2 OS=Homo sapiens OX=9606 GN=MT-CO2 PE=1 SV=1	1.30101e+07	1.25897e+07	4.83658e+06	5.54981e+06		1.27999e+07	5.1932e+06		2.46474
PBIP1_HUMAN	6	267.41	0.00636406	0.00095133	81050	Pre-B-cell leukemia transcription factor-interacting protein 1 OS=Homo sapiens OX=9606 GN=PBXIP1 PE=1 SV=1	4.35799e+06	4.51408e+06	1.92663e+06	1.6739e+06		4.43604e+06	1.80026e+06		2.4641
GDN_HUMAN	2	173.63	0.017282	0.00179187	44202	Glia-derived nexin OS=Homo sapiens OX=9606 GN=SERPINE2 PE=1 SV=1	3.37037e+06	3.16435e+06	1.17335e+06	1.48156e+06		3.26736e+06	1.32746e+06		2.46137
IF4E_HUMAN;I4E1B_HUMAN	5	283.07	0.00405342	0.000769337	25310	Eukaryotic translation initiation factor 4E OS=Homo sapiens OX=9606 GN=EIF4E PE=1 SV=2	1.9982e+06	2.18192e+06	819336	882027		2.09006e+06	850681		2.45692
ALDH2_HUMAN	7	366.73	0.0179942	0.00182993	56859	Aldehyde dehydrogenase, mitochondrial OS=Homo sapiens OX=9606 GN=ALDH2 PE=1 SV=2	3.242e+06	3.41341e+06	1.19287e+06	1.51756e+06		3.3277e+06	1.35521e+06		2.45548
TPSN_HUMAN	3	151.19	0.02092	0.00203511	47938	Tapasin OS=Homo sapiens OX=9606 GN=TAPBP PE=1 SV=1	2.10729e+06	2.08699e+06	742631	968805		2.09714e+06	855718		2.45074
HNRH1_HUMAN	4	179.32	0.028375	0.00255554	49484	Heterogeneous nuclear ribonucleoprotein H OS=Homo sapiens OX=9606 GN=HNRNPH1 PE=1 SV=4	1.90887e+06	1.61599e+06	813978	626931		1.76243e+06	720455		2.44627
DNJA2_HUMAN	2	120.88	0.00713911	0.00102481	46344	DnaJ homolog subfamily A member 2 OS=Homo sapiens OX=9606 GN=DNAJA2 PE=1 SV=1	1.26903e+06	1.27505e+06	480606	559699		1.27204e+06	520153		2.44552
ROA2_HUMAN	7	296.39	0.00750283	0.00105413	37464	Heterogeneous nuclear ribonucleoproteins A2/B1 OS=Homo sapiens OX=9606 GN=HNRNPA2B1 PE=1 SV=2	5.15662e+06	5.22266e+06	1.95727e+06	2.28723e+06		5.18964e+06	2.12225e+06		2.44535
GSH0_HUMAN	5	298.81	0.034104	0.00296735	31050	Glutamate--cysteine ligase regulatory subunit OS=Homo sapiens OX=9606 GN=GCLM PE=1 SV=1	2.77247e+06	2.8206e+06	948959	1.33867e+06		2.79654e+06	1.14382e+06		2.44492
NCPR_HUMAN	7	282	0.0053882	0.00088124	77097	NADPH--cytochrome P450 reductase OS=Homo sapiens OX=9606 GN=POR PE=1 SV=2	2.02594e+06	2.10366e+06	794582	901239		2.0648e+06	847910		2.43516
ITB5_HUMAN	7	440.03	0.0567111	0.0044822	91303	Integrin beta-5 OS=Homo sapiens OX=9606 GN=ITGB5 PE=1 SV=1	3.12627e+06	3.33847e+06	1.03361e+06	1.6216e+06		3.23237e+06	1.3276e+06		2.43474
RL22_HUMAN	2	146.36	0.00793216	0.00107647	14835	60S ribosomal protein L22 OS=Homo sapiens OX=9606 GN=RPL22 PE=1 SV=2	5.15681e+06	4.45694e+06	1.91221e+06	2.0373e+06		4.80687e+06	1.97476e+06		2.43416
ITA3_HUMAN	4	171.67	0.0135604	0.00152749	117735	Integrin alpha-3 OS=Homo sapiens OX=9606 GN=ITGA3 PE=1 SV=5	1.72202e+06	1.79471e+06	799050	650550		1.75836e+06	724800		2.426
CAP2_HUMAN	4	152.24	0.027233	0.00248079	53076	Adenylyl cyclase-associated protein 2 OS=Homo sapiens OX=9606 GN=CAP2 PE=1 SV=1	2.09978e+06	2.00039e+06	972278	722105		2.05008e+06	847191		2.41986
PCBP1_HUMAN	12	962.15	0.00231552	0.000615461	37987	Poly(rC)-binding protein 1 OS=Homo sapiens OX=9606 GN=PCBP1 PE=1 SV=2	3.53709e+07	3.76409e+07	1.46861e+07	1.55608e+07		3.65059e+07	1.51234e+07		2.41386
SFPQ_HUMAN	5	290.93	0.0041	0.000774481	76216	Splicing factor, proline- and glutamine-rich OS=Homo sapiens OX=9606 GN=SFPQ PE=1 SV=2	3.126e+06	2.84339e+06	1.20197e+06	1.27774e+06		2.9847e+06	1.23986e+06		2.40729
NPM_HUMAN	6	703.27	0.00665532	0.000981948	32726	Nucleophosmin OS=Homo sapiens OX=9606 GN=NPM1 PE=1 SV=2	1.48096e+07	1.29538e+07	5.62089e+06	5.9208e+06		1.38817e+07	5.77085e+06		2.40549
SC23A_HUMAN;SC23B_HUMAN	13	848.54	0.000109432	0.000174054	87018	Protein transport protein Sec23A OS=Homo sapiens OX=9606 GN=SEC23A PE=1 SV=2	2.39423e+07	2.37185e+07	9.85361e+06	1.00098e+07		2.38304e+07	9.93169e+06		2.39943
ARF4_HUMAN;ARF5_HUMAN	6	331.02	0.010068	0.00124766	20612	ADP-ribosylation factor 4 OS=Homo sapiens OX=9606 GN=ARF4 PE=1 SV=3	1.04288e+07	1.11024e+07	4.11556e+06	4.85943e+06		1.07656e+07	4.48749e+06		2.39902
MARCS_HUMAN	4	348.75	0.000455721	0.000335244	31707	Myristoylated alanine-rich C-kinase substrate OS=Homo sapiens OX=9606 GN=MARCKS PE=1 SV=4	4.50963e+06	4.66287e+06	1.89683e+06	1.92873e+06		4.58625e+06	1.91278e+06		2.39768
EEA1_HUMAN	2	73.13	0.327648	0.0209289	163337	Early endosome antigen 1 OS=Homo sapiens OX=9606 GN=EEA1 PE=1 SV=2	213582	156043	135581	18728		184813	77154.6		2.39535
RS20_HUMAN	5	504.81	0.000750588	0.000382636	13478	40S ribosomal protein S20 OS=Homo sapiens OX=9606 GN=RPS20 PE=1 SV=1	3.41704e+07	3.56639e+07	1.44369e+07	1.47488e+07		3.49172e+07	1.45928e+07		2.39276
LG3BP_HUMAN	2	71.43	0.00470231	0.000836275	66202	Galectin-3-binding protein OS=Homo sapiens OX=9606 GN=LGALS3BP PE=1 SV=1	851423	761038	330350	344408		806231	337379		2.38969
RRBP1_HUMAN;NIN_HUMAN	37	2961.42	0.0111768	0.00133738	152764	Ribosome-binding protein 1 OS=Homo sapiens OX=9606 GN=RRBP1 PE=1 SV=5	6.83901e+07	6.7533e+07	2.58616e+07	3.11415e+07		6.79616e+07	2.85016e+07		2.38449
PCYOX_HUMAN	11	713.93	0.00305988	0.00067221	57003	Prenylcysteine oxidase 1 OS=Homo sapiens OX=9606 GN=PCYOX1 PE=1 SV=3	1.17996e+07	1.143e+07	4.66517e+06	5.10799e+06		1.16148e+07	4.88658e+06		2.37688
MPCP_HUMAN	12	934.58	0.00131175	0.000470788	40525	Phosphate carrier protein, mitochondrial OS=Homo sapiens OX=9606 GN=SLC25A3 PE=1 SV=2	4.6033e+07	4.55188e+07	1.87017e+07	1.9891e+07		4.57759e+07	1.92963e+07		2.37226
THEM6_HUMAN	2	121.13	0.0401314	0.00338799	24135	Protein THEM6 OS=Homo sapiens OX=9606 GN=THEM6 PE=1 SV=2	235370	245936	119918	83725.8		240653	101822		2.36347
FINC_HUMAN	30	2260.47	0.00758084	0.00105582	275742	Fibronectin OS=Homo sapiens OX=9606 GN=FN1 PE=1 SV=5	3.20362e+07	3.17241e+07	1.25087e+07	1.45383e+07		3.18802e+07	1.35235e+07		2.35739
NDUS1_HUMAN	9	550.23	0.0393285	0.00332727	80443	NADH-ubiquinone oxidoreductase 75 kDa subunit, mitochondrial OS=Homo sapiens OX=9606 GN=NDUFS1 PE=1 SV=3	6.6844e+06	6.15933e+06	2.25651e+06	3.19191e+06		6.42187e+06	2.72421e+06		2.35733
RSU1_HUMAN	3	120.52	0.0216796	0.00208728	31521	Ras suppressor protein 1 OS=Homo sapiens OX=9606 GN=RSU1 PE=1 SV=3	1.40328e+06	1.22307e+06	497525	618407		1.31317e+06	557966		2.3535
VATA_HUMAN	11	663.12	0.00227105	0.000610159	68660	V-type proton ATPase catalytic subunit A OS=Homo sapiens OX=9606 GN=ATP6V1A PE=1 SV=2	6.76982e+06	7.01143e+06	3.04459e+06	2.82871e+06		6.89062e+06	2.93665e+06		2.34643
RPN1_HUMAN	24	1982.23	0.00436804	0.000804103	68641	Dolichyl-diphosphooligosaccharide--protein glycosyltransferase subunit 1 OS=Homo sapiens OX=9606 GN=RPN1 PE=1 SV=1	5.46778e+07	5.59277e+07	2.23141e+07	2.4927e+07		5.53028e+07	2.36205e+07		2.3413
TOM70_HUMAN	7	471.78	0.0103815	0.00127802	68096	Mitochondrial import receptor subunit TOM70 OS=Homo sapiens OX=9606 GN=TOMM70 PE=1 SV=1	2.74782e+06	3.08877e+06	1.3282e+06	1.16666e+06		2.9183e+06	1.24743e+06		2.33945
ACADV_HUMAN	9	558.44	0.0127719	0.00146989	70745	Very long-chain specific acyl-CoA dehydrogenase, mitochondrial OS=Homo sapiens OX=9606 GN=ACADVL PE=1 SV=1	7.35583e+06	7.54017e+06	2.87937e+06	3.49319e+06		7.448e+06	3.18628e+06		2.33752
LMNB2_HUMAN	4	223.27	0.000531884	0.000349575	70020	Lamin-B2 OS=Homo sapiens OX=9606 GN=LMNB2 PE=1 SV=4	2.74127e+06	2.6656e+06	1.14351e+06	1.1751e+06		2.70343e+06	1.15931e+06		2.33194
ADPGK_HUMAN	2	60.3	0.301582	0.0194672	54397	ADP-dependent glucokinase OS=Homo sapiens OX=9606 GN=ADPGK PE=1 SV=1	244726	377033	48118.6	218526		310879	133322		2.33179
EF2_HUMAN	29	2154.71	0.00036914	0.0003164	96246	Elongation factor 2 OS=Homo sapiens OX=9606 GN=EEF2 PE=1 SV=4	6.30342e+07	6.25998e+07	2.65432e+07	2.73996e+07		6.2817e+07	2.69714e+07		2.32902
A4_HUMAN;APLP2_HUMAN	3	112.04	0.0168283	0.00176332	87914	Amyloid-beta precursor protein OS=Homo sapiens OX=9606 GN=APP PE=1 SV=3	376615	449934	165754	189192		413274	177473		2.32866
PABP1_HUMAN;PABP3_HUMAN;PAP1L_HUMAN;PABP5_HUMAN;PAP1M_HUMAN	13	844.62	0.000212347	0.000244742	70854	Polyadenylate-binding protein 1 OS=Homo sapiens OX=9606 GN=PABPC1 PE=1 SV=2	1.75864e+07	1.71587e+07	7.46456e+06	7.45911e+06		1.73725e+07	7.46183e+06		2.32818
TIM50_HUMAN	3	163.67	0.0405158	0.00340238	39850	Mitochondrial import inner membrane translocase subunit TIM50 OS=Homo sapiens OX=9606 GN=TIMM50 PE=1 SV=2	710862	656498	243613	344716		683680	294165		2.32414
AT131_HUMAN	2	61.35	0.0082044	0.00110027	134523	Manganese-transporting ATPase 13A1 OS=Homo sapiens OX=9606 GN=ATP13A1 PE=1 SV=2	211788	244607	100803	95682.5		228197	98242.9		2.32279
SSRA_HUMAN	2	203.86	0.00442635	0.000809218	32215	Translocon-associated protein subunit alpha OS=Homo sapiens OX=9606 GN=SSR1 PE=1 SV=3	3.16176e+06	3.33363e+06	1.33085e+06	1.46963e+06		3.24769e+06	1.40024e+06		2.31938
ADT3_HUMAN;ADT4_HUMAN	11	662.29	0.0093404	0.00118659	33073	ADP/ATP translocase 3 OS=Homo sapiens OX=9606 GN=SLC25A6 PE=1 SV=4	6.44126e+07	6.66372e+07	2.60365e+07	3.05681e+07		6.55249e+07	2.83023e+07		2.31518
TCPZ_HUMAN	18	1348.11	0.00460649	0.000830693	58444	T-complex protein 1 subunit zeta OS=Homo sapiens OX=9606 GN=CCT6A PE=1 SV=3	2.95495e+07	3.04678e+07	1.229e+07	1.37179e+07		3.00087e+07	1.30039e+07		2.30767
PAI1_HUMAN	2	56.54	0.057464	0.00452911	45088	Plasminogen activator inhibitor 1 OS=Homo sapiens OX=9606 GN=SERPINE1 PE=1 SV=1	390599	535027	173183	227946		462813	200565		2.30755
PRS6A_HUMAN	8	456.43	0.00546487	0.00088513	49458	26S proteasome regulatory subunit 6A OS=Homo sapiens OX=9606 GN=PSMC3 PE=1 SV=3	4.67398e+06	4.4586e+06	2.09591e+06	1.86866e+06		4.56629e+06	1.98229e+06		2.30355
AT5F1_HUMAN	9	590.57	0.014575	0.0016104	28947	ATP synthase F(0) complex subunit B1, mitochondrial OS=Homo sapiens OX=9606 GN=ATP5PB PE=1 SV=2	2.54676e+07	2.4769e+07	9.80576e+06	1.20121e+07		2.51183e+07	1.09089e+07		2.30255
RL18_HUMAN	4	232.64	0.0495152	0.00398557	21735	60S ribosomal protein L18 OS=Homo sapiens OX=9606 GN=RPL18 PE=1 SV=2	6.67688e+06	7.19344e+06	2.43967e+06	3.59012e+06		6.93516e+06	3.01489e+06		2.3003
RL7A_HUMAN	7	401.05	0.00473687	0.000836275	30148	60S ribosomal protein L7a OS=Homo sapiens OX=9606 GN=RPL7A PE=1 SV=2	1.14612e+07	1.02181e+07	4.71672e+06	4.71038e+06		1.08397e+07	4.71355e+06		2.29969
PSMD2_HUMAN	12	810.24	0.0085031	0.001122	100877	26S proteasome non-ATPase regulatory subunit 2 OS=Homo sapiens OX=9606 GN=PSMD2 PE=1 SV=3	1.26066e+07	1.1609e+07	4.94534e+06	5.6321e+06		1.21078e+07	5.28872e+06		2.28936
DDRGK_HUMAN	5	453.62	0.0286938	0.00257842	35589	DDRGK domain-containing protein 1 OS=Homo sapiens OX=9606 GN=DDRGK1 PE=1 SV=2	3.67103e+06	3.80443e+06	1.39941e+06	1.86659e+06		3.73773e+06	1.633e+06		2.28887
SC22B_HUMAN	13	970.8	0.00251668	0.000620663	24806	Vesicle-trafficking protein SEC22b OS=Homo sapiens OX=9606 GN=SEC22B PE=1 SV=4	5.94355e+07	6.06539e+07	2.52067e+07	2.73246e+07		6.00447e+07	2.62656e+07		2.28606
BZW1_HUMAN;BZW2_HUMAN	2	120.8	0.0278607	0.00252352	48184	Basic leucine zipper and W2 domain-containing protein 1 OS=Homo sapiens OX=9606 GN=BZW1 PE=1 SV=1	734745	898344	322341	392609		816544	357475		2.2842
STOM_HUMAN	11	749.6	8.83533e-05	0.000166714	31882	Erythrocyte band 7 integral membrane protein OS=Homo sapiens OX=9606 GN=STOM PE=1 SV=3	1.59693e+07	1.62156e+07	7.05744e+06	7.03916e+06		1.60924e+07	7.0483e+06		2.28317
MYOF_HUMAN;DYSF_HUMAN;FR1L5_HUMAN	47	2629.63	0.000392713	0.000324082	236100	Myoferlin OS=Homo sapiens OX=9606 GN=MYOF PE=1 SV=1	5.85083e+07	5.73765e+07	2.57283e+07	2.50622e+07		5.79424e+07	2.53952e+07		2.28163
EMC7_HUMAN	2	118.66	0.0424576	0.00352083	26454	ER membrane protein complex subunit 7 OS=Homo sapiens OX=9606 GN=EMC7 PE=1 SV=1	1.4397e+06	1.43282e+06	518537	741465		1.43626e+06	630001		2.27977
TMX1_HUMAN	2	169.97	0.0043084	0.000798671	32170	Thioredoxin-related transmembrane protein 1 OS=Homo sapiens OX=9606 GN=TMX1 PE=1 SV=1	2.03309e+06	1.84352e+06	831251	870677		1.9383e+06	850964		2.27777
RL10_HUMAN;RL10L_HUMAN	5	393.28	0.00101167	0.000431005	25044	60S ribosomal protein L10 OS=Homo sapiens OX=9606 GN=RPL10 PE=1 SV=4	1.08072e+07	1.03578e+07	4.72777e+06	4.58606e+06		1.05825e+07	4.65691e+06		2.27244
VAT1_HUMAN	12	938.71	0.00569773	0.000903033	42122	Synaptic vesicle membrane protein VAT-1 homolog OS=Homo sapiens OX=9606 GN=VAT1 PE=1 SV=2	4.44188e+07	4.36904e+07	1.82233e+07	2.06161e+07		4.40546e+07	1.94197e+07		2.26855
JIP4_HUMAN	2	89.74	0.0255716	0.00236466	146913	C-Jun-amino-terminal kinase-interacting protein 4 OS=Homo sapiens OX=9606 GN=SPAG9 PE=1 SV=4	658898	628429	246717	321641		643664	284179		2.26499
CAVN1_HUMAN	13	1189.72	1.07162e-05	6.61425e-05	43450	Caveolae-associated protein 1 OS=Homo sapiens OX=9606 GN=CAVIN1 PE=1 SV=1	7.06125e+07	7.09307e+07	3.13387e+07	3.12483e+07		7.07716e+07	3.12935e+07		2.26154
ZFPL1_HUMAN	2	87.19	0.250537	0.0166035	34833	Zinc finger protein-like 1 OS=Homo sapiens OX=9606 GN=ZFPL1 PE=1 SV=2	460171	486976	325243	93583.3		473573	209413		2.26143
GPX8_HUMAN	4	153.87	0.000856056	0.000412598	24094	Probable glutathione peroxidase 8 OS=Homo sapiens OX=9606 GN=GPX8 PE=1 SV=2	3.05106e+06	3.18894e+06	1.36949e+06	1.39419e+06		3.12e+06	1.38184e+06		2.25786
DLDH_HUMAN	2	56.09	0.300029	0.0193827	54713	Dihydrolipoyl dehydrogenase, mitochondrial OS=Homo sapiens OX=9606 GN=DLD PE=1 SV=2	107025	143340	20224.2	90881.3		125183	55552.7		2.2534
UBP2L_HUMAN	2	98.66	0.0883938	0.00654525	114579	Ubiquitin-associated protein 2-like OS=Homo sapiens OX=9606 GN=UBAP2L PE=1 SV=2	190850	310749	117510	105290		250799	111400		2.25134
MOES_HUMAN;EZRI_HUMAN	2	80.28	0.0180575	0.00183169	67892	Moesin OS=Homo sapiens OX=9606 GN=MSN PE=1 SV=3	292037	339153	128858	151647		315595	140253		2.25019
EMC1_HUMAN	6	297.29	0.00732413	0.00104384	112145	ER membrane protein complex subunit 1 OS=Homo sapiens OX=9606 GN=EMC1 PE=1 SV=1	3.69976e+06	3.61849e+06	1.51455e+06	1.73892e+06		3.65913e+06	1.62673e+06		2.24937
RAB18_HUMAN	5	291.97	0.00736469	0.00104563	23248	Ras-related protein Rab-18 OS=Homo sapiens OX=9606 GN=RAB18 PE=1 SV=1	3.36799e+06	3.07162e+06	1.35801e+06	1.50849e+06		3.2198e+06	1.43325e+06		2.24651
TECR_HUMAN	2	104.71	0.108052	0.00782603	36410	Very-long-chain enoyl-CoA reductase OS=Homo sapiens OX=9606 GN=TECR PE=1 SV=1	2.15686e+06	1.84247e+06	639597	1.14757e+06		1.99966e+06	893581		2.23781
LDHA_HUMAN	2	89.41	0.0117926	0.00137914	36950	L-lactate dehydrogenase A chain OS=Homo sapiens OX=9606 GN=LDHA PE=1 SV=2	1.99955e+06	1.938e+06	804785	957875		1.96878e+06	881330		2.23387
EMD_HUMAN	5	329.46	0.00853986	0.001122	29033	Emerin OS=Homo sapiens OX=9606 GN=EMD PE=1 SV=1	5.33412e+06	5.51572e+06	2.25618e+06	2.61036e+06		5.42492e+06	2.43327e+06		2.22948
GPC4_HUMAN	3	189.7	0.0168292	0.00176332	63455	Glypican-4 OS=Homo sapiens OX=9606 GN=GPC4 PE=1 SV=4	2.33423e+06	2.60754e+06	1.21426e+06	1.01619e+06		2.47088e+06	1.11523e+06		2.21559
CAPZB_HUMAN	11	842.5	0.00295693	0.000665758	31616	F-actin-capping protein subunit beta OS=Homo sapiens OX=9606 GN=CAPZB PE=1 SV=4	2.2686e+07	2.22515e+07	1.0607e+07	9.75038e+06		2.24688e+07	1.01787e+07		2.20744
RS27A_HUMAN;UBB_HUMAN	9	791.86	0.0017495	0.000527011	18296	Ubiquitin-40S ribosomal protein S27a OS=Homo sapiens OX=9606 GN=RPS27A PE=1 SV=2	7.57937e+07	7.50017e+07	3.30553e+07	3.52926e+07		7.53977e+07	3.41739e+07		2.20629
VDAC3_HUMAN	5	338.36	0.000773091	0.000389119	30981	Voltage-dependent anion-selective channel protein 3 OS=Homo sapiens OX=9606 GN=VDAC3 PE=1 SV=1	7.97652e+06	8.09675e+06	3.57279e+06	3.72355e+06		8.03663e+06	3.64817e+06		2.20292
RL26L_HUMAN	3	115.96	0.00527015	0.000874975	17246	60S ribosomal protein L26-like 1 OS=Homo sapiens OX=9606 GN=RPL26L1 PE=1 SV=1	5.71185e+06	5.19163e+06	2.5577e+06	2.39982e+06		5.45174e+06	2.47876e+06		2.19938
BIP_HUMAN;UTS2_HUMAN	28	1907.52	0.000367603	0.0003164	72402	Endoplasmic reticulum chaperone BiP OS=Homo sapiens OX=9606 GN=HSPA5 PE=1 SV=2	9.50245e+07	9.4538e+07	4.24964e+07	4.378e+07		9.47812e+07	4.31382e+07		2.19715
CD59_HUMAN	4	301.78	0.0021734	0.00059195	14795	CD59 glycoprotein OS=Homo sapiens OX=9606 GN=CD59 PE=1 SV=1	2.96707e+07	2.94048e+07	1.29736e+07	1.39545e+07		2.95378e+07	1.34641e+07		2.19382
GRP75_HUMAN	23	1651.69	7.30212e-05	0.000157663	73920	Stress-70 protein, mitochondrial OS=Homo sapiens OX=9606 GN=HSPA9 PE=1 SV=2	3.2604e+07	3.24015e+07	1.47502e+07	1.49262e+07		3.25027e+07	1.48382e+07		2.19048
1433E_HUMAN	5	472.45	0.0028716	0.000661738	29326	14-3-3 protein epsilon OS=Homo sapiens OX=9606 GN=YWHAE PE=1 SV=1	5.44405e+06	5.45989e+06	2.3873e+06	2.59683e+06		5.45197e+06	2.49207e+06		2.18773
5NTD_HUMAN	20	1460.39	0.0197898	0.0019688	63898	5'-nucleotidase OS=Homo sapiens OX=9606 GN=NT5E PE=1 SV=1	4.56025e+07	4.42312e+07	1.83047e+07	2.28659e+07		4.49168e+07	2.05853e+07		2.18198
PHB2_HUMAN	16	1221.62	0.0117912	0.00137914	33276	Prohibitin-2 OS=Homo sapiens OX=9606 GN=PHB2 PE=1 SV=2	3.59092e+07	3.40293e+07	1.47278e+07	1.73335e+07		3.49692e+07	1.60306e+07		2.1814
SERPH_HUMAN	9	827	0.00338843	0.000703573	46525	Serpin H1 OS=Homo sapiens OX=9606 GN=SERPINH1 PE=1 SV=2	1.89883e+07	2.055e+07	8.86221e+06	9.26975e+06		1.97691e+07	9.06598e+06		2.18058
SYFA_HUMAN	6	480.93	0.00521224	0.000874653	57585	Phenylalanine--tRNA ligase alpha subunit OS=Homo sapiens OX=9606 GN=FARSA PE=1 SV=3	7.70584e+06	7.30768e+06	3.27951e+06	3.62268e+06		7.50676e+06	3.4511e+06		2.17518
UCRI_HUMAN;UCRIL_HUMAN	3	106.57	0.016645	0.00175094	29934	Cytochrome b-c1 complex subunit Rieske, mitochondrial OS=Homo sapiens OX=9606 GN=UQCRFS1 PE=1 SV=2	2.77521e+06	2.28362e+06	1.13385e+06	1.19391e+06		2.52942e+06	1.16388e+06		2.17326
ASPH_HUMAN	19	1359.33	0.00243886	0.000615482	86266	Aspartyl/asparaginyl beta-hydroxylase OS=Homo sapiens OX=9606 GN=ASPH PE=1 SV=3	4.95344e+07	4.76442e+07	2.17095e+07	2.31861e+07		4.85893e+07	2.24478e+07		2.16454
CALD1_HUMAN	10	961.76	0.00012983	0.000191202	93232	Caldesmon OS=Homo sapiens OX=9606 GN=CALD1 PE=1 SV=3	1.0607e+07	1.06738e+07	4.96049e+06	4.8797e+06		1.06404e+07	4.92009e+06		2.16265
NDUS2_HUMAN	2	66.16	0.128353	0.00910558	52911	NADH dehydrogenase [ubiquinone] iron-sulfur protein 2, mitochondrial OS=Homo sapiens OX=9606 GN=NDUFS2 PE=1 SV=2	517409	701240	205895	358704		609325	282299		2.15844
KAD3_HUMAN	11	711.6	0.00293362	0.000665758	25550	GTP:AMP phosphotransferase AK3, mitochondrial OS=Homo sapiens OX=9606 GN=AK3 PE=1 SV=4	2.48248e+07	2.38709e+07	1.08655e+07	1.16979e+07		2.43478e+07	1.12817e+07		2.15817
TPM1_HUMAN;TPM3_HUMAN	2	109.4	0.0047194	0.000836275	32746	Tropomyosin alpha-1 chain OS=Homo sapiens OX=9606 GN=TPM1 PE=1 SV=2	2.49647e+06	2.48881e+06	1.0966e+06	1.21907e+06		2.49264e+06	1.15783e+06		2.15285
LYRIC_HUMAN	14	978.53	0.00573096	0.000906084	63856	Protein LYRIC OS=Homo sapiens OX=9606 GN=MTDH PE=1 SV=2	2.01327e+07	1.87569e+07	8.63122e+06	9.46659e+06		1.94448e+07	9.04891e+06		2.14886
ECHM_HUMAN	3	175.28	0.00387812	0.000748848	31823	Enoyl-CoA hydratase, mitochondrial OS=Homo sapiens OX=9606 GN=ECHS1 PE=1 SV=4	1.13891e+06	1.23112e+06	537100	567468		1.18502e+06	552284		2.14567
TM1L2_HUMAN	3	161.5	0.0177344	0.00181402	55864	TOM1-like protein 2 OS=Homo sapiens OX=9606 GN=TOM1L2 PE=1 SV=1	705362	773665	313057	376670		739513	344863		2.14437
RS8_HUMAN	11	827.93	0.00435533	0.000804103	24475	40S ribosomal protein S8 OS=Homo sapiens OX=9606 GN=RPS8 PE=1 SV=2	1.64456e+07	1.60548e+07	7.2087e+06	7.95269e+06		1.62502e+07	7.58069e+06		2.14363
ENPL_HUMAN;ENPLL_HUMAN	34	2660.05	0.00318563	0.000681263	92696	Endoplasmin OS=Homo sapiens OX=9606 GN=HSP90B1 PE=1 SV=1	1.78959e+08	1.8418e+08	8.14205e+07	8.8308e+07		1.81569e+08	8.48642e+07		2.13953
AL3A2_HUMAN;AL3A1_HUMAN	8	463.92	0.00522565	0.000874653	55269	Aldehyde dehydrogenase family 3 member A2 OS=Homo sapiens OX=9606 GN=ALDH3A2 PE=1 SV=1	8.71026e+06	8.42488e+06	4.2165e+06	3.79471e+06		8.56757e+06	4.00561e+06		2.13889
CAZA1_HUMAN	5	466.75	0.00476514	0.000836539	33073	F-actin-capping protein subunit alpha-1 OS=Homo sapiens OX=9606 GN=CAPZA1 PE=1 SV=3	1.70327e+07	1.78033e+07	7.75779e+06	8.53661e+06		1.7418e+07	8.1472e+06		2.13791
ERLN2_HUMAN	7	350.31	0.00526022	0.000874975	38044	Erlin-2 OS=Homo sapiens OX=9606 GN=ERLIN2 PE=1 SV=1	6.52954e+06	6.36717e+06	2.86306e+06	3.18797e+06		6.44836e+06	3.02552e+06		2.13132
RL4_HUMAN	9	509.5	0.00208444	0.000584519	47953	60S ribosomal protein L4 OS=Homo sapiens OX=9606 GN=RPL4 PE=1 SV=5	8.09174e+06	8.12521e+06	3.67994e+06	3.94272e+06		8.10848e+06	3.81133e+06		2.12747
TMM43_HUMAN	10	606.38	0.00692899	0.00100554	44904	Transmembrane protein 43 OS=Homo sapiens OX=9606 GN=TMEM43 PE=1 SV=1	1.3182e+07	1.28722e+07	5.76282e+06	6.52266e+06		1.30271e+07	6.14274e+06		2.12073
1433G_HUMAN	3	363.05	0.0405123	0.00340238	28456	14-3-3 protein gamma OS=Homo sapiens OX=9606 GN=YWHAG PE=1 SV=2	2.35114e+06	1.81222e+06	901627	1.06548e+06		2.08168e+06	983556		2.11648
ML12A_HUMAN;MYL9_HUMAN	4	260.4	0.011416	0.00134898	19839	Myosin regulatory light chain 12A OS=Homo sapiens OX=9606 GN=MYL12A PE=1 SV=2	1.45184e+07	1.43367e+07	6.26928e+06	7.36978e+06		1.44276e+07	6.81953e+06		2.11562
PTH2_HUMAN	4	344.54	0.00772638	0.0010649	19466	Peptidyl-tRNA hydrolase 2, mitochondrial OS=Homo sapiens OX=9606 GN=PTRH2 PE=1 SV=1	3.63198e+06	3.51819e+06	1.58289e+06	1.80045e+06		3.57509e+06	1.69167e+06		2.11335
HSP7C_HUMAN;HSP72_HUMAN	24	2371.84	0.00385369	0.000747483	71082	Heat shock cognate 71 kDa protein OS=Homo sapiens OX=9606 GN=HSPA8 PE=1 SV=1	1.16079e+08	1.17446e+08	5.28078e+07	5.79148e+07		1.16762e+08	5.53613e+07		2.1091
UGDH_HUMAN	17	1397.04	0.00906044	0.00116541	55674	UDP-glucose 6-dehydrogenase OS=Homo sapiens OX=9606 GN=UGDH PE=1 SV=1	1.88779e+07	1.85314e+07	8.24897e+06	9.50847e+06		1.87047e+07	8.87872e+06		2.10668
COPB2_HUMAN;BBOF1_HUMAN	15	1031.81	0.00440845	0.000809218	103278	Coatomer subunit beta' OS=Homo sapiens OX=9606 GN=COPB2 PE=1 SV=2	9.07018e+06	9.50061e+06	4.21519e+06	4.60225e+06		9.2854e+06	4.40872e+06		2.10614
HS71A_HUMAN	12	670.37	0.00802254	0.0010828	70294	Heat shock 70 kDa protein 1A OS=Homo sapiens OX=9606 GN=HSPA1A PE=1 SV=1	2.34364e+07	2.40453e+07	1.05534e+07	1.20396e+07		2.37409e+07	1.12965e+07		2.10161
PSD10_HUMAN	2	63.21	0.0730102	0.00555086	24697	26S proteasome non-ATPase regulatory subunit 10 OS=Homo sapiens OX=9606 GN=PSMD10 PE=1 SV=1	664580	554647	234229	346983		609614	290606		2.09773
UBE2N_HUMAN;UE2NL_HUMAN	3	123.26	0.00436372	0.000804103	17184	Ubiquitin-conjugating enzyme E2 N OS=Homo sapiens OX=9606 GN=UBE2N PE=1 SV=1	3.60976e+06	3.96301e+06	1.83541e+06	1.78293e+06		3.78639e+06	1.80917e+06		2.09289
CNN3_HUMAN	10	723.28	0.0089872	0.00116118	36562	Calponin-3 OS=Homo sapiens OX=9606 GN=CNN3 PE=1 SV=1	2.23003e+07	2.17236e+07	9.79725e+06	1.12561e+07		2.2012e+07	1.05267e+07		2.09107
ETFB_HUMAN	11	643.61	0.0415788	0.00346603	28054	Electron transfer flavoprotein subunit beta OS=Homo sapiens OX=9606 GN=ETFB PE=1 SV=3	7.84809e+06	7.86476e+06	3.16924e+06	4.34603e+06		7.85643e+06	3.75763e+06		2.09079
RL31_HUMAN	2	119.25	0.00206281	0.000582013	14454	60S ribosomal protein L31 OS=Homo sapiens OX=9606 GN=RPL31 PE=1 SV=1	8.18316e+06	7.9992e+06	3.75231e+06	3.99654e+06		8.09118e+06	3.87442e+06		2.08836
CRTAP_HUMAN	5	293.82	0.0225132	0.0021519	47159	Cartilage-associated protein OS=Homo sapiens OX=9606 GN=CRTAP PE=1 SV=1	2.41183e+06	2.52788e+06	1.05275e+06	1.31377e+06		2.46986e+06	1.18326e+06		2.08734
RS3A_HUMAN	12	745.04	0.107261	0.0077758	30154	40S ribosomal protein S3a OS=Homo sapiens OX=9606 GN=RPS3A PE=1 SV=2	3.15373e+07	3.07889e+07	1.0934e+07	1.89613e+07		3.11631e+07	1.49476e+07		2.08482
SCRB2_HUMAN	8	453.78	0.00542959	0.00088124	54712	Lysosome membrane protein 2 OS=Homo sapiens OX=9606 GN=SCARB2 PE=1 SV=2	5.82579e+06	5.87839e+06	2.66592e+06	2.9699e+06		5.85209e+06	2.81791e+06		2.07675
SNAA_HUMAN;SNAB_HUMAN	13	695.65	0.0062633	0.000944423	33667	Alpha-soluble NSF attachment protein OS=Homo sapiens OX=9606 GN=NAPA PE=1 SV=3	7.051e+06	7.27087e+06	3.25675e+06	3.64357e+06		7.16093e+06	3.45016e+06		2.07553
LMNA_HUMAN	40	2976.18	0.00302695	0.000667196	74380	Prelamin-A/C OS=Homo sapiens OX=9606 GN=LMNA PE=1 SV=1	1.42248e+08	1.46717e+08	6.71884e+07	7.23595e+07		1.44483e+08	6.97739e+07		2.07072
U5S1_HUMAN	2	89	0.00401049	0.000764839	110336	116 kDa U5 small nuclear ribonucleoprotein component OS=Homo sapiens OX=9606 GN=EFTUD2 PE=1 SV=1	760173	831233	381558	389801		795703	385680		2.06312
GALT1_HUMAN	9	541.14	0.000544418	0.000351995	65090	Polypeptide N-acetylgalactosaminyltransferase 1 OS=Homo sapiens OX=9606 GN=GALNT1 PE=1 SV=1	9.34702e+06	9.49517e+06	4.50051e+06	4.63714e+06		9.4211e+06	4.56883e+06		2.06204
RL23A_HUMAN	6	362.26	0.00628094	0.000944423	17684	60S ribosomal protein L23a OS=Homo sapiens OX=9606 GN=RPL23A PE=1 SV=1	1.04784e+07	9.53338e+06	4.70082e+06	5.01844e+06		1.00059e+07	4.85963e+06		2.05898
TMEDA_HUMAN	11	843.98	0.00368493	0.000732458	25131	Transmembrane emp24 domain-containing protein 10 OS=Homo sapiens OX=9606 GN=TMED10 PE=1 SV=2	4.04785e+07	3.74476e+07	1.85433e+07	1.93135e+07		3.8963e+07	1.89284e+07		2.05844
ITB1_HUMAN;ITB6_HUMAN	20	1415.48	0.00299823	0.000666977	91664	Integrin beta-1 OS=Homo sapiens OX=9606 GN=ITGB1 PE=1 SV=2	5.9688e+07	5.86413e+07	2.76452e+07	2.9866e+07		5.91647e+07	2.87556e+07		2.0575
XRCC6_HUMAN	8	350.17	0.0148297	0.0016287	70084	X-ray repair cross-complementing protein 6 OS=Homo sapiens OX=9606 GN=XRCC6 PE=1 SV=2	1.78206e+06	1.91507e+06	825315	971612		1.84857e+06	898464		2.05748
DPYL3_HUMAN;DPYS_HUMAN	14	1183.21	0.00907496	0.00116541	62323	Dihydropyrimidinase-related protein 3 OS=Homo sapiens OX=9606 GN=DPYSL3 PE=1 SV=1	2.51291e+07	2.43317e+07	1.12236e+07	1.28432e+07		2.47304e+07	1.20334e+07		2.05515
OST48_HUMAN	13	596.59	0.0257426	0.0023722	50940	Dolichyl-diphosphooligosaccharide--protein glycosyltransferase 48 kDa subunit OS=Homo sapiens OX=9606 GN=DDOST PE=1 SV=4	2.34668e+07	2.33783e+07	1.27615e+07	1.00631e+07		2.34225e+07	1.14123e+07		2.05239
MIC60_HUMAN	27	1464.23	0.00274389	0.000651375	84026	MICOS complex subunit MIC60 OS=Homo sapiens OX=9606 GN=IMMT PE=1 SV=1	2.4643e+07	2.37316e+07	1.22519e+07	1.14856e+07		2.41873e+07	1.18687e+07		2.0379
VAMP3_HUMAN;VAMP2_HUMAN	4	485.01	0.00913313	0.00116875	11359	Vesicle-associated membrane protein 3 OS=Homo sapiens OX=9606 GN=VAMP3 PE=1 SV=3	3.70466e+06	3.46645e+06	1.87613e+06	1.66629e+06		3.58555e+06	1.77121e+06		2.02435
AT1B3_HUMAN	3	183.14	0.00914121	0.00116875	31834	Sodium/potassium-transporting ATPase subunit beta-3 OS=Homo sapiens OX=9606 GN=ATP1B3 PE=1 SV=1	2.50777e+06	2.44467e+06	1.1419e+06	1.3053e+06		2.47622e+06	1.2236e+06		2.02371
RECK_HUMAN	3	168.75	0.0403313	0.00339765	111460	Reversion-inducing cysteine-rich protein with Kazal motifs OS=Homo sapiens OX=9606 GN=RECK PE=1 SV=1	521827	500333	215801	289365		511080	252583		2.02341
LMAN2_HUMAN	12	756.3	0.00344152	0.000706602	40545	Vesicular integral-membrane protein VIP36 OS=Homo sapiens OX=9606 GN=LMAN2 PE=1 SV=1	1.51852e+07	1.52555e+07	7.21316e+06	7.83613e+06		1.52204e+07	7.52465e+06		2.02273
VAPB_HUMAN	3	173.33	0.00517729	0.00087416	27439	Vesicle-associated membrane protein-associated protein B/C OS=Homo sapiens OX=9606 GN=VAPB PE=1 SV=3	3.28182e+06	3.28921e+06	1.54858e+06	1.71371e+06		3.28551e+06	1.63114e+06		2.01424
DNJB4_HUMAN	7	349.73	0.0455967	0.00372674	38011	DnaJ homolog subfamily B member 4 OS=Homo sapiens OX=9606 GN=DNAJB4 PE=1 SV=1	3.35096e+06	3.45148e+06	1.42823e+06	1.95338e+06		3.40122e+06	1.69081e+06		2.0116
PSD13_HUMAN	4	233.09	0.0113921	0.00134898	43203	26S proteasome non-ATPase regulatory subunit 13 OS=Homo sapiens OX=9606 GN=PSMD13 PE=1 SV=2	2.8619e+06	3.23381e+06	1.45192e+06	1.58369e+06		3.04786e+06	1.51781e+06		2.00806
ANXA1_HUMAN	14	1290.59	0.0209442	0.00203511	38918	Annexin A1 OS=Homo sapiens OX=9606 GN=ANXA1 PE=1 SV=2	2.67209e+07	2.59505e+07	1.17959e+07	1.44663e+07		2.63357e+07	1.31311e+07		2.00559
CALX_HUMAN	23	1550.07	0.0146728	0.00161616	67982	Calnexin OS=Homo sapiens OX=9606 GN=CANX PE=1 SV=2	8.57984e+07	8.6546e+07	3.93848e+07	4.67145e+07		8.61722e+07	4.30496e+07		2.00169
ABCE1_HUMAN	3	126.93	0.0876951	0.00649957	68240	ATP-binding cassette sub-family E member 1 OS=Homo sapiens OX=9606 GN=ABCE1 PE=1 SV=1	1.59709e+06	1.52082e+06	605190	952751		1.55896e+06	778971		2.0013
ITA2_HUMAN	2	147.51	0.0911731	0.00671354	130468	Integrin alpha-2 OS=Homo sapiens OX=9606 GN=ITGA2 PE=1 SV=1	161752	107613	61909.3	72801.6		134682	67355.5		1.99957
NDUA9_HUMAN	4	143.29	0.00270746	0.000647836	42654	NADH dehydrogenase [ubiquinone] 1 alpha subcomplex subunit 9, mitochondrial OS=Homo sapiens OX=9606 GN=NDUFA9 PE=1 SV=2	873662	823597	416495	434051		848630	425273		1.99549
RS24_HUMAN	3	184.5	0.00745218	0.00105087	15413	40S ribosomal protein S24 OS=Homo sapiens OX=9606 GN=RPS24 PE=1 SV=1	3.0624e+06	3.42731e+06	1.59815e+06	1.66236e+06		3.24485e+06	1.63025e+06		1.9904
VIME_HUMAN;AINX_HUMAN;K1C24_HUMAN;NFL_HUMAN	122	10245.9	0.00294881	0.000665758	53676	Vimentin OS=Homo sapiens OX=9606 GN=VIM PE=1 SV=4	1.3709e+10	1.3671e+10	6.64826e+09	7.16257e+09		1.369e+10	6.90542e+09		1.9825
SCAM3_HUMAN	4	306.96	0.0281778	0.00254067	38661	Secretory carrier-associated membrane protein 3 OS=Homo sapiens OX=9606 GN=SCAMP3 PE=1 SV=3	3.43614e+06	3.78522e+06	1.63305e+06	2.02312e+06		3.61068e+06	1.82808e+06		1.97512
PGAM5_HUMAN	3	114.64	0.172664	0.0118782	32213	Serine/threonine-protein phosphatase PGAM5, mitochondrial OS=Homo sapiens OX=9606 GN=PGAM5 PE=1 SV=2	564879	497911	359385	179037		531395	269211		1.9739
VAPA_HUMAN	7	375.33	0.000827568	0.000403761	28103	Vesicle-associated membrane protein-associated protein A OS=Homo sapiens OX=9606 GN=VAPA PE=1 SV=3	7.41824e+06	7.69889e+06	3.80657e+06	3.85378e+06		7.55857e+06	3.83018e+06		1.97342
CD44_HUMAN	3	367.18	0.0104385	0.00128106	82001	CD44 antigen OS=Homo sapiens OX=9606 GN=CD44 PE=1 SV=3	5.49205e+06	5.25355e+06	2.54258e+06	2.90461e+06		5.3728e+06	2.7236e+06		1.97269
PRS6B_HUMAN	9	527.89	0.00255613	0.000621647	47451	26S proteasome regulatory subunit 6B OS=Homo sapiens OX=9606 GN=PSMC4 PE=1 SV=2	7.16945e+06	7.52476e+06	3.65327e+06	3.83381e+06		7.3471e+06	3.74354e+06		1.96261
AGM1_HUMAN	7	388.97	0.0280919	0.0025358	60270	Phosphoacetylglucosamine mutase OS=Homo sapiens OX=9606 GN=PGM3 PE=1 SV=1	7.62685e+06	7.59912e+06	3.43369e+06	4.33372e+06		7.61299e+06	3.8837e+06		1.96024
STT3A_HUMAN	4	293.77	0.0249385	0.00231419	81104	Dolichyl-diphosphooligosaccharide--protein glycosyltransferase subunit STT3A OS=Homo sapiens OX=9606 GN=STT3A PE=1 SV=2	2.01425e+06	1.9873e+06	910571	1.13227e+06		2.00078e+06	1.02142e+06		1.95882
GBB1_HUMAN	3	152.04	0.0185342	0.00186783	38151	Guanine nucleotide-binding protein G(I)/G(S)/G(T) subunit beta-1 OS=Homo sapiens OX=9606 GN=GNB1 PE=1 SV=3	3.2339e+06	3.21163e+06	1.49355e+06	1.79975e+06		3.22277e+06	1.64665e+06		1.95717
COPE_HUMAN	10	659.37	0.0130749	0.00149611	34688	Coatomer subunit epsilon OS=Homo sapiens OX=9606 GN=COPE PE=1 SV=3	5.79939e+06	6.46522e+06	2.96078e+06	3.30701e+06		6.1323e+06	3.1339e+06		1.95677
ACSL4_HUMAN	3	119.95	0.00771226	0.0010649	80220	Long-chain-fatty-acid--CoA ligase 4 OS=Homo sapiens OX=9606 GN=ACSL4 PE=1 SV=2	1.7271e+06	1.72615e+06	937044	832385		1.72663e+06	884714		1.95162
GBB2_HUMAN;GBB4_HUMAN;GBB3_HUMAN	4	220.76	0.00533557	0.00088124	38048	Guanine nucleotide-binding protein G(I)/G(S)/G(T) subunit beta-2 OS=Homo sapiens OX=9606 GN=GNB2 PE=1 SV=3	1.74203e+06	1.90038e+06	957537	916585		1.8212e+06	937061		1.94353
CKAP4_HUMAN	38	3827.18	9.01131e-05	0.000166714	66097	Cytoskeleton-associated protein 4 OS=Homo sapiens OX=9606 GN=CKAP4 PE=1 SV=2	2.70727e+08	2.73561e+08	1.40778e+08	1.39788e+08		2.72144e+08	1.40283e+08		1.93996
RS16_HUMAN	8	478.01	0.0240348	0.00224869	16549	40S ribosomal protein S16 OS=Homo sapiens OX=9606 GN=RPS16 PE=1 SV=2	1.68081e+07	1.55019e+07	7.54391e+06	9.15381e+06		1.6155e+07	8.34886e+06		1.93499
BAG2_HUMAN	8	552.76	0.0777239	0.0058367	23928	BAG family molecular chaperone regulator 2 OS=Homo sapiens OX=9606 GN=BAG2 PE=1 SV=1	4.31278e+06	4.04306e+06	2.58391e+06	1.73744e+06		4.17792e+06	2.16068e+06		1.93362
CAZA2_HUMAN	9	559.79	0.000386525	0.000324082	33157	F-actin-capping protein subunit alpha-2 OS=Homo sapiens OX=9606 GN=CAPZA2 PE=1 SV=3	1.53475e+07	1.50723e+07	7.86581e+06	8.00935e+06		1.52099e+07	7.93758e+06		1.91619
SSRD_HUMAN	5	505.31	0.0175444	0.00180434	19158	Translocon-associated protein subunit delta OS=Homo sapiens OX=9606 GN=SSR4 PE=1 SV=1	1.4068e+07	1.52101e+07	7.04364e+06	8.23927e+06		1.4639e+07	7.64146e+06		1.91574
PRIO_HUMAN	3	140.91	0.0179781	0.00182993	27871	Major prion protein OS=Homo sapiens OX=9606 GN=PRNP PE=1 SV=1	8.84825e+06	8.70609e+06	4.17946e+06	4.98827e+06		8.77717e+06	4.58387e+06		1.9148
GDIR1_HUMAN	5	300.96	0.00498998	0.000855243	23250	Rho GDP-dissociation inhibitor 1 OS=Homo sapiens OX=9606 GN=ARHGDIA PE=1 SV=3	1.36467e+07	1.4147e+07	6.96749e+06	7.58216e+06		1.38969e+07	7.27483e+06		1.91027
SPCS2_HUMAN	3	276.35	0.0247786	0.00230472	25272	Signal peptidase complex subunit 2 OS=Homo sapiens OX=9606 GN=SPCS2 PE=1 SV=3	2.70513e+06	2.33336e+06	1.23308e+06	1.42216e+06		2.51924e+06	1.32762e+06		1.89756
RS14_HUMAN	6	613.61	0.000630984	0.000365957	16434	40S ribosomal protein S14 OS=Homo sapiens OX=9606 GN=RPS14 PE=1 SV=3	2.59639e+07	2.64472e+07	1.4003e+07	1.36389e+07		2.62055e+07	1.38209e+07		1.89608
S10AB_HUMAN	3	206.7	0.00152022	0.00049449	11847	Protein S100-A11 OS=Homo sapiens OX=9606 GN=S100A11 PE=1 SV=2	3.69177e+06	3.51349e+06	1.89841e+06	1.90855e+06		3.60263e+06	1.90348e+06		1.89266
BAX_HUMAN	3	168.8	0.0640104	0.0049801	21285	Apoptosis regulator BAX OS=Homo sapiens OX=9606 GN=BAX PE=1 SV=1	2.10059e+06	2.49972e+06	1.03771e+06	1.3943e+06		2.30015e+06	1.21601e+06		1.89156
SCMC1_HUMAN	3	151.14	0.0070846	0.00101955	53548	Calcium-binding mitochondrial carrier protein SCaMC-1 OS=Homo sapiens OX=9606 GN=SLC25A24 PE=1 SV=2	1.46491e+06	1.45718e+06	733594	816753		1.46105e+06	775173		1.8848
EF1D_HUMAN	8	672.07	0.00487894	0.000847167	31217	Elongation factor 1-delta OS=Homo sapiens OX=9606 GN=EEF1D PE=1 SV=5	1.77683e+07	1.91885e+07	9.60552e+06	1.00368e+07		1.84784e+07	9.82115e+06		1.88149
PYC_HUMAN	5	203.42	0.0113939	0.00134898	130293	Pyruvate carboxylase, mitochondrial OS=Homo sapiens OX=9606 GN=PC PE=1 SV=2	1.65918e+06	1.85194e+06	897552	971713		1.75556e+06	934633		1.87834
RBMX_HUMAN;RMXL1_HUMAN;RMXL2_HUMAN	4	292.47	0.00692436	0.00100554	42306	RNA-binding motif protein, X chromosome OS=Homo sapiens OX=9606 GN=RBMX PE=1 SV=3	3.75316e+06	4.08607e+06	2.16381e+06	2.03686e+06		3.91961e+06	2.10033e+06		1.86619
GALT2_HUMAN	3	130.35	0.0047418	0.000836275	65433	Polypeptide N-acetylgalactosaminyltransferase 2 OS=Homo sapiens OX=9606 GN=GALNT2 PE=1 SV=1	765653	711644	387049	405025		738649	396037		1.8651
IKIP_HUMAN;ASH1L_HUMAN	4	188.58	0.00357955	0.000720675	39399	Inhibitor of nuclear factor kappa-B kinase-interacting protein OS=Homo sapiens OX=9606 GN=IKBIP PE=1 SV=1	3.74215e+06	3.58544e+06	1.90594e+06	2.02632e+06		3.66379e+06	1.96613e+06		1.86346
IDI1_HUMAN	3	136.43	0.00642889	0.000957423	26645	Isopentenyl-diphosphate Delta-isomerase 1 OS=Homo sapiens OX=9606 GN=IDI1 PE=1 SV=2	1.2143e+06	1.22265e+06	687526	622076		1.21848e+06	654801		1.86083
ODO2_HUMAN	4	236.65	0.0039485	0.000756647	49067	Dihydrolipoyllysine-residue succinyltransferase component of 2-oxoglutarate dehydrogenase complex, mitochondrial OS=Homo sapiens OX=9606 GN=DLST PE=1 SV=4	881650	937762	478263	501620		909706	489942		1.85676
ATPO_HUMAN	8	526.52	0.0116635	0.00136932	23377	ATP synthase subunit O, mitochondrial OS=Homo sapiens OX=9606 GN=ATP5PO PE=1 SV=1	2.62815e+07	2.73452e+07	1.35418e+07	1.54034e+07		2.68134e+07	1.44726e+07		1.8527
QCR1_HUMAN	9	431.58	0.0366681	0.00313345	53297	Cytochrome b-c1 complex subunit 1, mitochondrial OS=Homo sapiens OX=9606 GN=UQCRC1 PE=1 SV=3	3.16528e+06	2.91391e+06	1.45221e+06	1.82916e+06		3.03959e+06	1.64069e+06		1.85264
NB5R3_HUMAN	11	877.31	0.00325241	0.000687901	34441	NADH-cytochrome b5 reductase 3 OS=Homo sapiens OX=9606 GN=CYB5R3 PE=1 SV=3	3.84788e+07	3.80041e+07	1.99588e+07	2.13906e+07		3.82415e+07	2.06747e+07		1.84967
COX41_HUMAN	4	199.12	0.00388897	0.000748848	19621	Cytochrome c oxidase subunit 4 isoform 1, mitochondrial OS=Homo sapiens OX=9606 GN=COX4I1 PE=1 SV=1	1.02732e+07	1.03853e+07	5.3881e+06	5.81289e+06		1.03292e+07	5.6005e+06		1.84434
SNX1_HUMAN	6	272.38	0.00814014	0.0010935	59147	Sorting nexin-1 OS=Homo sapiens OX=9606 GN=SNX1 PE=1 SV=3	2.59708e+06	2.72743e+06	1.52618e+06	1.38319e+06		2.66225e+06	1.45468e+06		1.83013
PRDX2_HUMAN	4	329.21	0.0106409	0.00129989	22049	Peroxiredoxin-2 OS=Homo sapiens OX=9606 GN=PRDX2 PE=1 SV=5	3.92466e+06	3.94551e+06	2.02421e+06	2.29402e+06		3.93508e+06	2.15912e+06		1.82254
OCAD1_HUMAN	3	211.55	0.170684	0.0117726	27780	OCIA domain-containing protein 1 OS=Homo sapiens OX=9606 GN=OCIAD1 PE=1 SV=1	1.07894e+06	1.306e+06	838428	472413		1.19247e+06	655421		1.81939
ZYX_HUMAN	8	435.89	0.0102344	0.00126382	62436	Zyxin OS=Homo sapiens OX=9606 GN=ZYX PE=1 SV=1	1.17156e+07	1.20366e+07	6.14096e+06	6.91891e+06		1.18761e+07	6.52994e+06		1.81872
TGM2_HUMAN	10	613.97	0.0714161	0.00544007	78420	Protein-glutamine gamma-glutamyltransferase 2 OS=Homo sapiens OX=9606 GN=TGM2 PE=1 SV=2	5.46667e+06	5.02197e+06	2.40745e+06	3.36359e+06		5.24432e+06	2.88552e+06		1.81746
RAC1_HUMAN;RAC3_HUMAN;RAC2_HUMAN	5	258.14	0.0274946	0.00250175	21835	Ras-related C3 botulinum toxin substrate 1 OS=Homo sapiens OX=9606 GN=RAC1 PE=1 SV=1	1.36856e+07	1.40148e+07	6.86046e+06	8.39826e+06		1.38502e+07	7.62936e+06		1.81538
PSMD3_HUMAN	6	350.65	0.00280476	0.000656032	61054	26S proteasome non-ATPase regulatory subunit 3 OS=Homo sapiens OX=9606 GN=PSMD3 PE=1 SV=2	5.06524e+06	5.28648e+06	2.92352e+06	2.79106e+06		5.17586e+06	2.85729e+06		1.81146
PRDX1_HUMAN;PRDX4_HUMAN	9	454.15	0.013634	0.00153144	22324	Peroxiredoxin-1 OS=Homo sapiens OX=9606 GN=PRDX1 PE=1 SV=1	1.48504e+07	1.50477e+07	7.71081e+06	8.86207e+06		1.49491e+07	8.28644e+06		1.80404
RL24_HUMAN	3	158.44	0.0100721	0.00124766	17882	60S ribosomal protein L24 OS=Homo sapiens OX=9606 GN=RPL24 PE=1 SV=1	5.84384e+06	6.13377e+06	3.1407e+06	3.50305e+06		5.98881e+06	3.32187e+06		1.80284
NPTN_HUMAN	3	173.62	0.0306109	0.00271389	44702	Neuroplastin OS=Homo sapiens OX=9606 GN=NPTN PE=1 SV=2	1.88531e+06	1.84665e+06	928482	1.14678e+06		1.86598e+06	1.03763e+06		1.7983
PRPS1_HUMAN;PRPS2_HUMAN;PRPS3_HUMAN	8	552.48	0.00852629	0.001122	35325	Ribose-phosphate pyrophosphokinase 1 OS=Homo sapiens OX=9606 GN=PRPS1 PE=1 SV=2	6.15577e+06	6.86021e+06	3.61048e+06	3.63614e+06		6.50799e+06	3.62331e+06		1.79614
GANAB_HUMAN	5	246.67	0.0753343	0.00569368	107263	Neutral alpha-glucosidase AB OS=Homo sapiens OX=9606 GN=GANAB PE=1 SV=3	1.60856e+06	1.83089e+06	808371	1.11327e+06		1.71972e+06	960818		1.78985
RAB6A_HUMAN;RAB6B_HUMAN;RAB6D_HUMAN	5	348.11	0.000568944	0.000354151	23692	Ras-related protein Rab-6A OS=Homo sapiens OX=9606 GN=RAB6A PE=1 SV=3	8.84608e+06	8.63801e+06	4.94499e+06	4.87717e+06		8.74205e+06	4.91108e+06		1.78007
RPN2_HUMAN	17	1509.12	0.00987222	0.00123165	69355	Dolichyl-diphosphooligosaccharide--protein glycosyltransferase subunit 2 OS=Homo sapiens OX=9606 GN=RPN2 PE=1 SV=3	2.46853e+07	2.55763e+07	1.33787e+07	1.49286e+07		2.51308e+07	1.41537e+07		1.77557
RS3_HUMAN	19	1143.22	0.000642207	0.000365957	26842	40S ribosomal protein S3 OS=Homo sapiens OX=9606 GN=RPS3 PE=1 SV=2	6.86428e+07	7.01438e+07	3.87706e+07	3.95282e+07		6.93933e+07	3.91494e+07		1.77253
SFXN1_HUMAN	7	454.93	0.0114402	0.00134984	35881	Sideroflexin-1 OS=Homo sapiens OX=9606 GN=SFXN1 PE=1 SV=4	4.50588e+06	4.09892e+06	2.33344e+06	2.52512e+06		4.3024e+06	2.42928e+06		1.77106
EMC2_HUMAN	2	104.6	0.0496748	0.00399437	34982	ER membrane protein complex subunit 2 OS=Homo sapiens OX=9606 GN=EMC2 PE=1 SV=1	839889	716790	393467	486728		778340	440097		1.76856
CSK21_HUMAN	2	69.11	0.0781942	0.00586095	45229	Casein kinase II subunit alpha OS=Homo sapiens OX=9606 GN=CSNK2A1 PE=1 SV=1	459867	404563	206504	283963		432215	245234		1.76246
CSN4_HUMAN	3	169.05	0.00525723	0.000874975	46525	COP9 signalosome complex subunit 4 OS=Homo sapiens OX=9606 GN=COPS4 PE=1 SV=1	1.7589e+06	1.77968e+06	970934	1.05247e+06		1.76929e+06	1.0117e+06		1.74882
GFPT1_HUMAN;GFPT2_HUMAN	13	965.78	0.00229011	0.00061321	79555	Glutamine--fructose-6-phosphate aminotransferase [isomerizing] 1 OS=Homo sapiens OX=9606 GN=GFPT1 PE=1 SV=3	1.54937e+07	1.61147e+07	8.88905e+06	9.21655e+06		1.58042e+07	9.0528e+06		1.74578
RAB5C_HUMAN	3	255.33	0.0190414	0.00190477	23696	Ras-related protein Rab-5C OS=Homo sapiens OX=9606 GN=RAB5C PE=1 SV=2	4.87359e+06	5.46851e+06	2.80702e+06	3.11796e+06		5.17105e+06	2.96249e+06		1.74551
BASI_HUMAN	3	133.03	0.0391415	0.00331498	42573	Basigin OS=Homo sapiens OX=9606 GN=BSG PE=1 SV=2	2.02924e+06	2.3933e+06	1.16914e+06	1.36589e+06		2.21127e+06	1.26752e+06		1.74457
MARE2_HUMAN	2	83.79	0.0776618	0.0058367	37236	Microtubule-associated protein RP/EB family member 2 OS=Homo sapiens OX=9606 GN=MAPRE2 PE=1 SV=1	1.1481e+06	1.03628e+06	725977	527189		1.09219e+06	626583		1.74309
HNRPC_HUMAN;HNRC1_HUMAN	7	502.14	0.0107472	0.00130886	33707	Heterogeneous nuclear ribonucleoproteins C1/C2 OS=Homo sapiens OX=9606 GN=HNRNPC PE=1 SV=4	1.36822e+07	1.34986e+07	7.43232e+06	8.3255e+06		1.35904e+07	7.87891e+06		1.72491
RS15_HUMAN	5	330.03	0.00848943	0.001122	17029	40S ribosomal protein S15 OS=Homo sapiens OX=9606 GN=RPS15 PE=1 SV=2	3.95257e+06	3.75337e+06	2.33093e+06	2.1367e+06		3.85297e+06	2.23381e+06		1.72484
THIK_HUMAN	3	83.66	0.0380715	0.00323469	44834	3-ketoacyl-CoA thiolase, peroxisomal OS=Homo sapiens OX=9606 GN=ACAA1 PE=1 SV=2	676792	585986	396567	336287		631389	366427		1.7231
RL36_HUMAN	2	156.33	0.0133412	0.00151095	12303	60S ribosomal protein L36 OS=Homo sapiens OX=9606 GN=RPL36 PE=1 SV=3	2.216e+06	2.16295e+06	1.35126e+06	1.19267e+06		2.18947e+06	1.27196e+06		1.72133
LTOR1_HUMAN	7	368.31	0.0024131	0.000615461	17848	Ragulator complex protein LAMTOR1 OS=Homo sapiens OX=9606 GN=LAMTOR1 PE=1 SV=2	4.43736e+06	4.63971e+06	2.67701e+06	2.59961e+06		4.53853e+06	2.63831e+06		1.72024
ECHB_HUMAN	21	1237.54	0.0125859	0.00145441	51547	Trifunctional enzyme subunit beta, mitochondrial OS=Homo sapiens OX=9606 GN=HADHB PE=1 SV=3	3.33536e+07	3.49192e+07	1.87181e+07	2.09835e+07		3.41364e+07	1.98508e+07		1.71965
CP51A_HUMAN	5	203.87	0.0171099	0.00178291	57169	Lanosterol 14-alpha demethylase OS=Homo sapiens OX=9606 GN=CYP51A1 PE=1 SV=3	1.31388e+06	1.1477e+06	699661	732836		1.23079e+06	716249		1.71838
AFG32_HUMAN	2	91.1	0.0127962	0.00147056	88984	AFG3-like protein 2 OS=Homo sapiens OX=9606 GN=AFG3L2 PE=1 SV=2	439274	425898	267133	236961		432586	252047		1.71629
TFR1_HUMAN	13	676.03	0.0208527	0.00203226	85274	Transferrin receptor protein 1 OS=Homo sapiens OX=9606 GN=TFRC PE=1 SV=2	1.69075e+07	1.67322e+07	9.0351e+06	1.05891e+07		1.68199e+07	9.81212e+06		1.71419
TIF1B_HUMAN	6	299.17	0.0993701	0.00725666	90261	Transcription intermediary factor 1-beta OS=Homo sapiens OX=9606 GN=TRIM28 PE=1 SV=5	1.58039e+06	1.69061e+06	785112	1.13499e+06		1.6355e+06	960050		1.70356
F162A_HUMAN	3	146.61	0.0219505	0.00211081	17559	Protein FAM162A OS=Homo sapiens OX=9606 GN=FAM162A PE=1 SV=2	1.19818e+06	1.27308e+06	674147	781813		1.23563e+06	727980		1.69734
YBOX1_HUMAN;YBOX3_HUMAN;YBOX2_HUMAN	4	254.76	0.000983457	0.000431005	35903	Y-box-binding protein 1 OS=Homo sapiens OX=9606 GN=YBX1 PE=1 SV=3	5.60815e+06	5.42562e+06	3.25623e+06	3.24998e+06		5.51688e+06	3.2531e+06		1.69588
CNDP2_HUMAN	6	255.71	0.0175979	0.00180434	53187	Cytosolic non-specific dipeptidase OS=Homo sapiens OX=9606 GN=CNDP2 PE=1 SV=2	2.92637e+06	2.72189e+06	1.76755e+06	1.56382e+06		2.82413e+06	1.66568e+06		1.69548
VDAC1_HUMAN	19	1761.83	0.00363034	0.000725731	30868	Voltage-dependent anion-selective channel protein 1 OS=Homo sapiens OX=9606 GN=VDAC1 PE=1 SV=2	9.38876e+07	9.29672e+07	5.35707e+07	5.70342e+07		9.34274e+07	5.53024e+07		1.68939
CCD47_HUMAN	2	75.42	0.00101387	0.000431005	56123	Coiled-coil domain-containing protein 47 OS=Homo sapiens OX=9606 GN=CCDC47 PE=1 SV=1	578458	583728	339690	350713		581093	345201		1.68335
ATPB_HUMAN	27	2483.6	0.00523521	0.000874653	56525	ATP synthase subunit beta, mitochondrial OS=Homo sapiens OX=9606 GN=ATP5F1B PE=1 SV=3	9.73394e+07	9.76236e+07	5.57605e+07	6.01397e+07		9.74815e+07	5.79501e+07		1.68216
ASAH1_HUMAN	2	100	0.000682629	0.000366802	45087	Acid ceramidase OS=Homo sapiens OX=9606 GN=ASAH1 PE=1 SV=5	2.42067e+06	2.44442e+06	1.46527e+06	1.42859e+06		2.43255e+06	1.44693e+06		1.68117
G3BP1_HUMAN	9	548.85	0.0673357	0.00520908	52189	Ras GTPase-activating protein-binding protein 1 OS=Homo sapiens OX=9606 GN=G3BP1 PE=1 SV=1	4.81802e+06	4.45551e+06	2.39113e+06	3.14981e+06		4.63676e+06	2.77047e+06		1.67364
PSME2_HUMAN	5	355.62	0.0245841	0.00228931	27555	Proteasome activator complex subunit 2 OS=Homo sapiens OX=9606 GN=PSME2 PE=1 SV=4	6.22744e+06	6.14897e+06	3.39296e+06	4.00217e+06		6.18821e+06	3.69756e+06		1.67359
RL27A_HUMAN	5	261.93	0.00451919	0.000820532	16665	60S ribosomal protein L27a OS=Homo sapiens OX=9606 GN=RPL27A PE=1 SV=2	8.95372e+06	9.36494e+06	5.34398e+06	5.63223e+06		9.15933e+06	5.4881e+06		1.66894
GTR1_HUMAN	4	326.8	0.00944597	0.00119809	54391	Solute carrier family 2, facilitated glucose transporter member 1 OS=Homo sapiens OX=9606 GN=SLC2A1 PE=1 SV=2	7.55069e+06	8.2629e+06	4.65333e+06	4.85325e+06		7.9068e+06	4.75329e+06		1.66344
EIF3I_HUMAN	7	323.66	0.00280037	0.000656032	36878	Eukaryotic translation initiation factor 3 subunit I OS=Homo sapiens OX=9606 GN=EIF3I PE=1 SV=1	5.89811e+06	5.64423e+06	3.419e+06	3.52684e+06		5.77117e+06	3.47292e+06		1.66176
RL12_HUMAN	5	348.88	0.0142937	0.00158689	17979	60S ribosomal protein L12 OS=Homo sapiens OX=9606 GN=RPL12 PE=1 SV=1	1.42919e+07	1.55862e+07	8.6963e+06	9.45482e+06		1.49391e+07	9.07556e+06		1.64608
NUDC_HUMAN	7	370.8	0.00708353	0.00101955	38276	Nuclear migration protein nudC OS=Homo sapiens OX=9606 GN=NUDC PE=1 SV=1	7.0974e+06	6.56841e+06	4.1086e+06	4.23704e+06		6.83291e+06	4.17282e+06		1.63748
SC11A_HUMAN;SC11B_HUMAN	4	183.76	0.0056389	0.000899013	20612	Signal peptidase complex catalytic subunit SEC11A OS=Homo sapiens OX=9606 GN=SEC11A PE=1 SV=1	677173	689225	432505	402347		683199	417426		1.63669
PYRG1_HUMAN	2	145.8	0.085326	0.00633579	67332	CTP synthase 1 OS=Homo sapiens OX=9606 GN=CTPS1 PE=1 SV=2	860579	1.01929e+06	502681	650472		939934	576577		1.6302
PRS7_HUMAN	9	511.34	0.00779632	0.00106714	49002	26S proteasome regulatory subunit 7 OS=Homo sapiens OX=9606 GN=PSMC2 PE=1 SV=3	4.0862e+06	4.45206e+06	2.60511e+06	2.63566e+06		4.26913e+06	2.62038e+06		1.6292
CYBR1_HUMAN	6	351.27	0.00623311	0.000944423	31735	Cytochrome b reductase 1 OS=Homo sapiens OX=9606 GN=CYBRD1 PE=1 SV=1	1.29676e+07	1.2007e+07	7.65091e+06	7.69318e+06		1.24873e+07	7.67205e+06		1.62764
DDX1_HUMAN	15	713.28	0.0078584	0.00106828	83349	ATP-dependent RNA helicase DDX1 OS=Homo sapiens OX=9606 GN=DDX1 PE=1 SV=2	8.10983e+06	8.14142e+06	4.77538e+06	5.20923e+06		8.12562e+06	4.99231e+06		1.62763
HNRPL_HUMAN	7	386.36	0.00876338	0.00114249	64720	Heterogeneous nuclear ribonucleoprotein L OS=Homo sapiens OX=9606 GN=HNRNPL PE=1 SV=2	3.94646e+06	4.3068e+06	2.52527e+06	2.58297e+06		4.12663e+06	2.55412e+06		1.61568
PYGL_HUMAN	2	107.24	0.0429471	0.00355772	97486	Glycogen phosphorylase, liver form OS=Homo sapiens OX=9606 GN=PYGL PE=1 SV=4	765645	794338	433783	532079		779991	482931		1.61512
PRS10_HUMAN	12	708.75	0.0040727	0.000771156	44430	26S proteasome regulatory subunit 10B OS=Homo sapiens OX=9606 GN=PSMC6 PE=1 SV=1	5.23117e+06	5.05057e+06	3.10495e+06	3.26498e+06		5.14087e+06	3.18496e+06		1.61411
VATD_HUMAN	4	216.26	0.314194	0.020183	28245	V-type proton ATPase subunit D OS=Homo sapiens OX=9606 GN=ATP6V1D PE=1 SV=1	721020	884936	308520	687253		802978	497887		1.61277
SURF4_HUMAN	4	384.36	0.0431761	0.00356554	30602	Surfeit locus protein 4 OS=Homo sapiens OX=9606 GN=SURF4 PE=1 SV=3	5.17773e+06	5.08254e+06	3.51083e+06	2.85597e+06		5.13014e+06	3.1834e+06		1.61153
ATP5H_HUMAN	5	216.79	0.00755258	0.00105413	18537	ATP synthase subunit d, mitochondrial OS=Homo sapiens OX=9606 GN=ATP5PD PE=1 SV=3	3.36119e+06	3.38736e+06	2.19394e+06	2.02111e+06		3.37427e+06	2.10752e+06		1.60106
H2A1D_HUMAN;H2A1B_HUMAN;H2A2A_HUMAN	7	549.16	0.00825269	0.00110489	14099	Histone H2A type 1-D OS=Homo sapiens OX=9606 GN=H2AC7 PE=1 SV=2	8.29906e+07	8.4415e+07	5.01223e+07	5.45328e+07		8.37028e+07	5.23275e+07		1.59959
H4_HUMAN	11	990.25	0.0214742	0.00207504	11360	Histone H4 OS=Homo sapiens OX=9606 GN=H4C1 PE=1 SV=2	6.78874e+07	7.01388e+07	4.02086e+07	4.60981e+07		6.90131e+07	4.31534e+07		1.59925
ALBU_HUMAN	6	341.52	0.00492444	0.000853205	71317	Serum albumin OS=Homo sapiens OX=9606 GN=ALB PE=1 SV=2	1.81833e+07	1.70245e+07	1.09995e+07	1.10364e+07		1.76039e+07	1.1018e+07		1.59775
VATB2_HUMAN;VATB1_HUMAN	17	988.4	0.0340376	0.00296481	56807	V-type proton ATPase subunit B, brain isoform OS=Homo sapiens OX=9606 GN=ATP6V1B2 PE=1 SV=3	1.0734e+07	1.08183e+07	6.1472e+06	7.34924e+06		1.07762e+07	6.74822e+06		1.59689
DNJA1_HUMAN	2	90.16	0.0161381	0.00171807	45581	DnaJ homolog subfamily A member 1 OS=Homo sapiens OX=9606 GN=DNAJA1 PE=1 SV=2	194673	180136	112418	123120		187405	117769		1.59129
TMED7_HUMAN	6	377.12	0.00612735	0.000937083	25498	Transmembrane emp24 domain-containing protein 7 OS=Homo sapiens OX=9606 GN=TMED7 PE=1 SV=2	1.30701e+07	1.40564e+07	8.50987e+06	8.54653e+06		1.35633e+07	8.5282e+06		1.5904
RS18_HUMAN;TSG10_HUMAN	11	704.6	0.0139492	0.00155585	17708	40S ribosomal protein S18 OS=Homo sapiens OX=9606 GN=RPS18 PE=1 SV=3	4.57155e+07	4.11115e+07	2.70401e+07	2.7775e+07		4.34135e+07	2.74075e+07		1.584
SQOR_HUMAN	14	984.28	0.0260502	0.00239776	50214	Sulfide:quinone oxidoreductase, mitochondrial OS=Homo sapiens OX=9606 GN=SQOR PE=1 SV=1	2.52834e+07	2.4797e+07	1.47518e+07	1.71133e+07		2.50402e+07	1.59326e+07		1.57163
RAP1B_HUMAN;RAP1A_HUMAN;RASH_HUMAN;RP1BL_HUMAN	3	259.73	0.00970709	0.0012234	21040	Ras-related protein Rap-1b OS=Homo sapiens OX=9606 GN=RAP1B PE=1 SV=1	3.65978e+06	3.35707e+06	2.26013e+06	2.20815e+06		3.50843e+06	2.23414e+06		1.57037
P4HA1_HUMAN	4	242.01	0.0430624	0.00355985	61296	Prolyl 4-hydroxylase subunit alpha-1 OS=Homo sapiens OX=9606 GN=P4HA1 PE=1 SV=2	905168	974155	545207	652860		939662	599034		1.56863
FGF2_HUMAN	2	84.62	0.00803327	0.0010828	31093	Fibroblast growth factor 2 OS=Homo sapiens OX=9606 GN=FGF2 PE=1 SV=3	1.02177e+06	948820	639286	618975		985295	629131		1.56612
RHOA_HUMAN;RHOB_HUMAN	8	596.24	0.0204951	0.0020147	22096	Transforming protein RhoA OS=Homo sapiens OX=9606 GN=RHOA PE=1 SV=1	1.85112e+07	1.90487e+07	1.12876e+07	1.28089e+07		1.878e+07	1.20482e+07		1.55873
NXP20_HUMAN	15	1062.38	0.0159038	0.00170457	61046	Protein NOXP20 OS=Homo sapiens OX=9606 GN=FAM114A1 PE=1 SV=2	1.18454e+07	1.2694e+07	7.52878e+06	8.23345e+06		1.22697e+07	7.88112e+06		1.55685
HXK1_HUMAN	11	609.04	0.0570981	0.00450474	103561	Hexokinase-1 OS=Homo sapiens OX=9606 GN=HK1 PE=1 SV=3	5.70286e+06	5.76622e+06	3.2727e+06	4.09427e+06		5.73454e+06	3.68348e+06		1.55683
LMAN1_HUMAN	15	979.16	0.00701647	0.00101453	57798	Protein ERGIC-53 OS=Homo sapiens OX=9606 GN=LMAN1 PE=1 SV=2	3.26978e+07	3.11683e+07	1.9979e+07	2.11427e+07		3.1933e+07	2.05609e+07		1.5531
TM9S4_HUMAN	4	188.05	0.0198147	0.0019688	75211	Transmembrane 9 superfamily member 4 OS=Homo sapiens OX=9606 GN=TM9SF4 PE=1 SV=2	872933	927692	611973	548066		900313	580019		1.55221
QCR2_HUMAN	7	464.04	0.00959173	0.00121078	48584	Cytochrome b-c1 complex subunit 2, mitochondrial OS=Homo sapiens OX=9606 GN=UQCRC2 PE=1 SV=3	1.31331e+07	1.20664e+07	8.20115e+06	8.07986e+06		1.25997e+07	8.1405e+06		1.54778
PFKAL_HUMAN	9	429.44	0.140598	0.0098774	85762	ATP-dependent 6-phosphofructokinase, liver type OS=Homo sapiens OX=9606 GN=PFKL PE=1 SV=6	5.61948e+06	5.31801e+06	2.88538e+06	4.20078e+06		5.46875e+06	3.54308e+06		1.5435
NOMO1_HUMAN	13	680.9	0.0753898	0.00569368	135209	Nodal modulator 1 OS=Homo sapiens OX=9606 GN=NOMO1 PE=1 SV=5	6.48821e+06	6.97121e+06	3.86216e+06	4.92051e+06		6.72971e+06	4.39134e+06		1.5325
CD81_HUMAN	2	238.18	0.084902	0.0063102	26476	CD81 antigen OS=Homo sapiens OX=9606 GN=CD81 PE=1 SV=1	1.39178e+06	1.58078e+06	864401	1.08971e+06		1.48628e+06	977055		1.52118
CAPG_HUMAN	4	198.57	0.0298834	0.00265829	38760	Macrophage-capping protein OS=Homo sapiens OX=9606 GN=CAPG PE=1 SV=2	1.08801e+06	1.00402e+06	646799	732235		1.04601e+06	689517		1.51702
PRS4_HUMAN;AFG2H_HUMAN	6	426.79	0.0447362	0.00366772	49325	26S proteasome regulatory subunit 4 OS=Homo sapiens OX=9606 GN=PSMC1 PE=1 SV=1	5.81693e+06	5.78547e+06	3.47377e+06	4.17613e+06		5.8012e+06	3.82495e+06		1.51667
RAB2A_HUMAN;RAB2B_HUMAN	8	494.41	0.204179	0.0138782	23702	Ras-related protein Rab-2A OS=Homo sapiens OX=9606 GN=RAB2A PE=1 SV=1	6.41166e+06	6.05306e+06	3.18858e+06	5.08282e+06		6.23236e+06	4.1357e+06		1.50697
CDC42_HUMAN;RHOQ_HUMAN	4	316.6	0.0111718	0.00133738	21587	Cell division control protein 42 homolog OS=Homo sapiens OX=9606 GN=CDC42 PE=1 SV=2	1.32012e+07	1.21384e+07	8.51809e+06	8.33103e+06		1.26698e+07	8.42456e+06		1.50392
IFM3_HUMAN;IFM1_HUMAN	3	177.48	0.121104	0.00865312	14794	Interferon-induced transmembrane protein 3 OS=Homo sapiens OX=9606 GN=IFITM3 PE=1 SV=2	2.12396e+06	2.02664e+06	1.16192e+06	1.59867e+06		2.0753e+06	1.3803e+06		1.50352
RAB14_HUMAN	13	770.27	0.090655	0.00668158	24110	Ras-related protein Rab-14 OS=Homo sapiens OX=9606 GN=RAB14 PE=1 SV=4	1.26826e+07	1.18595e+07	7.14519e+06	9.24472e+06		1.2271e+07	8.19495e+06		1.49739
TAGL_HUMAN	10	613.34	0.0185248	0.00186783	22653	Transgelin OS=Homo sapiens OX=9606 GN=TAGLN PE=1 SV=4	3.17882e+07	3.34568e+07	2.07744e+07	2.29227e+07		3.26225e+07	2.18486e+07		1.49312
RL8_HUMAN	3	208.73	0.0220355	0.00211642	28235	60S ribosomal protein L8 OS=Homo sapiens OX=9606 GN=RPL8 PE=1 SV=2	5.54431e+06	5.24203e+06	3.4384e+06	3.82238e+06		5.39317e+06	3.63039e+06		1.48556
UBA5_HUMAN	2	126.87	0.25009	0.0165992	45290	Ubiquitin-like modifier-activating enzyme 5 OS=Homo sapiens OX=9606 GN=UBA5 PE=1 SV=1	145761	205982	97707.9	139108		175871	118408		1.4853
IDHC_HUMAN	11	637.13	0.0160622	0.0017164	46915	Isocitrate dehydrogenase [NADP] cytoplasmic OS=Homo sapiens OX=9606 GN=IDH1 PE=1 SV=2	1.23439e+07	1.1575e+07	7.75484e+06	8.38314e+06		1.19594e+07	8.06899e+06		1.48215
VDAC2_HUMAN	15	1112.58	0.00021093	0.000244742	32060	Voltage-dependent anion-selective channel protein 2 OS=Homo sapiens OX=9606 GN=VDAC2 PE=1 SV=2	6.66997e+07	6.6327e+07	4.56848e+07	4.52517e+07		6.65133e+07	4.54683e+07		1.46285
H2B1C_HUMAN;H2B1A_HUMAN	7	658.88	0.0404442	0.00340238	13898	Histone H2B type 1-C/E/F/G/I OS=Homo sapiens OX=9606 GN=H2BC4 PE=1 SV=4	3.83322e+07	3.83903e+07	2.42551e+07	2.8393e+07		3.83613e+07	2.63241e+07		1.45727
BASP1_HUMAN	8	702.97	0.0278455	0.00252352	22680	Brain acid soluble protein 1 OS=Homo sapiens OX=9606 GN=BASP1 PE=1 SV=2	4.7066e+07	4.34757e+07	2.95779e+07	3.26931e+07		4.52708e+07	3.11355e+07		1.45399
RAN_HUMAN	8	560.7	0.00174306	0.000527011	24579	GTP-binding nuclear protein Ran OS=Homo sapiens OX=9606 GN=RAN PE=1 SV=3	3.48857e+07	3.46993e+07	2.43786e+07	2.36451e+07		3.47925e+07	2.40118e+07		1.44897
TAGL2_HUMAN;TAGL3_HUMAN	6	311.21	0.015795	0.00170146	22548	Transgelin-2 OS=Homo sapiens OX=9606 GN=TAGLN2 PE=1 SV=3	2.85906e+06	2.8598e+06	1.88237e+06	2.06862e+06		2.85943e+06	1.97549e+06		1.44745
RTN4_HUMAN	12	979.79	0.0178914	0.00182648	130250	Reticulon-4 OS=Homo sapiens OX=9606 GN=RTN4 PE=1 SV=2	1.88594e+08	1.7125e+08	1.26156e+08	1.23429e+08		1.79922e+08	1.24793e+08		1.44177
RCN2_HUMAN	2	99.08	0.0457774	0.00373145	36911	Reticulocalbin-2 OS=Homo sapiens OX=9606 GN=RCN2 PE=1 SV=1	1.21719e+06	1.42361e+06	931346	911705		1.3204e+06	921526		1.43284
DLG1_HUMAN	3	162.25	0.0937152	0.00686261	100678	Disks large homolog 1 OS=Homo sapiens OX=9606 GN=DLG1 PE=1 SV=2	502342	470044	378684	300447		486193	339566		1.43181
RAB1B_HUMAN;RAB1C_HUMAN;RAB15_HUMAN	9	945.22	0.0125264	0.00145003	22328	Ras-related protein Rab-1B OS=Homo sapiens OX=9606 GN=RAB1B PE=1 SV=1	2.28366e+07	2.27209e+07	1.52745e+07	1.65631e+07		2.27787e+07	1.59188e+07		1.43093
PP1R7_HUMAN	6	378.62	0.00989517	0.00123165	41653	Protein phosphatase 1 regulatory subunit 7 OS=Homo sapiens OX=9606 GN=PPP1R7 PE=1 SV=1	2.21379e+06	2.21841e+06	1.61258e+06	1.50237e+06		2.2161e+06	1.55747e+06		1.42288
CNN2_HUMAN	7	551.34	0.244589	0.0162771	34074	Calponin-2 OS=Homo sapiens OX=9606 GN=CNN2 PE=1 SV=4	1.00046e+07	9.8697e+06	5.43227e+06	8.59691e+06		9.93713e+06	7.01459e+06		1.41664
BAP31_HUMAN	7	428.2	0.00237214	0.000615461	28031	B-cell receptor-associated protein 31 OS=Homo sapiens OX=9606 GN=BCAP31 PE=1 SV=3	2.01268e+07	1.96454e+07	1.42561e+07	1.39275e+07		1.98861e+07	1.40918e+07		1.41118
NSF_HUMAN	8	323.41	0.101285	0.00738973	83055	Vesicle-fusing ATPase OS=Homo sapiens OX=9606 GN=NSF PE=1 SV=3	2.81107e+06	2.92051e+06	1.79916e+06	2.27911e+06		2.86579e+06	2.03914e+06		1.40539
FUS_HUMAN;RBP56_HUMAN	2	89.17	0.0716495	0.00545263	53622	RNA-binding protein FUS OS=Homo sapiens OX=9606 GN=FUS PE=1 SV=1	1.59955e+06	1.48346e+06	1.00436e+06	1.19854e+06		1.54151e+06	1.10145e+06		1.39952
RS13_HUMAN;CSHL_HUMAN	8	502.75	0.0280206	0.00253511	17212	40S ribosomal protein S13 OS=Homo sapiens OX=9606 GN=RPS13 PE=1 SV=2	1.57869e+07	1.58479e+07	1.06994e+07	1.19929e+07		1.58174e+07	1.13461e+07		1.39408
ACTC_HUMAN;ACTS_HUMAN	12	965.03	0.0085518	0.001122	42334	Actin, alpha cardiac muscle 1 OS=Homo sapiens OX=9606 GN=ACTC1 PE=1 SV=1	1.64109e+08	1.68379e+08	1.1613e+08	1.22811e+08		1.66244e+08	1.1947e+08		1.39151
ENOA_HUMAN;ENOB_HUMAN	44	3870.38	0.00745279	0.00105087	47481	Alpha-enolase OS=Homo sapiens OX=9606 GN=ENO1 PE=1 SV=2	4.5519e+08	4.56992e+08	3.21509e+08	3.39937e+08		4.56091e+08	3.30723e+08		1.37907
NP1L1_HUMAN	2	91.15	0.102567	0.00746957	45631	Nucleosome assembly protein 1-like 1 OS=Homo sapiens OX=9606 GN=NAP1L1 PE=1 SV=1	504581	457716	314634	385052		481148	349843		1.37533
NDUB9_HUMAN	3	91.55	0.030759	0.00272095	22045	NADH dehydrogenase [ubiquinone] 1 beta subcomplex subunit 9 OS=Homo sapiens OX=9606 GN=NDUFB9 PE=1 SV=3	783199	738202	526330	580540		760700	553435		1.37451
TOM1_HUMAN	2	118.73	0.0533415	0.00425291	54070	Target of Myb protein 1 OS=Homo sapiens OX=9606 GN=TOM1 PE=1 SV=2	720034	729389	567857	486853		724712	527355		1.37424
MGP_HUMAN	2	114.15	0.119069	0.00851839	12516	Matrix Gla protein OS=Homo sapiens OX=9606 GN=MGP PE=1 SV=2	3.5836e+06	4.06115e+06	2.50012e+06	3.07647e+06		3.82237e+06	2.78829e+06		1.37086
RTCB_HUMAN	8	433.05	0.0164492	0.00173724	55688	tRNA-splicing ligase RtcB homolog OS=Homo sapiens OX=9606 GN=RTCB PE=1 SV=1	5.46408e+06	5.74312e+06	3.97722e+06	4.23801e+06		5.6036e+06	4.10762e+06		1.3642
MAGT1_HUMAN	3	144.78	0.0760504	0.00573812	38411	Magnesium transporter protein 1 OS=Homo sapiens OX=9606 GN=MAGT1 PE=1 SV=1	1.68651e+06	1.80865e+06	1.17603e+06	1.39162e+06		1.74758e+06	1.28383e+06		1.36123
NQO1_HUMAN	6	455.83	0.0619753	0.00483675	30905	NAD(P)H dehydrogenase [quinone] 1 OS=Homo sapiens OX=9606 GN=NQO1 PE=1 SV=1	6.04252e+06	6.39643e+06	4.24749e+06	4.93251e+06		6.21947e+06	4.59e+06		1.35501
TFG_HUMAN	4	173.4	0.444498	0.0277466	43478	Protein TFG OS=Homo sapiens OX=9606 GN=TFG PE=1 SV=2	2.08833e+06	2.04082e+06	948993	2.11016e+06		2.06457e+06	1.52958e+06		1.34977
NDUS7_HUMAN	2	117.19	0.0540502	0.0042941	23833	NADH dehydrogenase [ubiquinone] iron-sulfur protein 7, mitochondrial OS=Homo sapiens OX=9606 GN=NDUFS7 PE=1 SV=3	918221	836896	693889	626339		877559	660114		1.3294
HBB_HUMAN;HBD_HUMAN	2	113.08	0.0711805	0.0054351	16102	Hemoglobin subunit beta OS=Homo sapiens OX=9606 GN=HBB PE=1 SV=2	3.39788e+06	3.4011e+06	2.36254e+06	2.77281e+06		3.39949e+06	2.56767e+06		1.32396
CATD_HUMAN	6	297.14	0.0345421	0.0029989	45037	Cathepsin D OS=Homo sapiens OX=9606 GN=CTSD PE=1 SV=1	2.80829e+06	2.52793e+06	2.03262e+06	1.9988e+06		2.66811e+06	2.01571e+06		1.32366
HUMMR_HUMAN	4	510.21	0.00420323	0.000790227	25431	Protein MGARP OS=Homo sapiens OX=9606 GN=MGARP PE=1 SV=1	2.44258e+07	2.43381e+07	1.87826e+07	1.81165e+07		2.43819e+07	1.84496e+07		1.32155
TMED9_HUMAN;HERC1_HUMAN	9	577.88	0.225194	0.0151512	27374	Transmembrane emp24 domain-containing protein 9 OS=Homo sapiens OX=9606 GN=TMED9 PE=1 SV=2	1.10248e+07	1.10625e+07	6.96554e+06	9.75916e+06		1.10437e+07	8.36235e+06		1.32064
RL13_HUMAN	4	255.62	0.0917532	0.00675001	24304	60S ribosomal protein L13 OS=Homo sapiens OX=9606 GN=RPL13 PE=1 SV=4	6.85349e+06	6.84604e+06	4.71361e+06	5.66401e+06		6.84976e+06	5.18881e+06		1.3201
RS12_HUMAN	2	87.27	0.122143	0.00871168	14905	40S ribosomal protein S12 OS=Homo sapiens OX=9606 GN=RPS12 PE=1 SV=3	1.97894e+06	1.62082e+06	1.40899e+06	1.32362e+06		1.79988e+06	1.36631e+06		1.31733
RL38_HUMAN	2	249.4	0.0984536	0.00719634	8270	60S ribosomal protein L38 OS=Homo sapiens OX=9606 GN=RPL38 PE=1 SV=2	2.55336e+06	2.31038e+06	1.71971e+06	2.00339e+06		2.43187e+06	1.86155e+06		1.30637
RL34_HUMAN	2	84.28	0.115444	0.00830088	13513	60S ribosomal protein L34 OS=Homo sapiens OX=9606 GN=RPL34 PE=1 SV=3	1.37107e+06	1.15929e+06	1.01973e+06	921519		1.26518e+06	970624		1.30347
H31_HUMAN	3	211.43	0.0229537	0.0021748	15509	Histone H3.1 OS=Homo sapiens OX=9606 GN=H3C1 PE=1 SV=2	6.81506e+06	6.80708e+06	5.44515e+06	5.01855e+06		6.81107e+06	5.23185e+06		1.30185
RL10A_HUMAN	7	527.31	0.175001	0.0120079	24987	60S ribosomal protein L10a OS=Homo sapiens OX=9606 GN=RPL10A PE=1 SV=2	6.5447e+06	6.87767e+06	4.53301e+06	5.83585e+06		6.71119e+06	5.18443e+06		1.29449
HNRDL_HUMAN;HNRPD_HUMAN	4	174.66	0.246811	0.0163975	46580	Heterogeneous nuclear ribonucleoprotein D-like OS=Homo sapiens OX=9606 GN=HNRNPDL PE=1 SV=3	1.67149e+06	1.2963e+06	1.07268e+06	1.24967e+06		1.48389e+06	1.16118e+06		1.27792
RAB7A_HUMAN	11	654.64	0.00656712	0.000970737	23760	Ras-related protein Rab-7a OS=Homo sapiens OX=9606 GN=RAB7A PE=1 SV=1	1.00938e+07	1.01158e+07	7.75636e+06	8.07114e+06		1.01048e+07	7.91375e+06		1.27687
HLAA_HUMAN;HLAH_HUMAN;HLAB_HUMAN;HLAF_HUMAN	7	316.23	0.0770125	0.00579971	41100	HLA class I histocompatibility antigen, A alpha chain OS=Homo sapiens OX=9606 GN=HLA-A PE=1 SV=2	4.04383e+06	3.84734e+06	3.31705e+06	2.90703e+06		3.94558e+06	3.11204e+06		1.26784
ACTB_HUMAN;POTEE_HUMAN;POTEF_HUMAN;POTEI_HUMAN;ACTBM_HUMAN;POTEJ_HUMAN	46	4191.35	0.045886	0.00373503	42052	Actin, cytoplasmic 1 OS=Homo sapiens OX=9606 GN=ACTB PE=1 SV=1	3.06499e+09	3.18371e+09	2.3608e+09	2.59809e+09		3.12435e+09	2.47945e+09		1.2601
AIFM1_HUMAN	3	133.53	0.417573	0.0262099	67144	Apoptosis-inducing factor 1, mitochondrial OS=Homo sapiens OX=9606 GN=AIFM1 PE=1 SV=1	376596	556575	365642	384600		466586	375121		1.24383
MIC19_HUMAN	3	177.4	0.000619773	0.000365957	26421	MICOS complex subunit MIC19 OS=Homo sapiens OX=9606 GN=CHCHD3 PE=1 SV=1	3.35498e+06	3.38057e+06	2.72463e+06	2.70402e+06		3.36778e+06	2.71433e+06		1.24074
NDUV1_HUMAN	3	141.34	0.155493	0.0108092	51469	NADH dehydrogenase [ubiquinone] flavoprotein 1, mitochondrial OS=Homo sapiens OX=9606 GN=NDUFV1 PE=1 SV=4	1.688e+06	1.40999e+06	1.21877e+06	1.28517e+06		1.549e+06	1.25197e+06		1.23725
RL37A_HUMAN;RL37L_HUMAN	2	46.3	0.252936	0.0167068	10497	60S ribosomal protein L37a OS=Homo sapiens OX=9606 GN=RPL37A PE=1 SV=2	1.21136e+06	1.07224e+06	810596	1.03626e+06		1.1418e+06	923430		1.23647
CC50A_HUMAN	2	110	0.475704	0.0294403	41057	Cell cycle control protein 50A OS=Homo sapiens OX=9606 GN=TMEM30A PE=1 SV=1	418438	288054	245971	326066		353246	286019		1.23505
PRDX5_HUMAN	5	214.31	0.468344	0.0291208	22301	Peroxiredoxin-5, mitochondrial OS=Homo sapiens OX=9606 GN=PRDX5 PE=1 SV=4	1.52344e+06	1.75862e+06	1.67136e+06	989127		1.64103e+06	1.33024e+06		1.23363
PSA5_HUMAN	2	88.62	0.185445	0.0126808	26565	Proteasome subunit alpha type-5 OS=Homo sapiens OX=9606 GN=PSMA5 PE=1 SV=3	301138	285801	263213	214006		293470	238610		1.22992
ARL8B_HUMAN	7	407.14	0.124803	0.0088855	21753	ADP-ribosylation factor-like protein 8B OS=Homo sapiens OX=9606 GN=ARL8B PE=1 SV=1	2.96288e+06	3.20683e+06	2.34033e+06	2.69154e+06		3.08485e+06	2.51594e+06		1.22612
NB5R1_HUMAN	8	417.32	0.050712	0.00405726	34244	NADH-cytochrome b5 reductase 1 OS=Homo sapiens OX=9606 GN=CYB5R1 PE=1 SV=1	8.64812e+06	9.03584e+06	6.92864e+06	7.53358e+06		8.84198e+06	7.23111e+06		1.22277
PARK7_HUMAN	4	259.27	0.0479881	0.0038823	20050	Protein/nucleic acid deglycase DJ-1 OS=Homo sapiens OX=9606 GN=PARK7 PE=1 SV=2	2.61159e+06	2.59166e+06	2.03268e+06	2.22667e+06		2.60162e+06	2.12967e+06		1.22161
HNRPM_HUMAN	14	1151.07	0.0230827	0.00218013	77749	Heterogeneous nuclear ribonucleoprotein M OS=Homo sapiens OX=9606 GN=HNRNPM PE=1 SV=3	1.39435e+07	1.3728e+07	1.10735e+07	1.1733e+07		1.38358e+07	1.14032e+07		1.21332
CRYAB_HUMAN	8	742.09	0.00017969	0.000228264	20146	Alpha-crystallin B chain OS=Homo sapiens OX=9606 GN=CRYAB PE=1 SV=2	5.81972e+07	5.84166e+07	4.81671e+07	4.83316e+07		5.83069e+07	4.82493e+07		1.20845
SAR1A_HUMAN;SAR1B_HUMAN	8	475.65	0.0206147	0.00201559	22467	GTP-binding protein SAR1a OS=Homo sapiens OX=9606 GN=SAR1A PE=1 SV=1	4.85436e+06	5.11387e+06	4.16189e+06	4.08736e+06		4.98412e+06	4.12462e+06		1.20838
HGS_HUMAN	4	161.89	0.0409949	0.00343899	86708	Hepatocyte growth factor-regulated tyrosine kinase substrate OS=Homo sapiens OX=9606 GN=HGS PE=1 SV=1	1.3427e+06	1.30079e+06	1.13526e+06	1.05657e+06		1.32175e+06	1.09591e+06		1.20607
BAP29_HUMAN	2	76.63	0.469459	0.0291673	28416	B-cell receptor-associated protein 29 OS=Homo sapiens OX=9606 GN=BCAP29 PE=1 SV=2	644847	444551	427848	475770		544699	451809		1.2056
ELOC_HUMAN	3	134.34	0.563822	0.0346511	12636	Elongin-C OS=Homo sapiens OX=9606 GN=ELOC PE=1 SV=1	417006	403732	459669	222884		410369	341276		1.20245
RS30_HUMAN	2	142.04	0.0418239	0.00348281	6644	40S ribosomal protein S30 OS=Homo sapiens OX=9606 GN=FAU PE=1 SV=1	1.30028e+06	1.24865e+06	1.02849e+06	1.09773e+06		1.27446e+06	1.06311e+06		1.19881
AHNK2_HUMAN	12	537.75	0.386179	0.024374	617383	Protein AHNAK2 OS=Homo sapiens OX=9606 GN=AHNAK2 PE=1 SV=2	5.64534e+06	4.86875e+06	3.70562e+06	5.06817e+06		5.25704e+06	4.38689e+06		1.19835
NCLN_HUMAN	7	347.98	0.0402045	0.00339056	63106	Nicalin OS=Homo sapiens OX=9606 GN=NCLN PE=1 SV=2	3.17779e+06	3.15296e+06	2.54646e+06	2.74265e+06		3.16538e+06	2.64455e+06		1.19694
PSMD7_HUMAN	7	468.84	0.061608	0.00481665	37060	26S proteasome non-ATPase regulatory subunit 7 OS=Homo sapiens OX=9606 GN=PSMD7 PE=1 SV=2	4.3861e+06	4.6938e+06	3.68763e+06	3.92338e+06		4.53995e+06	3.8055e+06		1.193
CNN1_HUMAN	3	161	0.575406	0.0352812	33321	Calponin-1 OS=Homo sapiens OX=9606 GN=CNN1 PE=1 SV=2	368090	291697	520413	32727.5		329893	276570		1.1928
AKA12_HUMAN	10	582.86	0.0348336	0.00301434	191937	A-kinase anchor protein 12 OS=Homo sapiens OX=9606 GN=AKAP12 PE=1 SV=4	2.30795e+06	2.35628e+06	2.01965e+06	1.89413e+06		2.33211e+06	1.95689e+06		1.19175
PDIA1_HUMAN	19	1332.94	0.335338	0.0213686	57480	Protein disulfide-isomerase OS=Homo sapiens OX=9606 GN=P4HB PE=1 SV=3	1.76049e+07	1.73933e+07	1.68468e+07	1.25678e+07		1.74991e+07	1.47073e+07		1.18982
NIPS1_HUMAN	5	178.9	0.441595	0.027587	33460	Protein NipSnap homolog 1 OS=Homo sapiens OX=9606 GN=NIPSNAP1 PE=1 SV=1	1.54994e+06	1.42835e+06	1.01031e+06	1.496e+06		1.48914e+06	1.25315e+06		1.18832
RS29_HUMAN	3	138.7	0.0185278	0.00186783	6900	40S ribosomal protein S29 OS=Homo sapiens OX=9606 GN=RPS29 PE=1 SV=2	2.49525e+06	2.49012e+06	2.05906e+06	2.15669e+06		2.49268e+06	2.10788e+06		1.18256
RS25_HUMAN	3	121.89	0.118627	0.00849903	13791	40S ribosomal protein S25 OS=Homo sapiens OX=9606 GN=RPS25 PE=1 SV=1	6.68636e+06	6.63757e+06	5.27697e+06	5.99729e+06		6.66196e+06	5.63713e+06		1.1818
BACH_HUMAN	4	129.77	0.106309	0.00773499	42454	Cytosolic acyl coenzyme A thioester hydrolase OS=Homo sapiens OX=9606 GN=ACOT7 PE=1 SV=3	2.07191e+06	2.31946e+06	1.86262e+06	1.87619e+06		2.19569e+06	1.86941e+06		1.17454
PGRC2_HUMAN	4	291.67	0.554964	0.03414	23861	Membrane-associated progesterone receptor component 2 OS=Homo sapiens OX=9606 GN=PGRMC2 PE=1 SV=1	3.31943e+06	3.37638e+06	2.0874e+06	3.63509e+06		3.3479e+06	2.86124e+06		1.17009
RS19_HUMAN	9	660.79	0.0478466	0.00387479	16051	40S ribosomal protein S19 OS=Homo sapiens OX=9606 GN=RPS19 PE=1 SV=2	1.6803e+07	1.73035e+07	1.41651e+07	1.50913e+07		1.70533e+07	1.46282e+07		1.16578
PRS8_HUMAN	5	243.47	0.273272	0.0178572	45768	26S proteasome regulatory subunit 8 OS=Homo sapiens OX=9606 GN=PSMC5 PE=1 SV=1	2.84802e+06	2.80569e+06	2.1709e+06	2.68141e+06		2.82685e+06	2.42615e+06		1.16516
ARFP1_HUMAN	4	195.45	0.613814	0.0375493	41770	Arfaptin-1 OS=Homo sapiens OX=9606 GN=ARFIP1 PE=1 SV=2	599151	434516	345502	542724		516834	444113		1.16374
RBM14_HUMAN	3	159.24	0.544283	0.0335539	69620	RNA-binding protein 14 OS=Homo sapiens OX=9606 GN=RBM14 PE=1 SV=2	443422	632198	444453	484282		537810	464367		1.15816
TM9S2_HUMAN	2	94.18	0.417365	0.0262099	76809	Transmembrane 9 superfamily member 2 OS=Homo sapiens OX=9606 GN=TM9SF2 PE=1 SV=1	747501	616284	528234	652486		681893	590360		1.15504
RB11B_HUMAN;RB11A_HUMAN;RAB25_HUMAN	7	345.15	0.154935	0.0107798	24588	Ras-related protein Rab-11B OS=Homo sapiens OX=9606 GN=RAB11B PE=1 SV=4	1.38372e+07	1.22424e+07	1.14131e+07	1.12728e+07		1.30398e+07	1.13429e+07		1.1496
LAMP1_HUMAN	2	67.1	0.0111035	0.00133734	45367	Lysosome-associated membrane glycoprotein 1 OS=Homo sapiens OX=9606 GN=LAMP1 PE=1 SV=3	3.66829e+06	3.73745e+06	3.18858e+06	3.26165e+06		3.70287e+06	3.22512e+06		1.14814
ODP2_HUMAN	6	387.49	0.0457951	0.00373145	69466	Dihydrolipoyllysine-residue acetyltransferase component of pyruvate dehydrogenase complex, mitochondrial OS=Homo sapiens OX=9606 GN=DLAT PE=1 SV=3	3.81297e+06	3.6104e+06	3.2135e+06	3.285e+06		3.71169e+06	3.24925e+06		1.14232
NDUS3_HUMAN	2	85.89	0.0296108	0.00263994	30337	NADH dehydrogenase [ubiquinone] iron-sulfur protein 3, mitochondrial OS=Homo sapiens OX=9606 GN=NDUFS3 PE=1 SV=1	1.79945e+06	1.73905e+06	1.57839e+06	1.53185e+06		1.76925e+06	1.55512e+06		1.13769
P4HA2_HUMAN	4	226.47	0.671774	0.0408436	61263	Prolyl 4-hydroxylase subunit alpha-2 OS=Homo sapiens OX=9606 GN=P4HA2 PE=1 SV=1	1.11716e+06	1.04307e+06	1.48011e+06	427018		1.08012e+06	953565		1.13271
PSME1_HUMAN	7	342.38	0.315344	0.0202405	28876	Proteasome activator complex subunit 1 OS=Homo sapiens OX=9606 GN=PSME1 PE=1 SV=1	2.58497e+06	2.78859e+06	2.16403e+06	2.58132e+06		2.68678e+06	2.37267e+06		1.13239
NDUB3_HUMAN	3	120.02	0.0674471	0.00521263	11395	NADH dehydrogenase [ubiquinone] 1 beta subcomplex subunit 3 OS=Homo sapiens OX=9606 GN=NDUFB3 PE=1 SV=3	1.01059e+06	1.02934e+06	871444	930567		1.01996e+06	901006		1.13203
COX5B_HUMAN	2	106.76	0.506997	0.0313282	13915	Cytochrome c oxidase subunit 5B, mitochondrial OS=Homo sapiens OX=9606 GN=COX5B PE=1 SV=2	1.27226e+06	1.35328e+06	966229	1.3538e+06		1.31277e+06	1.16001e+06		1.13169
NDKB_HUMAN;NDKA_HUMAN	3	136.07	0.475218	0.0294331	17401	Nucleoside diphosphate kinase B OS=Homo sapiens OX=9606 GN=NME2 PE=1 SV=1	1.0432e+06	1.27437e+06	966762	1.11159e+06		1.15879e+06	1.03917e+06		1.1151
K1C18_HUMAN	2	89.95	0.403007	0.025416	48029	Keratin, type I cytoskeletal 18 OS=Homo sapiens OX=9606 GN=KRT18 PE=1 SV=2	621086	541067	481237	561587		581076	521412		1.11443
PHB_HUMAN	15	805.21	0.251406	0.0166472	29843	Prohibitin OS=Homo sapiens OX=9606 GN=PHB PE=1 SV=1	1.41445e+07	1.45026e+07	1.20389e+07	1.37423e+07		1.43236e+07	1.28906e+07		1.11116
ILF2_HUMAN	2	108.99	0.682284	0.0413877	43263	Interleukin enhancer-binding factor 2 OS=Homo sapiens OX=9606 GN=ILF2 PE=1 SV=2	242373	284745	302196	173821		263559	238009		1.10735
PRRC1_HUMAN	4	221.79	0.36857	0.0233367	46729	Protein PRRC1 OS=Homo sapiens OX=9606 GN=PRRC1 PE=1 SV=1	2.35795e+06	2.49862e+06	2.10378e+06	2.38669e+06		2.42829e+06	2.24523e+06		1.08153
TES_HUMAN	17	1531.38	0.133449	0.00943344	49789	Testin OS=Homo sapiens OX=9606 GN=TES PE=1 SV=1	5.12977e+07	4.90701e+07	4.75348e+07	4.5586e+07		5.01839e+07	4.65604e+07		1.07782
EXOG_HUMAN	2	78.77	0.756472	0.0456097	41344	Nuclease EXOG, mitochondrial OS=Homo sapiens OX=9606 GN=EXOG PE=1 SV=2	144247	106258	127987	105286		125252	116636		1.07387
RS17_HUMAN	5	357.49	0.771826	0.0464649	15597	40S ribosomal protein S17 OS=Homo sapiens OX=9606 GN=RPS17 PE=1 SV=2	8.70374e+06	6.60646e+06	5.90222e+06	8.39877e+06		7.6551e+06	7.1505e+06		1.07057
RL21_HUMAN	3	227.67	0.555077	0.03414	18610	60S ribosomal protein L21 OS=Homo sapiens OX=9606 GN=RPL21 PE=1 SV=2	4.65711e+06	4.77774e+06	3.97127e+06	4.85776e+06		4.71743e+06	4.41452e+06		1.06862
PIMT_HUMAN	8	323.31	0.523797	0.0323412	24792	Protein-L-isoaspartate(D-aspartate) O-methyltransferase OS=Homo sapiens OX=9606 GN=PCMT1 PE=1 SV=4	2.77451e+06	2.59667e+06	2.33429e+06	2.71796e+06		2.68559e+06	2.52613e+06		1.06312
APOL2_HUMAN	5	275.93	0.252889	0.0167068	37126	Apolipoprotein L2 OS=Homo sapiens OX=9606 GN=APOL2 PE=1 SV=1	5.22276e+06	4.89263e+06	4.73273e+06	4.83873e+06		5.0577e+06	4.78573e+06		1.05683
RL13A_HUMAN;R13P3_HUMAN	2	80.74	0.270551	0.0177377	23619	60S ribosomal protein L13a OS=Homo sapiens OX=9606 GN=RPL13A PE=1 SV=2	2.54665e+06	2.44661e+06	2.43782e+06	2.3112e+06		2.49663e+06	2.37451e+06		1.05143
C1TC_HUMAN	8	387.89	0.62007	0.0379029	102180	C-1-tetrahydrofolate synthase, cytoplasmic OS=Homo sapiens OX=9606 GN=MTHFD1 PE=1 SV=3	2.06942e+06	1.89297e+06	1.76851e+06	2.01891e+06		1.98119e+06	1.89371e+06		1.0462
SNX3_HUMAN	2	106.13	0.690073	0.0418283	18808	Sorting nexin-3 OS=Homo sapiens OX=9606 GN=SNX3 PE=1 SV=3	1.19632e+06	1.34325e+06	1.13926e+06	1.30062e+06		1.26978e+06	1.21994e+06		1.04086
EIF3F_HUMAN	5	270.89	0.172603	0.0118782	37654	Eukaryotic translation initiation factor 3 subunit F OS=Homo sapiens OX=9606 GN=EIF3F PE=1 SV=1	1.22437e+06	1.1845e+06	1.16826e+06	1.15079e+06		1.20444e+06	1.15953e+06		1.03873
FADS2_HUMAN	2	71.24	0.677619	0.0411675	52340	Acyl-CoA 6-desaturase OS=Homo sapiens OX=9606 GN=FADS2 PE=1 SV=1	279362	289016	251492	296211		284189	273852		1.03775
ATPG_HUMAN	7	448.53	0.239064	0.0159763	33032	ATP synthase subunit gamma, mitochondrial OS=Homo sapiens OX=9606 GN=ATP5F1C PE=1 SV=1	1.37569e+07	1.35011e+07	1.29348e+07	1.34151e+07		1.3629e+07	1.3175e+07		1.03446
GHITM_HUMAN	2	91.08	0.353784	0.0224184	37352	Growth hormone-inducible transmembrane protein OS=Homo sapiens OX=9606 GN=GHITM PE=1 SV=2	581718	599803	561264	584733		590761	572998		1.031
CXA1_HUMAN	3	116.44	0.92471	0.055085	43494	Gap junction alpha-1 protein OS=Homo sapiens OX=9606 GN=GJA1 PE=1 SV=2	485660	286586	261514	487780		386123	374647		1.03063
ATPA_HUMAN;PA2G4_HUMAN	36	3028.61	0.346656	0.0220017	59828	ATP synthase subunit alpha, mitochondrial OS=Homo sapiens OX=9606 GN=ATP5F1A PE=1 SV=1	2.09894e+08	2.07332e+08	2.03053e+08	2.07694e+08		2.08613e+08	2.05373e+08		1.01577
ACTZ_HUMAN;ACTY_HUMAN	10	891.66	0.88553	0.0528698	42701	Alpha-centractin OS=Homo sapiens OX=9606 GN=ACTR1A PE=1 SV=1	2.52804e+07	2.21752e+07	2.22632e+07	2.45212e+07		2.37278e+07	2.33922e+07		1.01435
PFKAP_HUMAN	20	1193.62	0.878425	0.052485	86454	ATP-dependent 6-phosphofructokinase, platelet type OS=Homo sapiens OX=9606 GN=PFKP PE=1 SV=2	1.25745e+07	1.2867e+07	1.15754e+07	1.35906e+07		1.27208e+07	1.2583e+07		1.01095
CAVN3_HUMAN	7	769.23	0.997293	0.0591429	27685	Caveolae-associated protein 3 OS=Homo sapiens OX=9606 GN=CAVIN3 PE=1 SV=3	2.34309e+07	2.47614e+07	2.24957e+07	2.57762e+07		2.40961e+07	2.41359e+07		0.998349
AHNK_HUMAN	141	7919.49	0.829512	0.0497119	629213	Neuroblast differentiation-associated protein AHNAK OS=Homo sapiens OX=9606 GN=AHNAK PE=1 SV=2	1.32723e+08	1.35139e+08	1.31123e+08	1.388e+08		1.33931e+08	1.34962e+08		0.992363
CLUS_HUMAN	4	200.44	0.909866	0.0542413	53031	Clusterin OS=Homo sapiens OX=9606 GN=CLU PE=1 SV=1	1.09154e+06	863655	911377	1.07287e+06		977597	992121		0.985361
PLIN3_HUMAN	20	1994.83	0.60805	0.0372254	47217	Perilipin-3 OS=Homo sapiens OX=9606 GN=PLIN3 PE=1 SV=3	8.11352e+07	8.11688e+07	8.00354e+07	8.58144e+07		8.1152e+07	8.29249e+07		0.978621
TPD54_HUMAN	6	615.02	0.549835	0.03387	22281	Tumor protein D54 OS=Homo sapiens OX=9606 GN=TPD52L2 PE=1 SV=2	1.00109e+07	9.74655e+06	9.80923e+06	1.04391e+07		9.87871e+06	1.01242e+07		0.975756
RL27_HUMAN	3	223.45	0.757189	0.0456183	15788	60S ribosomal protein L27 OS=Homo sapiens OX=9606 GN=RPL27 PE=1 SV=2	4.11398e+06	4.44608e+06	4.6885e+06	4.11627e+06		4.28003e+06	4.40238e+06		0.972206
KLC1_HUMAN	4	179.96	0.75579	0.0456031	65782	Kinesin light chain 1 OS=Homo sapiens OX=9606 GN=KLC1 PE=1 SV=2	1.22961e+06	1.12969e+06	1.12756e+06	1.30983e+06		1.17965e+06	1.21869e+06		0.967963
SYYC_HUMAN	7	276.77	0.566984	0.0348185	59448	Tyrosine--tRNA ligase, cytoplasmic OS=Homo sapiens OX=9606 GN=YARS PE=1 SV=4	2.66897e+06	2.62647e+06	2.59684e+06	2.93684e+06		2.64772e+06	2.76684e+06		0.956947
RAB21_HUMAN	2	105.36	0.660861	0.0402109	24731	Ras-related protein Rab-21 OS=Homo sapiens OX=9606 GN=RAB21 PE=1 SV=3	286705	256520	264309	305347		271613	284828		0.953603
IDHP_HUMAN	20	1593.52	0.138803	0.00976854	51333	Isocitrate dehydrogenase [NADP], mitochondrial OS=Homo sapiens OX=9606 GN=IDH2 PE=1 SV=2	4.55443e+07	4.66443e+07	4.76798e+07	4.94414e+07		4.60943e+07	4.85606e+07		0.949211
CAH12_HUMAN	3	189.76	0.945808	0.0562575	39711	Carbonic anhydrase 12 OS=Homo sapiens OX=9606 GN=CA12 PE=1 SV=1	353613	525596	311827	634422		439604	473125		0.929152
VATE1_HUMAN;VATE2_HUMAN	6	361	0.0899425	0.00664755	26186	V-type proton ATPase subunit E 1 OS=Homo sapiens OX=9606 GN=ATP6V1E1 PE=1 SV=1	2.82683e+06	2.85782e+06	3.04674e+06	3.2502e+06		2.84233e+06	3.14847e+06		0.902764
LMNB1_HUMAN	3	109.89	0.432379	0.0270538	66653	Lamin-B1 OS=Homo sapiens OX=9606 GN=LMNB1 PE=1 SV=2	283903	289612	286111	354085		286757	320098		0.895843
NAMPT_HUMAN	18	1068.88	0.0662139	0.00512928	55772	Nicotinamide phosphoribosyltransferase OS=Homo sapiens OX=9606 GN=NAMPT PE=1 SV=1	1.04575e+07	1.05986e+07	1.14168e+07	1.21007e+07		1.0528e+07	1.17587e+07		0.895338
CD63_HUMAN	2	96.26	0.150233	0.0104802	26474	CD63 antigen OS=Homo sapiens OX=9606 GN=CD63 PE=1 SV=2	2.00171e+06	1.81162e+06	2.10926e+06	2.21023e+06		1.90666e+06	2.15974e+06		0.882819
PRDX6_HUMAN	9	920.65	0.0658263	0.00511221	25133	Peroxiredoxin-6 OS=Homo sapiens OX=9606 GN=PRDX6 PE=1 SV=3	1.21223e+07	1.17953e+07	1.32342e+07	1.41624e+07		1.19588e+07	1.36983e+07		0.873013
PRP19_HUMAN	2	91.18	0.261109	0.0172089	55603	Pre-mRNA-processing factor 19 OS=Homo sapiens OX=9606 GN=PRPF19 PE=1 SV=1	575190	481071	594856	617327		528130	606092		0.87137
PLAK_HUMAN	2	131.98	0.634516	0.0387561	82434	Junction plakoglobin OS=Homo sapiens OX=9606 GN=JUP PE=1 SV=3	78053.8	88177.9	75993.4	115243		83115.9	95618		0.869249
PGES2_HUMAN	2	42.08	0.205934	0.0139736	42088	Prostaglandin E synthase 2 OS=Homo sapiens OX=9606 GN=PTGES2 PE=1 SV=1	194880	181130	202412	231784		188005	217098		0.865993
TPP1_HUMAN	6	558.3	0.106883	0.00776204	61723	Tripeptidyl-peptidase 1 OS=Homo sapiens OX=9606 GN=TPP1 PE=1 SV=2	8.32034e+06	8.54355e+06	1.0595e+07	9.41748e+06		8.43195e+06	1.00063e+07		0.842667
K22E_HUMAN;K22O_HUMAN;K2C3_HUMAN;K2C75_HUMAN	38	2780.07	0.122755	0.00874748	65678	Keratin, type II cytoskeletal 2 epidermal OS=Homo sapiens OX=9606 GN=KRT2 PE=1 SV=2	1.13897e+08	1.10808e+08	1.26684e+08	1.46821e+08		1.12353e+08	1.36752e+08		0.821579
TM165_HUMAN	4	204.67	0.334071	0.021305	35055	Transmembrane protein 165 OS=Homo sapiens OX=9606 GN=TMEM165 PE=1 SV=1	1.67711e+06	1.5287e+06	2.24842e+06	1.67887e+06		1.6029e+06	1.96364e+06		0.816289
K1C9_HUMAN	38	2947.44	0.0209586	0.00203511	62255	Keratin, type I cytoskeletal 9 OS=Homo sapiens OX=9606 GN=KRT9 PE=1 SV=3	1.21478e+08	1.24231e+08	1.46963e+08	1.55557e+08		1.22854e+08	1.5126e+08		0.812204
SQSTM_HUMAN	5	390.16	0.0594592	0.00466717	48455	Sequestosome-1 OS=Homo sapiens OX=9606 GN=SQSTM1 PE=1 SV=1	3.34129e+06	3.7191e+06	4.35184e+06	4.34395e+06		3.53019e+06	4.34789e+06		0.811932
LDHB_HUMAN	2	123.37	0.451515	0.0281625	36900	L-lactate dehydrogenase B chain OS=Homo sapiens OX=9606 GN=LDHB PE=1 SV=2	826221	779660	792435	1.18864e+06		802941	990535		0.810613
RS10_HUMAN;RS10L_HUMAN	5	435.1	0.0536606	0.00427168	18886	40S ribosomal protein S10 OS=Homo sapiens OX=9606 GN=RPS10 PE=1 SV=1	9.07416e+06	9.24227e+06	1.07453e+07	1.18703e+07		9.15822e+06	1.13078e+07		0.809905
FIS1_HUMAN	2	70.85	0.187606	0.0128095	16984	Mitochondrial fission 1 protein OS=Homo sapiens OX=9606 GN=FIS1 PE=1 SV=2	391777	405422	446769	562483		398599	504626		0.78989
CYB5B_HUMAN	4	220.3	0.222545	0.0150224	16798	Cytochrome b5 type B OS=Homo sapiens OX=9606 GN=CYB5B PE=1 SV=3	3.20455e+06	2.46847e+06	3.39922e+06	3.88519e+06		2.83651e+06	3.64221e+06		0.778788
RSSA_HUMAN	4	269.5	0.00728419	0.00104187	32947	40S ribosomal protein SA OS=Homo sapiens OX=9606 GN=RPSA PE=1 SV=4	5.0582e+06	4.89992e+06	6.30538e+06	6.49105e+06		4.97906e+06	6.39821e+06		0.778195
CALM1_HUMAN	3	222.41	0.119111	0.00851839	16827	Calmodulin-1 OS=Homo sapiens OX=9606 GN=CALM1 PE=1 SV=1	2.28082e+06	1.92861e+06	2.58099e+06	2.86061e+06		2.10472e+06	2.7208e+06		0.773565
SYIM_HUMAN	2	80.58	0.0412396	0.00345223	114688	Isoleucine--tRNA ligase, mitochondrial OS=Homo sapiens OX=9606 GN=IARS2 PE=1 SV=2	142015	152913	199764	184048		147464	191906		0.768418
ENDD1_HUMAN	3	130.47	0.864849	0.0517128	55723	Endonuclease domain-containing 1 protein OS=Homo sapiens OX=9606 GN=ENDOD1 PE=1 SV=2	1.08862e+06	1.15097e+06	319925	2.61174e+06		1.1198e+06	1.46583e+06		0.763934
IDH3B_HUMAN	8	371.93	0.059509	0.00466717	42442	Isocitrate dehydrogenase [NAD] subunit beta, mitochondrial OS=Homo sapiens OX=9606 GN=IDH3B PE=1 SV=2	4.46644e+06	4.55657e+06	5.50988e+06	6.30797e+06		4.51151e+06	5.90893e+06		0.763507
THIL_HUMAN	12	677.18	0.022749	0.00216874	45456	Acetyl-CoA acetyltransferase, mitochondrial OS=Homo sapiens OX=9606 GN=ACAT1 PE=1 SV=1	5.18986e+06	5.648e+06	7.23621e+06	7.57216e+06		5.41893e+06	7.40419e+06		0.731874
PGRC1_HUMAN	3	197.28	0.0317391	0.00279213	21772	Membrane-associated progesterone receptor component 1 OS=Homo sapiens OX=9606 GN=PGRMC1 PE=1 SV=3	5.01286e+06	5.28661e+06	6.69139e+06	7.40277e+06		5.14974e+06	7.04708e+06		0.730762
ADRO_HUMAN	2	77.71	0.142716	0.00999969	54259	NADPH:adrenodoxin oxidoreductase, mitochondrial OS=Homo sapiens OX=9606 GN=FDXR PE=1 SV=3	188281	202084	234625	303059		195182	268842		0.72601
QCR7_HUMAN;VP13A_HUMAN	2	93.49	0.993005	0.0589325	13522	Cytochrome b-c1 complex subunit 7 OS=Homo sapiens OX=9606 GN=UQCRB PE=1 SV=2	41475.4	57495.4	17926.8	130401		49485.4	74163.9		0.667244
NDUA8_HUMAN	4	199.56	0.0771018	0.00580094	20548	NADH dehydrogenase [ubiquinone] 1 alpha subcomplex subunit 8 OS=Homo sapiens OX=9606 GN=NDUFA8 PE=1 SV=3	966455	824052	1.23039e+06	1.48e+06		895254	1.3552e+06		0.660608
CATB_HUMAN	7	527.01	0.00988464	0.00123165	38766	Cathepsin B OS=Homo sapiens OX=9606 GN=CTSB PE=1 SV=3	4.1076e+06	4.28283e+06	6.27691e+06	6.78692e+06		4.19522e+06	6.53191e+06		0.642264
CH60_HUMAN	40	3807.76	0.0160793	0.0017164	61187	60 kDa heat shock protein, mitochondrial OS=Homo sapiens OX=9606 GN=HSPD1 PE=1 SV=2	1.22882e+08	1.21619e+08	1.80288e+08	2.02035e+08		1.22251e+08	1.91162e+08		0.639515
GRHPR_HUMAN	3	155.53	0.00185169	0.000553298	36045	Glyoxylate reductase/hydroxypyruvate reductase OS=Homo sapiens OX=9606 GN=GRHPR PE=1 SV=1	318855	328295	519609	505828		323575	512719		0.631097
HSPB1_HUMAN	9	644.25	0.0115098	0.00135605	22826	Heat shock protein beta-1 OS=Homo sapiens OX=9606 GN=HSPB1 PE=1 SV=2	1.53362e+07	1.64091e+07	2.45034e+07	2.64632e+07		1.58726e+07	2.54833e+07		0.622865
K2C1_HUMAN;KRT84_HUMAN;K2C71_HUMAN	30	2575.69	0.00421412	0.000790405	66170	Keratin, type II cytoskeletal 1 OS=Homo sapiens OX=9606 GN=KRT1 PE=1 SV=6	1.28085e+08	1.23002e+08	1.97577e+08	2.07118e+08		1.25544e+08	2.02347e+08		0.620437
ANXA5_HUMAN	3	107.4	0.0603399	0.00472737	35971	Annexin A5 OS=Homo sapiens OX=9606 GN=ANXA5 PE=1 SV=2	229420	209122	395020	314796		219271	354908		0.617825
GSTP1_HUMAN	3	92.93	0.0277058	0.00251522	23569	Glutathione S-transferase P OS=Homo sapiens OX=9606 GN=GSTP1 PE=1 SV=2	465791	490374	715498	835717		478082	775608		0.616397
AL4A1_HUMAN	7	434.75	0.00628223	0.000944423	62137	Delta-1-pyrroline-5-carboxylate dehydrogenase, mitochondrial OS=Homo sapiens OX=9606 GN=ALDH4A1 PE=1 SV=3	4.54264e+06	4.88035e+06	7.5506e+06	7.77738e+06		4.7115e+06	7.66399e+06		0.614758
RL35_HUMAN	2	71.54	0.0414502	0.00346249	14543	60S ribosomal protein L35 OS=Homo sapiens OX=9606 GN=RPL35 PE=1 SV=2	384945	461987	734430	660623		423466	697527		0.607096
LYAG_HUMAN	2	97.31	0.033321	0.00291196	106112	Lysosomal alpha-glucosidase OS=Homo sapiens OX=9606 GN=GAA PE=1 SV=4	261382	228659	377527	430408		245020	403967		0.606535
RS23_HUMAN	3	159.02	0.244123	0.0162597	15969	40S ribosomal protein S23 OS=Homo sapiens OX=9606 GN=RPS23 PE=1 SV=3	704205	696618	838343	1.47942e+06		700412	1.15888e+06		0.604386
IMPA1_HUMAN	2	72.52	0.0567561	0.0044822	30568	Inositol monophosphatase 1 OS=Homo sapiens OX=9606 GN=IMPA1 PE=1 SV=1	265578	257432	381241	488255		261505	434748		0.60151
GLCM_HUMAN	8	375.57	0.00152075	0.00049449	60134	Lysosomal acid glucosylceramidase OS=Homo sapiens OX=9606 GN=GBA PE=1 SV=3	2.91531e+06	2.82667e+06	4.79399e+06	4.92581e+06		2.87099e+06	4.8599e+06		0.59075
ETFA_HUMAN	20	1521.52	0.00348954	0.000708938	35400	Electron transfer flavoprotein subunit alpha, mitochondrial OS=Homo sapiens OX=9606 GN=ETFA PE=1 SV=1	2.28859e+07	2.27548e+07	3.77595e+07	4.02201e+07		2.28203e+07	3.89898e+07		0.585289
K1C10_HUMAN;K1C12_HUMAN;K1C27_HUMAN;K1C13_HUMAN;K1C25_HUMAN	33	3282.78	0.0131721	0.0015029	59020	Keratin, type I cytoskeletal 10 OS=Homo sapiens OX=9606 GN=KRT10 PE=1 SV=6	8.33197e+07	8.68839e+07	1.37878e+08	1.55217e+08		8.51018e+07	1.46547e+08		0.580712
AL7A1_HUMAN	10	463.08	0.0198301	0.0019688	59020	Alpha-aminoadipic semialdehyde dehydrogenase OS=Homo sapiens OX=9606 GN=ALDH7A1 PE=1 SV=5	2.21753e+06	2.06688e+06	3.44557e+06	3.96011e+06		2.1422e+06	3.70284e+06		0.57853
LONM_HUMAN	2	101.33	0.141265	0.00991548	106936	Lon protease homolog, mitochondrial OS=Homo sapiens OX=9606 GN=LONP1 PE=1 SV=2	49632.6	76210.7	123102	97599.5		62921.7	110351		0.570196
IDH3A_HUMAN	8	335.68	0.0471094	0.00381898	40022	Isocitrate dehydrogenase [NAD] subunit alpha, mitochondrial OS=Homo sapiens OX=9606 GN=IDH3A PE=1 SV=1	1.55023e+06	1.83851e+06	2.6977e+06	3.25236e+06		1.69437e+06	2.97503e+06		0.56953
G3P_HUMAN;G3PT_HUMAN	94	8219.47	0.01421	0.00158051	36201	Glyceraldehyde-3-phosphate dehydrogenase OS=Homo sapiens OX=9606 GN=GAPDH PE=1 SV=3	5.96928e+09	6.20694e+09	1.00644e+10	1.14768e+10		6.08811e+09	1.07706e+10		0.565252
RLA1_HUMAN	4	294.07	0.00371397	0.000734232	11621	60S acidic ribosomal protein P1 OS=Homo sapiens OX=9606 GN=RPLP1 PE=1 SV=1	1.00356e+07	9.54409e+06	1.79993e+07	1.71091e+07		9.78984e+06	1.75542e+07		0.557693
K2C5_HUMAN	10	469.26	0.00375889	0.000738096	62568	Keratin, type II cytoskeletal 5 OS=Homo sapiens OX=9606 GN=KRT5 PE=1 SV=3	2.63093e+06	2.45372e+06	4.59047e+06	4.70995e+06		2.54233e+06	4.65021e+06		0.546712
RT22_HUMAN	2	90.58	0.289064	0.0187811	41425	28S ribosomal protein S22, mitochondrial OS=Homo sapiens OX=9606 GN=MRPS22 PE=1 SV=1	61571.5	118390	119234	225681		89980.9	172458		0.521757
RLA2_HUMAN	2	88.61	0.00197568	0.000569266	11658	60S acidic ribosomal protein P2 OS=Homo sapiens OX=9606 GN=RPLP2 PE=1 SV=1	303218	320863	621641	608529		312041	615085		0.507313
ACADM_HUMAN	6	336.52	0.0137991	0.00154561	47015	Medium-chain specific acyl-CoA dehydrogenase, mitochondrial OS=Homo sapiens OX=9606 GN=ACADM PE=1 SV=1	1.22049e+06	1.07911e+06	2.2263e+06	2.50858e+06		1.1498e+06	2.36744e+06		0.485672
MYL6_HUMAN;MYL1_HUMAN;MYL6B_HUMAN	12	924.17	0.0176064	0.00180434	17090	Myosin light polypeptide 6 OS=Homo sapiens OX=9606 GN=MYL6 PE=1 SV=2	1.68101e+07	1.62237e+07	3.13577e+07	3.81306e+07		1.65169e+07	3.47442e+07		0.475387
OAT_HUMAN	6	326.56	0.00311576	0.000673413	48846	Ornithine aminotransferase, mitochondrial OS=Homo sapiens OX=9606 GN=OAT PE=1 SV=1	1.18784e+06	1.10883e+06	2.46409e+06	2.60557e+06		1.14834e+06	2.53483e+06		0.453022
ODPB_HUMAN	12	871.04	0.0050726	0.000865672	39550	Pyruvate dehydrogenase E1 component subunit beta, mitochondrial OS=Homo sapiens OX=9606 GN=PDHB PE=1 SV=3	1.00025e+07	8.97904e+06	2.06644e+07	2.14437e+07		9.49078e+06	2.10541e+07		0.450781
TOR1A_HUMAN	5	257.53	0.0801632	0.00598597	38127	Torsin-1A OS=Homo sapiens OX=9606 GN=TOR1A PE=1 SV=1	379041	306887	624469	984940		342964	804704		0.426199
GSTK1_HUMAN	3	191.69	0.000766745	0.000388383	25594	Glutathione S-transferase kappa 1 OS=Homo sapiens OX=9606 GN=GSTK1 PE=1 SV=3	1.12424e+06	1.07473e+06	2.57183e+06	2.61106e+06		1.09948e+06	2.59145e+06		0.424274
HBA_HUMAN	3	116.97	7.54899e-05	0.000157663	15305	Hemoglobin subunit alpha OS=Homo sapiens OX=9606 GN=HBA1 PE=1 SV=2	813825	821896	1.97002e+06	1.9934e+06		817860	1.98171e+06		0.412704
LEG1_HUMAN	7	589.81	0.00479572	0.000840053	15048	Galectin-1 OS=Homo sapiens OX=9606 GN=LGALS1 PE=1 SV=2	5.16613e+06	5.40531e+06	1.20846e+07	1.35478e+07		5.28572e+06	1.28162e+07		0.412425
IDH3G_HUMAN	2	110.38	0.0126007	0.00145441	43166	Isocitrate dehydrogenase [NAD] subunit gamma, mitochondrial OS=Homo sapiens OX=9606 GN=IDH3G PE=1 SV=1	218163	196958	472612	565955		207560	519283		0.399705
KAD4_HUMAN	6	233.3	0.0661789	0.00512928	25366	Adenylate kinase 4, mitochondrial OS=Homo sapiens OX=9606 GN=AK4 PE=1 SV=1	757317	1.27723e+06	2.48964e+06	2.85986e+06		1.01728e+06	2.67475e+06		0.380325
WAC2A_HUMAN	3	138.05	0.0111325	0.00133734	147266	WASH complex subunit 2A OS=Homo sapiens OX=9606 GN=WASHC2A PE=1 SV=3	105673	119429	340638	284754		112551	312696		0.359937
SGMR1_HUMAN	2	85.29	0.00237519	0.000615461	25169	Sigma non-opioid intracellular receptor 1 OS=Homo sapiens OX=9606 GN=SIGMAR1 PE=1 SV=1	98708.4	96493.5	267960	296449		97601	282205		0.345852
DYL1_HUMAN;DYL2_HUMAN	4	378.25	0.00169039	0.000518435	10530	Dynein light chain 1, cytoplasmic OS=Homo sapiens OX=9606 GN=DYNLL1 PE=1 SV=1	1.36496e+06	1.39616e+06	3.88358e+06	4.23135e+06		1.38056e+06	4.05747e+06		0.340251
B2L13_HUMAN	9	582.73	0.00169496	0.000518435	52805	Bcl-2-like protein 13 OS=Homo sapiens OX=9606 GN=BCL2L13 PE=1 SV=1	3.20621e+06	3.53244e+06	1.15616e+07	1.1252e+07		3.36933e+06	1.14068e+07		0.295378
CPNS1_HUMAN	7	696.73	0.00117282	0.000450984	28469	Calpain small subunit 1 OS=Homo sapiens OX=9606 GN=CAPNS1 PE=1 SV=1	4.40931e+06	4.31153e+06	1.41725e+07	1.53606e+07		4.36042e+06	1.47666e+07		0.29529
GOT1B_HUMAN	2	109.81	0.00600934	0.000930403	15415	Vesicle transport protein GOT1B OS=Homo sapiens OX=9606 GN=GOLT1B PE=1 SV=1	135954	111027	502236	468817		123490	485527		0.254343
ARFG1_HUMAN	4	209.34	0.013833	0.00154723	44982	ADP-ribosylation factor GTPase-activating protein 1 OS=Homo sapiens OX=9606 GN=ARFGAP1 PE=1 SV=2	499952	386517	1.64452e+06	2.05382e+06		443235	1.84917e+06		0.239694
DCTN2_HUMAN	8	523.62	0.00070775	0.000372745	44318	Dynactin subunit 2 OS=Homo sapiens OX=9606 GN=DCTN2 PE=1 SV=4	2.14467e+06	2.18906e+06	9.98112e+06	9.24527e+06		2.16686e+06	9.6132e+06		0.225405
RTRAF_HUMAN	3	138.66	0.0286237	0.00257503	28165	RNA transcription, translation and transport factor protein OS=Homo sapiens OX=9606 GN=RTRAF PE=1 SV=1	183987	202951	657885	1.0855e+06		193469	871694		0.221946
TOM22_HUMAN	3	224.88	0.0187886	0.00188659	15512	Mitochondrial import receptor subunit TOM22 homolog OS=Homo sapiens OX=9606 GN=TOMM22 PE=1 SV=3	403988	253582	1.6998e+06	1.91804e+06		328785	1.80892e+06		0.181758
FAH2A_HUMAN;FAH2B_HUMAN	2	86.94	0.0114077	0.00134898	34916	Fumarylacetoacetate hydrolase domain-containing protein 2A OS=Homo sapiens OX=9606 GN=FAHD2A PE=1 SV=1	134754	92576.6	674324	633281		113665	653802		0.173852
FAHD1_HUMAN	3	108.73	0.00600188	0.000930403	25112	Acylpyruvase FAHD1, mitochondrial OS=Homo sapiens OX=9606 GN=FAHD1 PE=1 SV=2	387707	520773	3.18792e+06	3.01121e+06		454240	3.09956e+06		0.14655
CD99_HUMAN	3	303.03	0.00189288	0.000561689	18893	CD99 antigen OS=Homo sapiens OX=9606 GN=CD99 PE=1 SV=1	311634	370185	2.8534e+06	3.08354e+06		340910	2.96847e+06		0.114843
NNRD_HUMAN	2	99.87	0.0374206	0.00318711	36895	ATP-dependent (S)-NAD(P)H-hydrate dehydratase OS=Homo sapiens OX=9606 GN=NAXD PE=1 SV=1	32931	12651.6	215057	257787		22791.3	236422		0.0964009
PDCD6_HUMAN	2	72.5	0.0212109	0.0020571	21912	Programmed cell death protein 6 OS=Homo sapiens OX=9606 GN=PDCD6 PE=1 SV=1	24875.6	11293.4	236888	286150		18084.5	261519		0.0691519
COX5A_HUMAN	4	322.6	0.00115398	0.000450984	16923	Cytochrome c oxidase subunit 5A, mitochondrial OS=Homo sapiens OX=9606 GN=COX5A PE=1 SV=2	236550	284196	4.31703e+06	4.11567e+06		260373	4.21635e+06		0.0617533
WASC3_HUMAN	2	131.03	0.0039436	0.000756647	21217	WASH complex subunit 3 OS=Homo sapiens OX=9606 GN=WASHC3 PE=1 SV=1	43984.7	51304.9	676980	931987		47644.8	804483		0.059224
NDUS8_HUMAN	2	210.47	0.0374583	0.00318711	24203	NADH dehydrogenase [ubiquinone] iron-sulfur protein 8, mitochondrial OS=Homo sapiens OX=9606 GN=NDUFS8 PE=1 SV=1	38079.1	10999.9	499309	441238		24539.5	470273		0.0521814
MXRA7_HUMAN	2	130.94	0.0159454	0.00170669	21509	Matrix-remodeling-associated protein 7 OS=Homo sapiens OX=9606 GN=MXRA7 PE=1 SV=1	12414.5	28576.4	524354	478743		20495.5	501549		0.0408643
PLPP3_HUMAN	2	68.83	0.272255	0.0178053	35720	Phospholipid phosphatase 3 OS=Homo sapiens OX=9606 GN=PLPP3 PE=1 SV=1	14599.4	1	158190	234298		7300.18	196244		0.0371995
RAB13_HUMAN	1	98.42	0.0442534	0.00363563	22988	Ras-related protein Rab-13 OS=Homo sapiens OX=9606 GN=RAB13 PE=1 SV=1	2.42827e+06	2.01221e+06	3.35806e+07	1.50329e+08		2.22024e+06	9.19548e+07		0.0241449
TMX2_HUMAN	2	123.19	0.0173931	0.00179404	34358	Thioredoxin-related transmembrane protein 2 OS=Homo sapiens OX=9606 GN=TMX2 PE=1 SV=1	1208.36	4505.62	314491	329765		2856.99	322128		0.00886914
NDUBA_HUMAN	1	32.63	0.0680872	0.00525189	21048	NADH dehydrogenase [ubiquinone] 1 beta subcomplex subunit 10 OS=Homo sapiens OX=9606 GN=NDUFB10 PE=1 SV=3	149737	127044	69305	42661.4		138391	55983.2		2.472
MAGD2_HUMAN	1	34.09	0.000360133	0.0003164	65085	Melanoma-associated antigen D2 OS=Homo sapiens OX=9606 GN=MAGED2 PE=1 SV=2	68947.1	108996	1	1		88971.8	1		88971.8
UBQL2_HUMAN	1	89.86	0.0348126	0.00301434	65655	Ubiquilin-2 OS=Homo sapiens OX=9606 GN=UBQLN2 PE=1 SV=2	26545.3	48270.1	167087	175671		37407.7	171379		0.218275
SPS2L_HUMAN	1	68.58	0.00302867	0.000667196	62204	SPATS2-like protein OS=Homo sapiens OX=9606 GN=SPATS2L PE=1 SV=2	299951	246676	39026.3	42128.9		273313	40577.6		6.73556
RT07_HUMAN	1	45.06	0.013257	0.00150839	28230	28S ribosomal protein S7, mitochondrial OS=Homo sapiens OX=9606 GN=MRPS7 PE=1 SV=2	16579.7	8814.87	181418	184541		12697.3	182979		0.0693921
KAT6A_HUMAN	1	48.75	0.0225873	0.00215639	227566	Histone acetyltransferase KAT6A OS=Homo sapiens OX=9606 GN=KAT6A PE=1 SV=2	114351	85914	13860.6	21729.1		100133	17794.8		5.62707
EMC3_HUMAN	1	55.32	0.157311	0.0109165	29932	ER membrane protein complex subunit 3 OS=Homo sapiens OX=9606 GN=EMC3 PE=1 SV=3	224062	236167	22637.7	95775.6		230114	59206.7		3.88663
GIT1_HUMAN	1	21.16	0.00470689	0.000836275	85030	ARF GTPase-activating protein GIT1 OS=Homo sapiens OX=9606 GN=GIT1 PE=1 SV=2	406252	357199	16134.1	10307		381726	13220.6		28.8736
TRXR1_HUMAN	1	63.67	0.0190918	0.0019074	71832	Thioredoxin reductase 1, cytoplasmic OS=Homo sapiens OX=9606 GN=TXNRD1 PE=1 SV=3	226301	175143	37942.9	52816.4		200722	45379.7		4.42317
FUBP1_HUMAN	1	39.42	0.537044	0.0331334	67690	Far upstream element-binding protein 1 OS=Homo sapiens OX=9606 GN=FUBP1 PE=1 SV=3	62873.6	99843.8	81596.3	120063		81358.7	100830		0.806893
PLPL6_HUMAN	1	98.42	0.225	0.015151	152341	Neuropathy target esterase OS=Homo sapiens OX=9606 GN=PNPLA6 PE=1 SV=3	173936	181520	10878.7	83899.1		177728	47388.9		3.75041
FDFT_HUMAN	1	47.18	0.03526	0.00304461	48597	Squalene synthase OS=Homo sapiens OX=9606 GN=FDFT1 PE=1 SV=1	1703.66	3196.67	346173	76352.2		2450.16	211263		0.0115977
DC1I2_HUMAN	1	118.51	0.0292458	0.00261326	71811	Cytoplasmic dynein 1 intermediate chain 2 OS=Homo sapiens OX=9606 GN=DYNC1I2 PE=1 SV=3	414508	590489	181996	165535		502498	173765		2.89182
IMPA3_HUMAN	1	47.7	0.0205339	0.00201555	38828	Golgi-resident adenosine 3',5'-bisphosphate 3'-phosphatase OS=Homo sapiens OX=9606 GN=IMPAD1 PE=1 SV=1	555997	562785	123061	73479.8		559391	98270.7		5.69235
VPS41_HUMAN	1	22.77	0.326872	0.0208961	99701	Vacuolar protein sorting-associated protein 41 homolog OS=Homo sapiens OX=9606 GN=VPS41 PE=1 SV=3	156211	117911	1	28142.9		137061	14072		9.74001
SCO1_HUMAN	1	35.72	0.00980192	0.00123145	34021	Protein SCO1 homolog, mitochondrial OS=Homo sapiens OX=9606 GN=SCO1 PE=1 SV=1	585465	455616	140019	126516		520540	133267		3.90599
ARMX1_HUMAN	1	35.66	0.00895907	0.00116039	49720	Armadillo repeat-containing X-linked protein 1 OS=Homo sapiens OX=9606 GN=ARMCX1 PE=1 SV=1	193910	196678	43941.8	56943.6		195294	50442.7		3.8716
SNP23_HUMAN	1	18.98	0.0183353	0.00185749	23682	Synaptosomal-associated protein 23 OS=Homo sapiens OX=9606 GN=SNAP23 PE=1 SV=1	232305	189999	93149.9	100087		211152	96618.5		2.18542
GBP1_HUMAN	1	44.12	0.25292	0.0167068	68401	Guanylate-binding protein 1 OS=Homo sapiens OX=9606 GN=GBP1 PE=1 SV=2	85720.5	82099.7	10675.1	52451.7		83910.1	31563.4		2.65846
ABCF3_HUMAN	1	63.56	9.64369e-05	0.000170427	80094	ATP-binding cassette sub-family F member 3 OS=Homo sapiens OX=9606 GN=ABCF3 PE=1 SV=2	82593.8	104823	1	1		93708.2	1		93708.2
ROA0_HUMAN	1	20.13	0.101692	0.00741263	30993	Heterogeneous nuclear ribonucleoprotein A0 OS=Homo sapiens OX=9606 GN=HNRNPA0 PE=1 SV=1	147089	183824	73107.6	32486.2		165456	52796.9		3.13382
M3K20_HUMAN	1	28.49	2.09828e-05	8.34391e-05	91725	Mitogen-activated protein kinase kinase kinase 20 OS=Homo sapiens OX=9606 GN=MAP3K20 PE=1 SV=3	42963.9	38735.2	1	1		40849.6	1		40849.6
CTBP1_HUMAN	1	65.09	0.282663	0.0183953	47962	C-terminal-binding protein 1 OS=Homo sapiens OX=9606 GN=CTBP1 PE=1 SV=2	4010.12	1	126900	11930.7		2005.56	69415.6		0.028892
TUFT1_HUMAN	1	50.08	0.0382051	0.00324258	44522	Tuftelin OS=Homo sapiens OX=9606 GN=TUFT1 PE=1 SV=1	140547	75071.7	489213	640487		107809	564850		0.190864
SMD3_HUMAN	1	41.46	0.135576	0.00956685	14021	Small nuclear ribonucleoprotein Sm D3 OS=Homo sapiens OX=9606 GN=SNRPD3 PE=1 SV=1	59170.1	60812.5	67072.2	78071		59991.3	72571.6		0.82665
IPO9_HUMAN	1	80.99	0.00120548	0.000456664	116858	Importin-9 OS=Homo sapiens OX=9606 GN=IPO9 PE=1 SV=3	187790	116833	103.995	121.452		152311	112.724		1351.19
EI2BG_HUMAN	1	22.12	0.191826	0.0130721	50949	Translation initiation factor eIF-2B subunit gamma OS=Homo sapiens OX=9606 GN=EIF2B3 PE=1 SV=1	73363.8	126565	1941.86	1		99964.6	971.429		102.905
PARP4_HUMAN	1	39.18	0.22866	0.0153714	194582	Protein mono-ADP-ribosyltransferase PARP4 OS=Homo sapiens OX=9606 GN=PARP4 PE=1 SV=3	75791.3	63848.2	3081.54	1		69819.8	1541.27		45.3001
ATG3_HUMAN	1	71.28	0.00330647	0.000695635	36298	Ubiquitin-like-conjugating enzyme ATG3 OS=Homo sapiens OX=9606 GN=ATG3 PE=1 SV=1	272073	246832	66973.2	75015.2		259452	70994.2		3.65456
IFIT2_HUMAN	1	20.3	0.0398824	0.00337055	55282	Interferon-induced protein with tetratricopeptide repeats 2 OS=Homo sapiens OX=9606 GN=IFIT2 PE=1 SV=1	167552	164861	331.428	2770.33		166207	1550.88		107.169
FREM3_HUMAN	1	20.27	0.0533713	0.00425291	238943	FRAS1-related extracellular matrix protein 3 OS=Homo sapiens OX=9606 GN=FREM3 PE=3 SV=2	47379.9	99082.9	304127	384488		73231.4	344308		0.212692
RMD3_HUMAN	1	226.71	0.00454392	0.000823142	52542	Regulator of microtubule dynamics protein 3 OS=Homo sapiens OX=9606 GN=RMDN3 PE=1 SV=2	370902	243333	1598.27	2700.45		307118	2149.36		142.888
PTN1_HUMAN	1	24.43	0.000962243	0.000431005	50505	Tyrosine-protein phosphatase non-receptor type 1 OS=Homo sapiens OX=9606 GN=PTPN1 PE=1 SV=1	189779	195366	17070.1	14656.7		192572	15863.4		12.1394
TIM22_HUMAN	1	37.75	0.000423163	0.000333193	20360	Mitochondrial import inner membrane translocase subunit Tim22 OS=Homo sapiens OX=9606 GN=TIMM22 PE=1 SV=2	171413	171985	95865.5	98122.4		171699	96994		1.7702
NCDN_HUMAN	1	34.58	0.00141768	0.000486687	80239	Neurochondrin OS=Homo sapiens OX=9606 GN=NCDN PE=1 SV=1	243036	189980	5439.11	6115.09		216508	5777.1		37.477
PMVK_HUMAN	1	53.46	0.241083	0.0160842	22152	Phosphomevalonate kinase OS=Homo sapiens OX=9606 GN=PMVK PE=1 SV=3	22862.8	33992.1	1	1909.69		28427.5	955.344		29.7563
DGKA_HUMAN	1	27.14	0.0590297	0.00463873	83945	Diacylglycerol kinase alpha OS=Homo sapiens OX=9606 GN=DGKA PE=1 SV=3	77466.5	103931	7177.64	19323.6		90698.8	13250.6		6.84489
SGTA_HUMAN	1	69.28	0.180168	0.0123411	34270	Small glutamine-rich tetratricopeptide repeat-containing protein alpha OS=Homo sapiens OX=9606 GN=SGTA PE=1 SV=1	1	2164.79	141463	177664		1082.89	159564		0.0067866
MTCH1_HUMAN	1	27.9	0.00135757	0.000475602	41859	Mitochondrial carrier homolog 1 OS=Homo sapiens OX=9606 GN=MTCH1 PE=1 SV=1	83146.2	93426	2175.21	2757.56		88286.1	2466.39		35.7957
NDUA7_HUMAN	1	62.69	0.0453363	0.00370927	12601	NADH dehydrogenase [ubiquinone] 1 alpha subcomplex subunit 7 OS=Homo sapiens OX=9606 GN=NDUFA7 PE=1 SV=3	267372	252293	83987	125861		259833	104924		2.47639
STK24_HUMAN	1	37.13	0.112622	0.00813365	49562	Serine/threonine-protein kinase 24 OS=Homo sapiens OX=9606 GN=STK24 PE=1 SV=1	82147.4	64077.2	2723.95	15689		73112.3	9206.45		7.94141
CLMP_HUMAN	1	41.17	0.00019627	0.000236493	41597	CXADR-like membrane protein OS=Homo sapiens OX=9606 GN=CLMP PE=1 SV=1	1	1	54197.6	75350		1	64773.8		1.54383e-05
SGPL1_HUMAN	1	65.3	0.162171	0.0112244	64053	Sphingosine-1-phosphate lyase 1 OS=Homo sapiens OX=9606 GN=SGPL1 PE=1 SV=3	130302	141453	45831.2	7189.27		135878	26510.2		5.12548
CCD22_HUMAN	1	45.04	0.341094	0.0217007	71054	Coiled-coil domain-containing protein 22 OS=Homo sapiens OX=9606 GN=CCDC22 PE=1 SV=1	275023	225620	61423.4	1		250321	30712.2		8.15055
BRI3B_HUMAN	1	93.45	0.113072	0.00815248	27932	BRI3-binding protein OS=Homo sapiens OX=9606 GN=BRI3BP PE=1 SV=1	175355	98820.7	297776	278984		137088	288380		0.475372
ALG2_HUMAN	1	65.03	0.377854	0.0238675	47746	Alpha-1,3/1,6-mannosyltransferase ALG2 OS=Homo sapiens OX=9606 GN=ALG2 PE=1 SV=1	179454	273835	103470	1		226645	51735.5		4.38083
PRKRA_HUMAN	1	47.15	2.90956e-06	5.51752e-05	34839	Interferon-inducible double-stranded RNA-dependent protein kinase activator A OS=Homo sapiens OX=9606 GN=PRKRA PE=1 SV=1	206404	215729	1	1		211066	1		211066
QCR6_HUMAN	1	121.36	0.16279	0.0112574	11017	Cytochrome b-c1 complex subunit 6, mitochondrial OS=Homo sapiens OX=9606 GN=UQCRH PE=1 SV=2	1	2569.86	364904	381036		1285.43	372970		0.00344646
PDLI1_HUMAN	1	53.05	0.0159041	0.00170457	36505	PDZ and LIM domain protein 1 OS=Homo sapiens OX=9606 GN=PDLIM1 PE=1 SV=4	31544.2	40648	254805	175052		36096.1	214929		0.167945
DHE3_HUMAN	1	27.23	0.972403	0.057753	61701	Glutamate dehydrogenase 1, mitochondrial OS=Homo sapiens OX=9606 GN=GLUD1 PE=1 SV=2	125647	104792	117737	111003		115220	114370		1.00743
PSA7_HUMAN	1	49.35	0.112709	0.00813365	28041	Proteasome subunit alpha type-7 OS=Homo sapiens OX=9606 GN=PSMA7 PE=1 SV=1	122956	81028.7	183128	171550		101992	177339		0.575127
LYOX_HUMAN	1	46.81	0.310743	0.0199936	47599	Protein-lysine 6-oxidase OS=Homo sapiens OX=9606 GN=LOX PE=1 SV=2	52087.7	58668	9992.14	1		55377.9	4996.57		11.0832
MICA1_HUMAN	1	44.1	0.0621947	0.00484911	118884	[F-actin]-monooxygenase MICAL1 OS=Homo sapiens OX=9606 GN=MICAL1 PE=1 SV=2	95145.2	142169	51393.3	37548		118657	44470.6		2.66822
RBM39_HUMAN	1	33.48	0.0330833	0.00289756	59628	RNA-binding protein 39 OS=Homo sapiens OX=9606 GN=RBM39 PE=1 SV=2	486151	699243	52184.9	103253		592697	77719.1		7.62614
UB2J1_HUMAN	1	47.17	0.0330316	0.00289622	35405	Ubiquitin-conjugating enzyme E2 J1 OS=Homo sapiens OX=9606 GN=UBE2J1 PE=1 SV=2	223540	296056	69864.1	96258.6		259798	83061.3		3.12778
LRC15_HUMAN	1	30.63	0.0529434	0.00422728	65238	Leucine-rich repeat-containing protein 15 OS=Homo sapiens OX=9606 GN=LRRC15 PE=2 SV=2	45177.1	47579.8	201309	507188		46378.4	354248		0.130921
ITIH3_HUMAN	1	53.18	0.000419515	0.000333193	100072	Inter-alpha-trypsin inhibitor heavy chain H3 OS=Homo sapiens OX=9606 GN=ITIH3 PE=1 SV=2	299028	290408	91590.9	95038.7		294718	93314.8		3.15832
DEGS1_HUMAN	1	41.39	0.369069	0.0233497	38012	Sphingolipid delta(4)-desaturase DES1 OS=Homo sapiens OX=9606 GN=DEGS1 PE=1 SV=1	212341	218015	1	87000.5		215178	43500.7		4.94653
HSDL2_HUMAN	1	66.8	0.0233662	0.00219908	45651	Hydroxysteroid dehydrogenase-like protein 2 OS=Homo sapiens OX=9606 GN=HSDL2 PE=1 SV=1	206149	260360	580.267	2869.22		233254	1724.75		135.24
TRPV2_HUMAN	1	42.48	0.0346707	0.00300678	86838	Transient receptor potential cation channel subfamily V member 2 OS=Homo sapiens OX=9606 GN=TRPV2 PE=1 SV=1	266523	319482	25617.4	54952.4		293003	40284.9		7.27327
FBN3_HUMAN	1	19.25	7.61835e-05	0.000157663	320449	Fibrillin-3 OS=Homo sapiens OX=9606 GN=FBN3 PE=2 SV=3	1.1357e+06	881569	1	1		1.00863e+06	1		1.00863e+06
CPIN1_HUMAN	1	33.02	0.00626675	0.000944423	34131	Anamorsin OS=Homo sapiens OX=9606 GN=CIAPIN1 PE=1 SV=2	332559	451468	28946.1	21164.8		392014	25055.4		15.6459
RTN1_HUMAN	1	68.67	0.138783	0.00976854	83851	Reticulon-1 OS=Homo sapiens OX=9606 GN=RTN1 PE=1 SV=1	1.01268e+06	1.06602e+06	42972.2	280295		1.03935e+06	161634		6.43028
CADH6_HUMAN	1	41.55	0.0360582	0.00309672	88539	Cadherin-6 OS=Homo sapiens OX=9606 GN=CDH6 PE=1 SV=1	272785	225558	134770	149802		249171	142286		1.7512
ELOB_HUMAN	1	33.93	6.28576e-06	6.24851e-05	13239	Elongin-B OS=Homo sapiens OX=9606 GN=ELOB PE=1 SV=1	1	1	453294	423236		1	438265		2.28172e-06
ROCK2_HUMAN	1	29.86	0.0314242	0.00276749	161939	Rho-associated protein kinase 2 OS=Homo sapiens OX=9606 GN=ROCK2 PE=1 SV=4	199800	221530	49571.8	26371		210665	37971.4		5.548
VASP_HUMAN	1	53.44	0.0366829	0.00313345	39976	Vasodilator-stimulated phosphoprotein OS=Homo sapiens OX=9606 GN=VASP PE=1 SV=3	139483	160451	44754.5	25284.5		149967	35019.5		4.28238
ATP6_HUMAN	1	34.28	0.0638038	0.0049697	24801	ATP synthase subunit a OS=Homo sapiens OX=9606 GN=MT-ATP6 PE=1 SV=1	129365	203527	65064.8	71081.8		166446	68073.3		2.4451
LACTB_HUMAN	1	41.76	0.0236141	0.00221978	61111	Serine beta-lactamase-like protein LACTB, mitochondrial OS=Homo sapiens OX=9606 GN=LACTB PE=1 SV=2	117269	77689.8	15341.8	21140.2		97479.3	18241		5.34396
SRSF3_HUMAN	1	50.06	0.0293591	0.00262044	19546	Serine/arginine-rich splicing factor 3 OS=Homo sapiens OX=9606 GN=SRSF3 PE=1 SV=1	106185	109792	79042.6	86294.8		107989	82668.7		1.30628
2A5G_HUMAN	1	24.79	0.0202579	0.00199632	61421	Serine/threonine-protein phosphatase 2A 56 kDa regulatory subunit gamma isoform OS=Homo sapiens OX=9606 GN=PPP2R5C PE=1 SV=3	373449	457982	34106.1	15115.6		415715	24610.8		16.8915
JCAD_HUMAN	1	47.38	0.0374713	0.00318711	149343	Junctional protein associated with coronary artery disease OS=Homo sapiens OX=9606 GN=JCAD PE=1 SV=3	205006	179437	10587.3	27505.6		192221	19046.4		10.0923
RL1D1_HUMAN	1	73.23	0.195153	0.0132875	55167	Ribosomal L1 domain-containing protein 1 OS=Homo sapiens OX=9606 GN=RSL1D1 PE=1 SV=3	359919	344843	4041.01	86383.4		352381	45212.2		7.79393
MDHM_HUMAN	1	36.22	3.55048e-06	5.51752e-05	35937	Malate dehydrogenase, mitochondrial OS=Homo sapiens OX=9606 GN=MDH2 PE=1 SV=3	390840	371392	1	1		381116	1		381116
CEMIP_HUMAN	1	26.65	0.416219	0.0261662	154440	Cell migration-inducing and hyaluronan-binding protein OS=Homo sapiens OX=9606 GN=CEMIP PE=1 SV=2	163040	131460	1	131664		147250	65832.7		2.23673
ERGI2_HUMAN	1	73.98	0.0141768	0.00157902	42807	Endoplasmic reticulum-Golgi intermediate compartment protein 2 OS=Homo sapiens OX=9606 GN=ERGIC2 PE=1 SV=2	236189	323723	2327.31	6215.78		279956	4271.54		65.5398
PTN23_HUMAN	1	23.67	0.173602	0.0119222	179830	Tyrosine-protein phosphatase non-receptor type 23 OS=Homo sapiens OX=9606 GN=PTPN23 PE=1 SV=1	302791	444886	11398	106599		373838	58998.3		6.33642
NDUF4_HUMAN	1	87.86	0.78427	0.0471071	20311	NADH dehydrogenase [ubiquinone] 1 alpha subcomplex assembly factor 4 OS=Homo sapiens OX=9606 GN=NDUFAF4 PE=1 SV=1	67526.4	81003.3	74521.7	77817		74264.8	76169.3		0.974997
PHKG2_HUMAN	1	38.47	0.841379	0.0503851	46812	Phosphorylase b kinase gamma catalytic chain, liver/testis isoform OS=Homo sapiens OX=9606 GN=PHKG2 PE=1 SV=1	166898	139111	164528	132295		153005	148411		1.03095
UCHL1_HUMAN	1	63.77	0.00948675	0.00120074	25151	Ubiquitin carboxyl-terminal hydrolase isozyme L1 OS=Homo sapiens OX=9606 GN=UCHL1 PE=1 SV=2	275919	266238	216191	221088		271079	218640		1.23984
MYOC_HUMAN	1	58	0.0157457	0.00170135	57450	Myocilin OS=Homo sapiens OX=9606 GN=MYOC PE=1 SV=2	351771	455660	18238.5	35013.6		403715	26626.1		15.1624
GORS2_HUMAN	1	56.12	0.050509	0.00405326	47287	Golgi reassembly-stacking protein 2 OS=Homo sapiens OX=9606 GN=GORASP2 PE=1 SV=3	100865	30341.2	769538	692720		65602.9	731129		0.0897282
FKB15_HUMAN	1	57.45	0.0201705	0.00199264	134060	FK506-binding protein 15 OS=Homo sapiens OX=9606 GN=FKBP15 PE=1 SV=2	194611	163554	30199.2	45841.1		179083	38020.1		4.7102
ECI2_HUMAN	1	55.92	0.0553524	0.00438442	43957	Enoyl-CoA delta isomerase 2, mitochondrial OS=Homo sapiens OX=9606 GN=ECI2 PE=1 SV=4	219681	261717	522630	400964		240699	461797		0.521222
FRIL_HUMAN	1	63.21	0.0171662	0.00178291	20064	Ferritin light chain OS=Homo sapiens OX=9606 GN=FTL PE=1 SV=2	112760	94875	200597	214018		103817	207308		0.500789
GOGA2_HUMAN	1	79.65	0.0788388	0.0059037	113644	Golgin subfamily A member 2 OS=Homo sapiens OX=9606 GN=GOLGA2 PE=1 SV=3	126694	80603.4	49073.6	42723		103649	45898.3		2.25822
SPD2B_HUMAN	1	25.46	0.00564978	0.000899013	101972	SH3 and PX domain-containing protein 2B OS=Homo sapiens OX=9606 GN=SH3PXD2B PE=1 SV=3	337579	423277	45104.3	55380.5		380428	50242.4		7.57185
NRBP_HUMAN	1	43.54	0.0233445	0.00219908	60377	Nuclear receptor-binding protein OS=Homo sapiens OX=9606 GN=NRBP1 PE=1 SV=1	306731	278115	21.1991	0.241228		292423	10.7202		27277.9
TOM34_HUMAN	1	33.44	0.111185	0.00804561	34937	Mitochondrial import receptor subunit TOM34 OS=Homo sapiens OX=9606 GN=TOMM34 PE=1 SV=2	186766	157022	119425	84190.6		171894	101808		1.68842
DP13B_HUMAN	1	82.86	0.280657	0.0183097	74959	DCC-interacting protein 13-beta OS=Homo sapiens OX=9606 GN=APPL2 PE=1 SV=3	283181	251612	1	22222.4		267396	11111.7		24.0644
SRP54_HUMAN	1	32.72	0.043809	0.00360284	55953	Signal recognition particle 54 kDa protein OS=Homo sapiens OX=9606 GN=SRP54 PE=1 SV=1	82770.2	206644	15715.5	15891.8		144707	15803.6		9.15657
MCCA_HUMAN	1	63.17	0.0687548	0.005288	80935	Methylcrotonoyl-CoA carboxylase subunit alpha, mitochondrial OS=Homo sapiens OX=9606 GN=MCCC1 PE=1 SV=3	630563	797779	471172	445827		714171	458500		1.55763
CSMD2_HUMAN	1	37.87	0.00310292	0.000673413	387494	CUB and sushi domain-containing protein 2 OS=Homo sapiens OX=9606 GN=CSMD2 PE=1 SV=2	3538.48	4992.24	204045	160366		4265.36	182205		0.0234097
NAV1_HUMAN	1	58.69	0.275995	0.0180203	203088	Neuron navigator 1 OS=Homo sapiens OX=9606 GN=NAV1 PE=1 SV=2	271452	298797	21493.8	1		285125	10747.4		26.5296
PSA3_HUMAN	1	49.51	0.00121163	0.000456664	28643	Proteasome subunit alpha type-3 OS=Homo sapiens OX=9606 GN=PSMA3 PE=1 SV=2	418417	469383	84838.7	85231.9		443900	85035.3		5.22018
PARP9_HUMAN	1	26.9	0.0264116	0.00241704	97308	Protein mono-ADP-ribosyltransferase PARP9 OS=Homo sapiens OX=9606 GN=PARP9 PE=1 SV=2	198072	101202	15773.6	19004.6		149637	17389.1		8.60522
KBP_HUMAN	1	39.29	0.0228657	0.00217254	72453	KIF-binding protein OS=Homo sapiens OX=9606 GN=KIFBP PE=1 SV=1	270641	184551	53605	39788.4		227596	46696.7		4.87391
FND3B_HUMAN	1	25.69	0.735028	0.0444854	134970	Fibronectin type III domain-containing protein 3B OS=Homo sapiens OX=9606 GN=FNDC3B PE=1 SV=2	210430	156336	65722.1	281214		183383	173468		1.05716
STRAP_HUMAN	1	41.73	0.294545	0.0191052	38756	Serine-threonine kinase receptor-associated protein OS=Homo sapiens OX=9606 GN=STRAP PE=1 SV=1	34531.1	8771.17	47806.1	43778.8		21651.1	45792.5		0.472809
FUBP3_HUMAN	1	20.19	0.781921	0.0470015	61944	Far upstream element-binding protein 3 OS=Homo sapiens OX=9606 GN=FUBP3 PE=1 SV=2	173.895	15228.4	89869.1	1		7701.17	44935		0.171384
MYO6_HUMAN	1	41.58	0.000143793	0.000200388	150965	Unconventional myosin-VI OS=Homo sapiens OX=9606 GN=MYO6 PE=1 SV=4	143534	194740	1	1		169137	1		169137
CSK22_HUMAN	1	35.83	0.425097	0.0266191	41358	Casein kinase II subunit alpha' OS=Homo sapiens OX=9606 GN=CSNK2A2 PE=1 SV=1	72668.3	104763	83853.2	39723.8		88715.5	61788.5		1.43579
SPRY7_HUMAN	1	29.98	0.000107579	0.000174054	22108	SPRY domain-containing protein 7 OS=Homo sapiens OX=9606 GN=SPRYD7 PE=1 SV=2	26106.5	32783	1	1		29444.8	1		29444.8
AR6P1_HUMAN	1	65.18	0.00310329	0.000673413	23518	ADP-ribosylation factor-like protein 6-interacting protein 1 OS=Homo sapiens OX=9606 GN=ARL6IP1 PE=1 SV=2	79505.7	82939.1	1258.52	1951.81		81222.4	1605.17		50.6007
NDK3_HUMAN	1	37.45	0.00469585	0.000836275	19231	Nucleoside diphosphate kinase 3 OS=Homo sapiens OX=9606 GN=NME3 PE=1 SV=2	250078	195112	9257.92	12887.5		222595	11072.7		20.103
FLOT2_HUMAN	1	31.18	0.0029966	0.000666977	47434	Flotillin-2 OS=Homo sapiens OX=9606 GN=FLOT2 PE=1 SV=2	130317	122745	33891	38365.4		126531	36128.2		3.50227
MA2A1_HUMAN	1	28.11	0.500322	0.0309398	131742	Alpha-mannosidase 2 OS=Homo sapiens OX=9606 GN=MAN2A1 PE=1 SV=2	46135.1	95316.9	93439.7	1691.61		70726	47565.7		1.48691
TBG1_HUMAN	1	42.87	0.295014	0.0191052	51480	Tubulin gamma-1 chain OS=Homo sapiens OX=9606 GN=TUBG1 PE=1 SV=2	76465.3	127756	1	12542.4		102111	6271.72		16.2811
ABCD3_HUMAN	1	26.21	0.151772	0.0105783	75941	ATP-binding cassette sub-family D member 3 OS=Homo sapiens OX=9606 GN=ABCD3 PE=1 SV=1	122732	89304.1	904.478	1		106018	452.739		234.171
PROF2_HUMAN	1	69.73	0.645425	0.039362	15378	Profilin-2 OS=Homo sapiens OX=9606 GN=PFN2 PE=1 SV=3	90684.9	90292.1	104409	86664.5		90488.5	95537		0.947157
RBM25_HUMAN	1	19.77	6.51016e-05	0.000152273	100467	RNA-binding protein 25 OS=Homo sapiens OX=9606 GN=RBM25 PE=1 SV=3	62013	75049.9	1	1		68531.5	1		68531.5
IF5A1_HUMAN	1	58.42	0.0023996	0.000615461	17049	Eukaryotic translation initiation factor 5A-1 OS=Homo sapiens OX=9606 GN=EIF5A PE=1 SV=2	1	1	17601.1	51856.8		1	34728.9		2.87944e-05
HP1B3_HUMAN	1	61.24	0.106641	0.00775201	61454	Heterochromatin protein 1-binding protein 3 OS=Homo sapiens OX=9606 GN=HP1BP3 PE=1 SV=1	81194.8	45222.8	133747	144285		63208.8	139016		0.454688
SKIV2_HUMAN	1	45.1	0.0261157	0.00240101	138637	Helicase SKI2W OS=Homo sapiens OX=9606 GN=SKIV2L PE=1 SV=3	127911	124891	15236.1	27718.4		126401	21477.2		5.88534
RELCH_HUMAN	1	21.95	0.140357	0.00986919	135457	RAB11-binding protein RELCH OS=Homo sapiens OX=9606 GN=RELCH PE=1 SV=2	42046.4	108112	1	519.045		75079.2	260.022		288.741
MIC27_HUMAN	1	71.92	0.586803	0.0359523	29311	MICOS complex subunit MIC27 OS=Homo sapiens OX=9606 GN=APOOL PE=1 SV=1	32573.1	25622.8	1	315988		29097.9	157994		0.184171
IPO4_HUMAN	1	55.53	0.000457599	0.000335244	120179	Importin-4 OS=Homo sapiens OX=9606 GN=IPO4 PE=1 SV=2	42391.7	26349.9	1	1		34370.8	1		34370.8
PUR8_HUMAN	1	40.15	0.322949	0.0206786	55595	Adenylosuccinate lyase OS=Homo sapiens OX=9606 GN=ADSL PE=1 SV=2	1	23386.9	114716	121434		11694	118075		0.0990382
RUXGL_HUMAN	1	47.18	0.294583	0.0191052	8595	Putative small nuclear ribonucleoprotein G-like protein 15 OS=Homo sapiens OX=9606 GN=SNRPGP15 PE=5 SV=2	108560	111837	13732.7	1		110198	6866.87		16.0478
THTM_HUMAN	1	86.24	0.0248352	0.00230729	33443	3-mercaptopyruvate sulfurtransferase OS=Homo sapiens OX=9606 GN=MPST PE=1 SV=3	44244.1	34464.1	107007	140010		39354.1	123509		0.318635
GL8D1_HUMAN	1	38.93	0.000254182	0.000274893	42023	Glycosyltransferase 8 domain-containing protein 1 OS=Homo sapiens OX=9606 GN=GLT8D1 PE=1 SV=2	56406.1	82237.1	1	1		69321.6	1		69321.6
CPSF5_HUMAN	1	52.24	0.000339286	0.000313745	26268	Cleavage and polyadenylation specificity factor subunit 5 OS=Homo sapiens OX=9606 GN=NUDT21 PE=1 SV=1	1	1	35999.1	54781.9		1	45390.5		2.2031e-05
EGLN_HUMAN	1	32.38	0.27122	0.0177669	71559	Endoglin OS=Homo sapiens OX=9606 GN=ENG PE=1 SV=2	7772.86	30791.5	52481.4	38229.1		19282.2	45355.3		0.425137
S4A7_HUMAN	1	58.58	0.00342923	0.000706602	137098	Sodium bicarbonate cotransporter 3 OS=Homo sapiens OX=9606 GN=SLC4A7 PE=1 SV=2	87385.5	64613.2	1337.54	1875.39		75999.3	1606.46		47.3085
ARP2_HUMAN	1	27.32	0.132246	0.00937345	45017	Actin-related protein 2 OS=Homo sapiens OX=9606 GN=ACTR2 PE=1 SV=1	108369	75993.1	534.454	1		92181	267.727		344.31
MPU1_HUMAN	1	60.97	0.345143	0.0219407	26906	Mannose-P-dolichol utilization defect 1 protein OS=Homo sapiens OX=9606 GN=MPDU1 PE=1 SV=2	1	14333.3	43899.5	47328.4		7167.15	45613.9		0.157126
HORN_HUMAN	1	86.07	0.373015	0.0235806	283140	Hornerin OS=Homo sapiens OX=9606 GN=HRNR PE=1 SV=2	14025.7	610.67	24627.5	13208.2		7318.17	18917.8		0.38684
U2AF1_HUMAN	1	22.81	0.311194	0.0200065	28368	Splicing factor U2AF 35 kDa subunit OS=Homo sapiens OX=9606 GN=U2AF1 PE=1 SV=3	36319.8	52635	28939.8	2947.92		44477.4	15943.9		2.78962
CLPX_HUMAN	1	18.68	0.280966	0.0183148	69922	ATP-dependent Clp protease ATP-binding subunit clpX-like, mitochondrial OS=Homo sapiens OX=9606 GN=CLPX PE=1 SV=2	7405.46	27.2712	18475.6	43832.1		3716.36	31153.9		0.119291
TENS3_HUMAN	1	24.3	0.115264	0.00829547	156366	Tensin-3 OS=Homo sapiens OX=9606 GN=TNS3 PE=1 SV=2	84728.6	52666.2	1	299.076		68697.4	150.038		457.867
APT_HUMAN	1	39.75	0.902662	0.0538523	19766	Adenine phosphoribosyltransferase OS=Homo sapiens OX=9606 GN=APRT PE=1 SV=2	17730.1	16312.9	9892.96	34805.2		17021.5	22349.1		0.76162
B3GA3_HUMAN	1	22.56	0.000453815	0.000335244	37270	Galactosylgalactosylxylosylprotein 3-beta-glucuronosyltransferase 3 OS=Homo sapiens OX=9606 GN=B3GAT3 PE=1 SV=2	133882	79472.6	1	1		106678	1		106678
RT02_HUMAN	1	28.08	0.0603955	0.00472737	33513	28S ribosomal protein S2, mitochondrial OS=Homo sapiens OX=9606 GN=MRPS2 PE=1 SV=1	23722.7	42550	96454.4	124717		33136.3	110585		0.299645
NUDC3_HUMAN	1	35.79	0.310461	0.0199917	40854	NudC domain-containing protein 3 OS=Homo sapiens OX=9606 GN=NUDCD3 PE=1 SV=3	18595.4	28122.4	1373.11	14790.2		23358.9	8081.68		2.89035
TPR_HUMAN	1	27.02	0.235755	0.015795	267530	Nucleoprotein TPR OS=Homo sapiens OX=9606 GN=TPR PE=1 SV=3	1	731.049	3222.24	57074.4		366.025	30148.3		0.0121408
TOIP2_HUMAN	1	27.01	0.000112291	0.000175099	51460	Torsin-1A-interacting protein 2 OS=Homo sapiens OX=9606 GN=TOR1AIP2 PE=1 SV=1	1	1	47151.4	60264.3		1	53707.8		1.86193e-05
COG2_HUMAN	1	21.93	0.00886041	0.00115136	83726	Conserved oligomeric Golgi complex subunit 2 OS=Homo sapiens OX=9606 GN=COG2 PE=1 SV=1	97737.6	174860	3651.94	4886.15		136299	4269.05		31.9273
MTX1_HUMAN	1	51.34	8.19397e-05	0.000162908	51659	Metaxin-1 OS=Homo sapiens OX=9606 GN=MTX1 PE=1 SV=3	42527.4	52328.4	1	1		47427.9	1		47427.9
ERP44_HUMAN	1	26.33	0.40509	0.0255069	47341	Endoplasmic reticulum resident protein 44 OS=Homo sapiens OX=9606 GN=ERP44 PE=1 SV=1	56834.5	35424.8	1	34412.9		46129.6	17206.9		2.68087
GET4_HUMAN	1	24.5	0.0743035	0.00564379	36709	Golgi to ER traffic protein 4 homolog OS=Homo sapiens OX=9606 GN=GET4 PE=1 SV=1	28868.9	49478.3	75.2395	1		39173.6	38.1198		1027.65
RER1_HUMAN	1	55.63	3.15876e-05	0.000100481	23057	Protein RER1 OS=Homo sapiens OX=9606 GN=RER1 PE=1 SV=1	1	1	176399	152927		1	164663		6.07301e-06
ABI1_HUMAN	1	21.2	0.813476	0.0488245	55161	Abl interactor 1 OS=Homo sapiens OX=9606 GN=ABI1 PE=1 SV=4	914.941	1037.87	1	76883.6		976.405	38442.3		0.0253992
STAM1_HUMAN	1	77.96	0.0300852	0.00267026	59541	Signal transducing adapter molecule 1 OS=Homo sapiens OX=9606 GN=STAM PE=1 SV=3	5916.61	2626.48	39588.4	55285.8		4271.54	47437.1		0.0900465
DRG2_HUMAN	1	34.07	0.238436	0.0159477	41120	Developmentally-regulated GTP-binding protein 2 OS=Homo sapiens OX=9606 GN=DRG2 PE=1 SV=1	1	2158.47	27613.2	43881.7		1079.73	35747.5		0.0302044
WASH6_HUMAN	1	126.66	0.00217687	0.00059195	48018	WAS protein family homolog 6 OS=Homo sapiens OX=9606 GN=WASH6P PE=1 SV=3	1	1	96488.6	32547.3		1	64517.9		1.54996e-05
DIAP1_HUMAN	1	50.24	0.147292	0.0103112	141942	Protein diaphanous homolog 1 OS=Homo sapiens OX=9606 GN=DIAPH1 PE=1 SV=2	86306.2	60080.8	652.416	1		73193.5	326.708		224.034
GDE1_HUMAN	1	45.61	0.168095	0.0116142	38093	Glycerophosphodiester phosphodiesterase 1 OS=Homo sapiens OX=9606 GN=GDE1 PE=1 SV=1	215760	255205	1	2157.18		235483	1079.09		218.224
PDP1_HUMAN	1	20.08	0.457429	0.0284867	61586	[Pyruvate dehydrogenase [acetyl-transferring]]-phosphatase 1, mitochondrial OS=Homo sapiens OX=9606 GN=PDP1 PE=1 SV=3	21321.3	63470.7	59605.3	1		42396	29803.1		1.42253
RN170_HUMAN	1	36.42	0.748728	0.0452801	30251	E3 ubiquitin-protein ligase RNF170 OS=Homo sapiens OX=9606 GN=RNF170 PE=1 SV=2	43280.3	36483.8	8585.85	80624.6		39882.1	44605.2		0.894111
RT34_HUMAN	1	34.05	0.147794	0.010335	25692	28S ribosomal protein S34, mitochondrial OS=Homo sapiens OX=9606 GN=MRPS34 PE=1 SV=2	258950	337254	76728.6	9988.2		298102	43358.4		6.8753
SVIL_HUMAN	1	55.62	0.413218	0.025998	249417	Supervillin OS=Homo sapiens OX=9606 GN=SVIL PE=1 SV=2	47372.4	73910.9	1	51058.5		60641.7	25529.8		2.37533
COASY_HUMAN	1	29.44	0.0299678	0.00266281	62632	Bifunctional coenzyme A synthase OS=Homo sapiens OX=9606 GN=COASY PE=1 SV=4	172345	112680	14356.2	25209.4		142512	19782.8		7.20384
S10AG_HUMAN	1	54.86	0.657765	0.0400838	11851	Protein S100-A16 OS=Homo sapiens OX=9606 GN=S100A16 PE=1 SV=1	87712.9	79344.7	76874.7	109318		83528.8	93096.4		0.897228
VPP1_HUMAN	1	48.22	0.204805	0.0139089	97148	V-type proton ATPase 116 kDa subunit a isoform 1 OS=Homo sapiens OX=9606 GN=ATP6V0A1 PE=1 SV=3	79195.3	61552.2	85036.3	101744		70373.8	93390.2		0.753545
PPM1F_HUMAN	1	57.67	0.00650046	0.000962673	49971	Protein phosphatase 1F OS=Homo sapiens OX=9606 GN=PPM1F PE=1 SV=3	231496	214165	40565.6	30382.9		222831	35474.3		6.28148
MMGT1_HUMAN	1	78.29	0.307397	0.0198265	14734	Membrane magnesium transporter 1 OS=Homo sapiens OX=9606 GN=MMGT1 PE=1 SV=1	1	8497.08	250574	15847.2		4249.04	133210		0.0318972
SDC2_HUMAN	1	62.85	0.00320736	0.000683829	22203	Syndecan-2 OS=Homo sapiens OX=9606 GN=SDC2 PE=1 SV=2	73758.4	67343.7	168456	176202		70551.1	172329		0.409398
MIA2_HUMAN	1	52.35	0.0362177	0.00310706	160364	Melanoma inhibitory activity protein 2 OS=Homo sapiens OX=9606 GN=MIA2 PE=1 SV=4	253590	229236	9825.83	27892		241413	18858.9		12.801
RIC8A_HUMAN	1	37.01	0.404974	0.0255069	60185	Synembryn-A OS=Homo sapiens OX=9606 GN=RIC8A PE=1 SV=3	42657.2	63143.8	39667.7	1		52900.5	19834.3		2.66712
DNJC3_HUMAN	1	30.83	0.0013674	0.000476947	58000	DnaJ homolog subfamily C member 3 OS=Homo sapiens OX=9606 GN=DNAJC3 PE=1 SV=1	114631	47492.8	1	1		81062.1	1		81062.1
SYAP1_HUMAN	1	44.49	0.333593	0.0212916	39966	Synapse-associated protein 1 OS=Homo sapiens OX=9606 GN=SYAP1 PE=1 SV=1	157307	184455	159656	118011		170881	138833		1.23083
ZSWM4_HUMAN	1	33.99	0.106974	0.00776204	111550	Zinc finger SWIM domain-containing protein 4 OS=Homo sapiens OX=9606 GN=ZSWIM4 PE=2 SV=3	47480.5	56199.1	35913.9	40892.4		51839.8	38403.1		1.34988
MK14_HUMAN	1	65.73	0.263556	0.0173219	41495	Mitogen-activated protein kinase 14 OS=Homo sapiens OX=9606 GN=MAPK14 PE=1 SV=3	57647.9	60965.7	4953.52	1		59306.8	2477.26		23.9405
ARFG3_HUMAN	1	40.82	0.0494053	0.00398075	57406	ADP-ribosylation factor GTPase-activating protein 3 OS=Homo sapiens OX=9606 GN=ARFGAP3 PE=1 SV=1	198003	135966	14277	33461.1		166984	23869		6.99585
IMA1_HUMAN	1	82.38	0.00311616	0.000673413	58168	Importin subunit alpha-1 OS=Homo sapiens OX=9606 GN=KPNA2 PE=1 SV=1	210387	185158	37101.3	32005.5		197773	34553.4		5.72368
SURF1_HUMAN	1	52.39	0.222243	0.0150162	33481	Surfeit locus protein 1 OS=Homo sapiens OX=9606 GN=SURF1 PE=1 SV=1	147889	100445	191300	162138		124167	176719		0.702622
PSA_HUMAN	1	35.32	0.133594	0.00943535	103895	Puromycin-sensitive aminopeptidase OS=Homo sapiens OX=9606 GN=NPEPPS PE=1 SV=2	144848	131659	123151	122466		138253	122809		1.12576
AAAT_HUMAN	1	27.59	0.0173694	0.00179392	57018	Neutral amino acid transporter B(0) OS=Homo sapiens OX=9606 GN=SLC1A5 PE=1 SV=2	216308	276480	73748.1	57120.3		246394	65434.2		3.76553
PURA_HUMAN	1	144.36	9.87253e-05	0.000170679	35003	Transcriptional activator protein Pur-alpha OS=Homo sapiens OX=9606 GN=PURA PE=1 SV=2	220842	286680	1	1		253761	1		253761
SELT_HUMAN	1	49.54	0.0751237	0.00568438	22481	Thioredoxin reductase-like selenoprotein T OS=Homo sapiens OX=9606 GN=SELENOT PE=1 SV=2	60791.8	90236.8	32590	38510.9		75514.3	35550.5		2.12414
ECHD1_HUMAN	1	48.95	0.121597	0.00868053	33848	Ethylmalonyl-CoA decarboxylase OS=Homo sapiens OX=9606 GN=ECHDC1 PE=1 SV=2	118338	106474	915.991	13232.2		112406	7074.08		15.8898
AL1B1_HUMAN	1	30.19	0.473014	0.0293608	57626	Aldehyde dehydrogenase X, mitochondrial OS=Homo sapiens OX=9606 GN=ALDH1B1 PE=1 SV=3	97089.6	99706.6	94537.7	181594		98398.1	138066		0.712691
PTN11_HUMAN	1	36.63	0.00212572	0.000591083	68964	Tyrosine-protein phosphatase non-receptor type 11 OS=Homo sapiens OX=9606 GN=PTPN11 PE=1 SV=2	204667	183352	18572.1	22168.2		194009	20370.1		9.52421
NSDHL_HUMAN	1	52.56	0.188206	0.0128364	42159	Sterol-4-alpha-carboxylate 3-dehydrogenase, decarboxylating OS=Homo sapiens OX=9606 GN=NSDHL PE=1 SV=2	170234	171328	84327	19565.1		170781	51946		3.28766
ERLEC_HUMAN	1	34.17	0.0288323	0.00258502	55679	Endoplasmic reticulum lectin 1 OS=Homo sapiens OX=9606 GN=ERLEC1 PE=1 SV=1	34361.6	43547.3	86600.7	77647.5		38954.5	82124.1		0.474336
CDK5_HUMAN	1	60.5	0.0239066	0.00223933	33739	Cyclin-dependent-like kinase 5 OS=Homo sapiens OX=9606 GN=CDK5 PE=1 SV=3	21715.8	24564.2	51874	42965.9		23140	47420		0.487981
ACOC_HUMAN	1	33.48	0.0236482	0.00222036	98850	Cytoplasmic aconitate hydratase OS=Homo sapiens OX=9606 GN=ACO1 PE=1 SV=3	209442	271731	10480.4	3402.44		240586	6941.41		34.6596
BABA2_HUMAN	1	25.42	0.00740613	0.00104801	43980	BRISC and BRCA1-A complex member 2 OS=Homo sapiens OX=9606 GN=BABAM2 PE=1 SV=2	210342	244324	56017.2	66452.2		227333	61234.7		3.71249
CO4A_HUMAN	1	69.77	0.00217003	0.00059195	194261	Complement C4-A OS=Homo sapiens OX=9606 GN=C4A PE=1 SV=2	106914	125195	9712.11	8109.96		116055	8911.03		13.0237
SNX9_HUMAN	1	30.81	0.26288	0.0172918	66949	Sorting nexin-9 OS=Homo sapiens OX=9606 GN=SNX9 PE=1 SV=1	170239	170710	1	11244.1		170474	5622.53		30.3199
TXND5_HUMAN	1	44.53	0.848532	0.0507752	48283	Thioredoxin domain-containing protein 5 OS=Homo sapiens OX=9606 GN=TXNDC5 PE=1 SV=2	35655.7	28305.2	38775.8	28322.1		31980.5	33549		0.953247
SCMC2_HUMAN	1	23.37	0.250264	0.0165992	52971	Calcium-binding mitochondrial carrier protein SCaMC-2 OS=Homo sapiens OX=9606 GN=SLC25A25 PE=1 SV=1	68817.7	99271	1	5100.14		84044.3	2550.57		32.9512
EXOC2_HUMAN	1	43.41	0.00245953	0.000617024	105084	Exocyst complex component 2 OS=Homo sapiens OX=9606 GN=EXOC2 PE=1 SV=1	89522.7	76998.5	3961.4	5075.35		83260.6	4518.38		18.4271
PTGES_HUMAN	1	50.71	0.199408	0.0135655	17319	Prostaglandin E synthase OS=Homo sapiens OX=9606 GN=PTGES PE=1 SV=2	9072.11	22297.2	401644	44654.3		15684.7	223149		0.0702878
NLTP_HUMAN	1	42.54	0.0675727	0.00521726	59640	Non-specific lipid-transfer protein OS=Homo sapiens OX=9606 GN=SCP2 PE=1 SV=2	69768.6	43420.2	4397.99	11996.9		56594.4	8197.46		6.90389
RFIP5_HUMAN	1	30.78	1.33074e-05	6.61425e-05	70600	Rab11 family-interacting protein 5 OS=Homo sapiens OX=9606 GN=RAB11FIP5 PE=1 SV=1	70505.6	64683.2	1	1		67594.4	1		67594.4
ITPA_HUMAN	1	39.47	0.044956	0.00368194	21831	Inosine triphosphate pyrophosphatase OS=Homo sapiens OX=9606 GN=ITPA PE=1 SV=2	93431.9	81995	180457	143028		87713.4	161742		0.542303
CCHL_HUMAN	1	55.9	0.473312	0.0293608	30981	Cytochrome c-type heme lyase OS=Homo sapiens OX=9606 GN=HCCS PE=1 SV=1	132707	53650.4	111381	146451		93178.5	128916		0.722784
ETFD_HUMAN	1	57.13	0.294792	0.0191052	69250	Electron transfer flavoprotein-ubiquinone oxidoreductase, mitochondrial OS=Homo sapiens OX=9606 GN=ETFDH PE=1 SV=2	157708	179918	116111	18936.6		168813	67523.6		2.50006
HMOX2_HUMAN	1	22.24	0.253493	0.0167297	36181	Heme oxygenase 2 OS=Homo sapiens OX=9606 GN=HMOX2 PE=1 SV=2	48762.2	119849	4964.42	1		84305.4	2482.71		33.957
OXA1L_HUMAN	1	39.65	0.33759	0.0214949	48916	Mitochondrial inner membrane protein OXA1L OS=Homo sapiens OX=9606 GN=OXA1L PE=1 SV=3	10126.8	29532.9	79180.2	26032.2		19829.8	52606.2		0.376948
MAGD1_HUMAN	1	35.65	2.20333e-05	8.34391e-05	86221	Melanoma-associated antigen D1 OS=Homo sapiens OX=9606 GN=MAGED1 PE=1 SV=3	67445.3	75394.5	1	1		71419.9	1		71419.9
EIF3G_HUMAN	1	26.58	0.0662397	0.00512928	35874	Eukaryotic translation initiation factor 3 subunit G OS=Homo sapiens OX=9606 GN=EIF3G PE=1 SV=2	101820	134499	54143.8	67720.8		118160	60932.3		1.93919
TPA_HUMAN	1	57.84	0.261279	0.0172089	65043	Tissue-type plasminogen activator OS=Homo sapiens OX=9606 GN=PLAT PE=1 SV=1	100174	82987.5	6678.89	1		91580.6	3339.94		27.4198
LARP4_HUMAN	1	84.17	0.132572	0.00937983	81230	La-related protein 4 OS=Homo sapiens OX=9606 GN=LARP4 PE=1 SV=3	92197.9	102935	1	564.272		97566.3	282.636		345.201
ACACA_HUMAN	1	56.21	0.057798	0.00454643	267095	Acetyl-CoA carboxylase 1 OS=Homo sapiens OX=9606 GN=ACACA PE=1 SV=2	261817	169158	7345.86	26706.9		215488	17026.4		12.6561
ATX2_HUMAN	1	70.39	0.000370008	0.0003164	140823	Ataxin-2 OS=Homo sapiens OX=9606 GN=ATXN2 PE=1 SV=2	138383	226263	1	1		182323	1		182323
DTX3L_HUMAN	1	48.18	3.7646e-05	0.000110883	84585	E3 ubiquitin-protein ligase DTX3L OS=Homo sapiens OX=9606 GN=DTX3L PE=1 SV=1	111151	129400	1	1		120276	1		120276
EIF3M_HUMAN	1	28.94	0.460826	0.0286758	42932	Eukaryotic translation initiation factor 3 subunit M OS=Homo sapiens OX=9606 GN=EIF3M PE=1 SV=1	96156.1	47455.2	62605.8	26893.1		71805.6	44749.4		1.60462
CCD80_HUMAN	1	51.76	0.000173283	0.00022591	108505	Coiled-coil domain-containing protein 80 OS=Homo sapiens OX=9606 GN=CCDC80 PE=1 SV=1	144925	155944	3318.26	3093.98		150434	3206.12		46.921
IMA4_HUMAN	1	43.83	0.285991	0.0185966	58288	Importin subunit alpha-4 OS=Homo sapiens OX=9606 GN=KPNA3 PE=1 SV=2	45807.2	47206.3	5858.25	1		46506.7	2929.63		15.8746
CITE1_HUMAN	1	17.61	0.00754271	0.00105413	19941	Cbp/p300-interacting transactivator 1 OS=Homo sapiens OX=9606 GN=CITED1 PE=1 SV=2	68365.3	73266	357345	277874		70815.6	317609		0.222965
KRT85_HUMAN	1	40.93	0.0228348	0.0021722	57306	Keratin, type II cuticular Hb5 OS=Homo sapiens OX=9606 GN=KRT85 PE=1 SV=1	692031	904876	315013	271916		798454	293464		2.72079
SYNPO_HUMAN	1	23.81	0.0242189	0.00225795	99915	Synaptopodin OS=Homo sapiens OX=9606 GN=SYNPO PE=1 SV=2	540133	644039	117479	177085		592086	147282		4.02009
S39A7_HUMAN	1	26.79	0.0111832	0.00133738	50201	Zinc transporter SLC39A7 OS=Homo sapiens OX=9606 GN=SLC39A7 PE=1 SV=2	664691	597819	358699	375414		631255	367056		1.71978
PVR_HUMAN	1	34.84	0.0103239	0.00127289	45787	Poliovirus receptor OS=Homo sapiens OX=9606 GN=PVR PE=1 SV=2	364983	428119	90253.4	113472		396551	101863		3.89299
STK39_HUMAN	1	52.61	0.000161201	0.000213662	59950	STE20/SPS1-related proline-alanine-rich protein kinase OS=Homo sapiens OX=9606 GN=STK39 PE=1 SV=3	657604	638494	108408	104668		648049	106538		6.0828
CEND_HUMAN	1	19.04	0.000962024	0.000431005	15002	Cell cycle exit and neuronal differentiation protein 1 OS=Homo sapiens OX=9606 GN=CEND1 PE=1 SV=1	1.01182e+06	913049	86688.8	77410.4		962437	82049.6		11.7299
SC65_HUMAN	1	39.75	0.00674498	0.000987846	50862	Endoplasmic reticulum protein SC65 OS=Homo sapiens OX=9606 GN=P3H4 PE=1 SV=1	422196	458427	218847	235172		440312	227010		1.93962
STX7_HUMAN	1	53.96	0.0257049	0.0023722	29911	Syntaxin-7 OS=Homo sapiens OX=9606 GN=STX7 PE=1 SV=4	1.30391e+06	1.11183e+06	483510	354404		1.20787e+06	418957		2.88304
ITM2B_HUMAN	1	55.37	0.0795413	0.0059507	30832	Integral membrane protein 2B OS=Homo sapiens OX=9606 GN=ITM2B PE=1 SV=1	495791	531801	340605	407539		513796	374072		1.37352
P5CR1_HUMAN	1	83.07	0.127187	0.00904711	33568	Pyrroline-5-carboxylate reductase 1, mitochondrial OS=Homo sapiens OX=9606 GN=PYCR1 PE=1 SV=2	373146	330356	98263.1	18717.6		351751	58490.3		6.01383
OSTC_HUMAN	1	68	0.00151793	0.00049449	16932	Oligosaccharyltransferase complex subunit OSTC OS=Homo sapiens OX=9606 GN=OSTC PE=1 SV=1	1.37957e+06	1.3602e+06	805169	835863		1.36988e+06	820516		1.66954
TM245_HUMAN	1	39.84	0.000502981	0.00034188	97808	Transmembrane protein 245 OS=Homo sapiens OX=9606 GN=TMEM245 PE=1 SV=3	347495	356290	2438.65	3029.02		351893	2733.83		128.718
CDS2_HUMAN	1	96.64	0.0559288	0.00442567	51954	Phosphatidate cytidylyltransferase 2 OS=Homo sapiens OX=9606 GN=CDS2 PE=1 SV=1	994273	934067	164585	330721		964170	247653		3.89323
CD47_HUMAN	1	38.32	0.0167133	0.0017558	35590	Leukocyte surface antigen CD47 OS=Homo sapiens OX=9606 GN=CD47 PE=1 SV=1	867300	717430	383475	380556		792365	382015		2.07417
SSRG_HUMAN	1	155.62	0.0190264	0.00190477	21067	Translocon-associated protein subunit gamma OS=Homo sapiens OX=9606 GN=SSR3 PE=1 SV=1	2.34613e+06	2.44447e+06	65348.5	158081		2.3953e+06	111715		21.4412
MARH5_HUMAN	1	20.95	0.000287758	0.000292262	31781	E3 ubiquitin-protein ligase MARCH5 OS=Homo sapiens OX=9606 GN=MARCH5 PE=1 SV=1	248815	160613	1	1		204714	1		204714
LRIG2_HUMAN	1	42.35	0.0030109	0.000666977	120315	Leucine-rich repeats and immunoglobulin-like domains protein 2 OS=Homo sapiens OX=9606 GN=LRIG2 PE=2 SV=3	340116	393848	86348.5	91043.7		366982	88696.1		4.13752
TM230_HUMAN	1	36.8	0.00698078	0.00101121	13180	Transmembrane protein 230 OS=Homo sapiens OX=9606 GN=TMEM230 PE=1 SV=1	557492	584743	315267	341485		571118	328376		1.73922
ITIH2_HUMAN	1	87.22	0.000921513	0.000431005	106853	Inter-alpha-trypsin inhibitor heavy chain H2 OS=Homo sapiens OX=9606 GN=ITIH2 PE=1 SV=2	2.3371e+06	2.29352e+06	1.02887e+06	981557		2.31531e+06	1.00522e+06		2.3033
NINL_HUMAN	1	36.35	0.0356914	0.00307185	157445	Ninein-like protein OS=Homo sapiens OX=9606 GN=NINL PE=1 SV=2	661348	660182	306774	393709		660765	350242		1.8866
ADRM1_HUMAN	1	80.7	0.000416626	0.000333193	42412	Proteasomal ubiquitin receptor ADRM1 OS=Homo sapiens OX=9606 GN=ADRM1 PE=1 SV=2	2.68411e+06	2.75571e+06	859063	892394		2.71991e+06	875728		3.10588
ELOV1_HUMAN	1	31.33	0.0229715	0.0021748	32755	Elongation of very long chain fatty acids protein 1 OS=Homo sapiens OX=9606 GN=ELOVL1 PE=1 SV=1	1.52695e+06	1.24211e+06	697831	642291		1.38453e+06	670061		2.06627
NUFP2_HUMAN	1	54.66	0.000873228	0.000417006	76132	Nuclear fragile X mental retardation-interacting protein 2 OS=Homo sapiens OX=9606 GN=NUFIP2 PE=1 SV=1	2.39124e+06	2.55531e+06	163523	140583		2.47327e+06	152053		16.2659
DUS3_HUMAN	1	112.55	0.0744654	0.00564531	20693	Dual specificity protein phosphatase 3 OS=Homo sapiens OX=9606 GN=DUSP3 PE=1 SV=1	974406	944514	122927	308972		959460	215950		4.44298
KDSR_HUMAN	1	103.5	0.0128511	0.00147474	36563	3-ketodihydrosphingosine reductase OS=Homo sapiens OX=9606 GN=KDSR PE=1 SV=1	1.10374e+06	1.12479e+06	431909	524302		1.11426e+06	478106		2.33058
YIPF4_HUMAN	1	45.28	0.659524	0.0401603	27122	Protein YIPF4 OS=Homo sapiens OX=9606 GN=YIPF4 PE=1 SV=1	220979	357717	258446	238156		289348	248301		1.16531
ODPAT_HUMAN	1	37.85	0.00333085	0.000697075	43647	Pyruvate dehydrogenase E1 component subunit alpha, testis-specific form, mitochondrial OS=Homo sapiens OX=9606 GN=PDHA2 PE=1 SV=1	435083	540088	73522.1	74992.6		487586	74257.3		6.56616
SCAM4_HUMAN	1	46.17	0.00475312	0.000836275	26053	Secretory carrier-associated membrane protein 4 OS=Homo sapiens OX=9606 GN=SCAMP4 PE=1 SV=1	716437	680178	213751	180786		698307	197269		3.53988
CSN1_HUMAN	1	76.07	0.0743892	0.00564492	56071	COP9 signalosome complex subunit 1 OS=Homo sapiens OX=9606 GN=GPS1 PE=1 SV=4	1.12402e+06	984495	137623	340141		1.05426e+06	238882		4.41329
MGST2_HUMAN	1	51.33	0.016989	0.00177539	16781	Microsomal glutathione S-transferase 2 OS=Homo sapiens OX=9606 GN=MGST2 PE=1 SV=1	1.27628e+06	1.13112e+06	301570	202147		1.2037e+06	251858		4.77927
ABHEB_HUMAN	1	54.96	0.00732418	0.00104384	22446	Protein ABHD14B OS=Homo sapiens OX=9606 GN=ABHD14B PE=1 SV=1	176156	212207	893873	1.1043e+06		194181	999087		0.194359
GPC1_HUMAN	1	33.35	0.0276763	0.00251522	62724	Glypican-1 OS=Homo sapiens OX=9606 GN=GPC1 PE=1 SV=2	495354	434300	296645	313401		464827	305023		1.52391
GALK1_HUMAN	1	47.49	0.0265139	0.00242362	42702	Galactokinase OS=Homo sapiens OX=9606 GN=GALK1 PE=1 SV=1	777130	714384	211974	300697		745757	256335		2.9093
TSPO_HUMAN	1	134.3	0.0272312	0.00248079	18930	Translocator protein OS=Homo sapiens OX=9606 GN=TSPO PE=1 SV=3	939161	857862	332389	225026		898511	278707		3.22385
SNTB2_HUMAN	1	81.04	0.00238415	0.000615461	58369	Beta-2-syntrophin OS=Homo sapiens OX=9606 GN=SNTB2 PE=1 SV=1	212087	188828	49530.4	45769.2		200458	47649.8		4.20689
MOT1_HUMAN	1	86.49	0.175929	0.0120612	54593	Monocarboxylate transporter 1 OS=Homo sapiens OX=9606 GN=SLC16A1 PE=1 SV=3	749583	707338	84265.3	345135		728461	214700		3.39292
TMED3_HUMAN	1	30.69	0.0134611	0.0015206	25046	Transmembrane emp24 domain-containing protein 3 OS=Homo sapiens OX=9606 GN=TMED3 PE=1 SV=1	709172	584619	145425	187461		646895	166443		3.88659
MGST3_HUMAN	1	44.37	0.00612411	0.000937083	16734	Microsomal glutathione S-transferase 3 OS=Homo sapiens OX=9606 GN=MGST3 PE=1 SV=1	2.42491e+06	2.63771e+06	1.21101e+06	1.30035e+06		2.53131e+06	1.25568e+06		2.01589
RETST_HUMAN	1	56.3	0.157028	0.0109064	67461	All-trans-retinol 13,14-reductase OS=Homo sapiens OX=9606 GN=RETSAT PE=1 SV=2	492694	484927	108786	9191.42		488810	58988.8		8.28649
VTNC_HUMAN	1	76.98	0.0139189	0.00155466	55069	Vitronectin OS=Homo sapiens OX=9606 GN=VTN PE=1 SV=1	1.60081e+06	1.47427e+06	558161	682578		1.53754e+06	620369		2.47843
CTCF_HUMAN	1	25.88	0.0205932	0.00201559	84272	Transcriptional repressor CTCF OS=Homo sapiens OX=9606 GN=CTCF PE=1 SV=1	608092	475399	38016.3	16025.2		541745	27020.8		20.0492
AAK1_HUMAN	1	33.08	0.0090564	0.00116541	104562	AP2-associated protein kinase 1 OS=Homo sapiens OX=9606 GN=AAK1 PE=1 SV=3	643000	483225	61314.6	42907.6		563112	52111.1		10.806
DNLI3_HUMAN	1	39.91	0.0112728	0.00134382	114317	DNA ligase 3 OS=Homo sapiens OX=9606 GN=LIG3 PE=1 SV=2	533528	501632	369148	352347		517580	360747		1.43474
AT2B4_HUMAN	1	45.29	0.00768322	0.00106449	139030	Plasma membrane calcium-transporting ATPase 4 OS=Homo sapiens OX=9606 GN=ATP2B4 PE=1 SV=2	317814	286505	130412	115683		302160	123048		2.45563
SYVN1_HUMAN	1	35.19	0.00561486	0.000899013	68154	E3 ubiquitin-protein ligase synoviolin OS=Homo sapiens OX=9606 GN=SYVN1 PE=1 SV=2	273572	279746	96376	111527		276659	103952		2.66142
TM41B_HUMAN	1	70.59	0.0420612	0.00349525	32663	Transmembrane protein 41B OS=Homo sapiens OX=9606 GN=TMEM41B PE=1 SV=1	1.2928e+06	1.17148e+06	361970	189279		1.23214e+06	275625		4.47036
FA98A_HUMAN	1	124.28	0.00151683	0.00049449	55694	Protein FAM98A OS=Homo sapiens OX=9606 GN=FAM98A PE=1 SV=2	873136	829301	430439	423885		851219	427162		1.99273
RGPS1_HUMAN	1	40.03	0.453244	0.0282482	62550	Ras-specific guanine nucleotide-releasing factor RalGPS1 OS=Homo sapiens OX=9606 GN=RALGPS1 PE=1 SV=1	383525	456453	367818	398680		419989	383249		1.09587
SAHH2_HUMAN	1	31.63	1.25571e-05	6.61425e-05	59997	S-adenosylhomocysteine hydrolase-like protein 1 OS=Homo sapiens OX=9606 GN=AHCYL1 PE=1 SV=2	228750	250970	1	1		239860	1		239860
IFIX_HUMAN	1	21	0.00783647	0.00106828	55316	Pyrin and HIN domain-containing protein 1 OS=Homo sapiens OX=9606 GN=PYHIN1 PE=1 SV=1	1.22572e+06	1.37059e+06	6283.43	14921.9		1.29815e+06	10602.6		122.437
MARE1_HUMAN	1	24.13	0.0158109	0.00170146	30151	Microtubule-associated protein RP/EB family member 1 OS=Homo sapiens OX=9606 GN=MAPRE1 PE=1 SV=3	2.02738e+06	2.2647e+06	1.0971e+06	940082		2.14604e+06	1.01859e+06		2.10687
S7A14_HUMAN	1	22.48	0.00349982	0.000708938	84738	Probable cationic amino acid transporter OS=Homo sapiens OX=9606 GN=SLC7A14 PE=2 SV=3	978152	789457	883.43	1859.86		883805	1371.65		644.338
AMOT_HUMAN	1	41.9	0.00398491	0.000761787	118469	Angiomotin OS=Homo sapiens OX=9606 GN=AMOT PE=1 SV=1	1.65604e+06	1.71202e+06	320805	389800		1.68403e+06	355303		4.73972
ERF3A_HUMAN	1	27.78	0.17299	0.0118904	56348	Eukaryotic peptide chain release factor GTP-binding subunit ERF3A OS=Homo sapiens OX=9606 GN=GSPT1 PE=1 SV=1	6407.45	6444.27	56552.7	13778.7		6425.86	35165.7		0.182731
ERF3B_HUMAN	1	66.97	0.00116811	0.000450984	69467	Eukaryotic peptide chain release factor GTP-binding subunit ERF3B OS=Homo sapiens OX=9606 GN=GSPT2 PE=1 SV=2	262275	270718	28944	24815.1		266496	26879.5		9.91447
CLAP1_HUMAN	1	40.28	0.235542	0.015794	170373	CLIP-associating protein 1 OS=Homo sapiens OX=9606 GN=CLASP1 PE=1 SV=1	69243.5	79266.9	3646	1		74255.2	1823.5		40.7213
PRKDC_HUMAN	1	37.41	0.0640627	0.0049801	473749	DNA-dependent protein kinase catalytic subunit OS=Homo sapiens OX=9606 GN=PRKDC PE=1 SV=3	168269	238349	36875.3	70028.6		203309	53451.9		3.80358
NICA_HUMAN	1	63.45	0.0169629	0.00177499	79103	Nicastrin OS=Homo sapiens OX=9606 GN=NCSTN PE=1 SV=2	437410	428246	149233	108058		432828	128645		3.3645
VP13C_HUMAN	1	35.48	0.222712	0.0150224	424462	Vacuolar protein sorting-associated protein 13C OS=Homo sapiens OX=9606 GN=VPS13C PE=1 SV=1	117175	142844	1	4355.15		130010	2178.08		59.6902
KAD2_HUMAN	1	36.26	0.326098	0.0208634	26689	Adenylate kinase 2, mitochondrial OS=Homo sapiens OX=9606 GN=AK2 PE=1 SV=2	15265.5	11	75498.4	61790.7		7638.24	68644.5		0.111272
SPCS1_HUMAN	1	245.1	0.0038259	0.00074573	18514	Signal peptidase complex subunit 1 OS=Homo sapiens OX=9606 GN=SPCS1 PE=1 SV=5	3.30963e+06	3.83412e+06	1.07089e+06	1.0336e+06		3.57187e+06	1.05225e+06		3.39453
SCFD1_HUMAN	1	32.79	0.000251913	0.000274893	72676	Sec1 family domain-containing protein 1 OS=Homo sapiens OX=9606 GN=SCFD1 PE=1 SV=4	56259.3	39113.5	1	1		47686.4	1		47686.4
SCAM1_HUMAN	1	47.36	0.0313947	0.00276749	38295	Secretory carrier-associated membrane protein 1 OS=Homo sapiens OX=9606 GN=SCAMP1 PE=1 SV=2	202766	183572	654625	454871		193169	554748		0.34821
FBN2_HUMAN	1	17.29	0.117042	0.00839304	335257	Fibrillin-2 OS=Homo sapiens OX=9606 GN=FBN2 PE=1 SV=3	329994	287311	160654	224709		308652	192681		1.60188
CAPR1_HUMAN	1	25.15	0.82424	0.0494332	78489	Caprin-1 OS=Homo sapiens OX=9606 GN=CAPRIN1 PE=1 SV=2	147663	142572	123012	191428		145117	157220		0.923023
GBF1_HUMAN	1	29.18	5.84735e-08	4.65016e-06	208367	Golgi-specific brefeldin A-resistance guanine nucleotide exchange factor 1 OS=Homo sapiens OX=9606 GN=GBF1 PE=1 SV=2	93444	92897.2	1	1		93170.6	1		93170.6
NEK9_HUMAN	1	37.24	0.0262048	0.00240115	108868	Serine/threonine-protein kinase Nek9 OS=Homo sapiens OX=9606 GN=NEK9 PE=1 SV=2	609728	663165	193903	269058		636447	231481		2.74946
SC24A_HUMAN	1	37.38	0.000220653	0.000250681	120472	Protein transport protein Sec24A OS=Homo sapiens OX=9606 GN=SEC24A PE=1 SV=2	81541	57380.4	1	1		69460.7	1		69460.7
EVPL_HUMAN	1	39.42	0.0213223	0.00206538	232774	Envoplakin OS=Homo sapiens OX=9606 GN=EVPL PE=1 SV=3	247628	234760	95927	69938.1		241194	82932.5		2.90832
FYCO1_HUMAN	1	54.76	3.08226e-05	0.000100481	168590	FYVE and coiled-coil domain-containing protein 1 OS=Homo sapiens OX=9606 GN=FYCO1 PE=1 SV=3	84266.1	96385.9	1	1		90326	1		90326
TITIN_HUMAN	1	23.77	0.0707051	0.00541183	3842904	Titin OS=Homo sapiens OX=9606 GN=TTN PE=1 SV=4	2.08015e+06	2.2374e+06	1.42424e+06	1.68908e+06		2.15878e+06	1.55666e+06		1.3868
IPO7_HUMAN	1	46.31	0.0506741	0.00405726	120751	Importin-7 OS=Homo sapiens OX=9606 GN=IPO7 PE=1 SV=1	242410	233740	179487	151810		238075	165648		1.43723
RDH13_HUMAN	1	44.45	0.0768823	0.00579539	36195	Retinol dehydrogenase 13 OS=Homo sapiens OX=9606 GN=RDH13 PE=1 SV=2	18840.8	25001.2	35423	34809.6		21921	35116.3		0.62424
PRP8_HUMAN	1	18.75	0.000671286	0.000366802	274738	Pre-mRNA-processing-splicing factor 8 OS=Homo sapiens OX=9606 GN=PRPF8 PE=1 SV=2	1.30947e+06	1.19857e+06	159556	168945		1.25402e+06	164251		7.63478
SPTA1_HUMAN	1	36.6	0.00926417	0.00117879	281039	Spectrin alpha chain, erythrocytic 1 OS=Homo sapiens OX=9606 GN=SPTA1 PE=1 SV=5	664964	986417	8197.84	3353.45		825691	5775.65		142.961
BIEA_HUMAN	1	27.48	0.00496407	0.000854465	33692	Biliverdin reductase A OS=Homo sapiens OX=9606 GN=BLVRA PE=1 SV=2	706618	779745	178334	209846		743181	194090		3.82905
IMP3_HUMAN	1	20.69	0.209806	0.0142121	21951	U3 small nucleolar ribonucleoprotein protein IMP3 OS=Homo sapiens OX=9606 GN=IMP3 PE=1 SV=1	138774	148172	4997.79	53844.1		143473	29421		4.87656
KVD12_HUMAN	1	65.86	0.000888496	0.000420586	12783	Immunoglobulin kappa variable 1D-12 OS=Homo sapiens OX=9606 GN=IGKV1D-12 PE=1 SV=2	2.12204e+08	2.17009e+08	476160	327241		2.14606e+08	401700		534.245
TGON2_HUMAN	1	60.78	0.00255036	0.000621647	45853	Trans-Golgi network integral membrane protein 2 OS=Homo sapiens OX=9606 GN=TGOLN2 PE=1 SV=4	1.70286e+06	1.66227e+06	773184	714393		1.68257e+06	743789		2.26216
AFAM_HUMAN	1	25.76	0.00278969	0.000656032	70963	Afamin OS=Homo sapiens OX=9606 GN=AFM PE=1 SV=1	38157.5	26854.7	1.03973e+06	1.18712e+06		32506.1	1.11343e+06		0.0291946
ANO9_HUMAN	1	40.79	0.00252086	0.000620663	91187	Anoctamin-9 OS=Homo sapiens OX=9606 GN=ANO9 PE=1 SV=3	654780	428327	2355.64	1626.11		541553	1990.88		272.018
VKOR1_HUMAN	1	49.04	0.0154235	0.00167564	18622	Vitamin K epoxide reductase complex subunit 1 OS=Homo sapiens OX=9606 GN=VKORC1 PE=1 SV=1	3.40432e+06	3.5504e+06	1.14229e+06	1.45986e+06		3.47736e+06	1.30108e+06		2.67268
TOP2A_HUMAN	1	34.73	0.0055097	0.000890578	175017	DNA topoisomerase 2-alpha OS=Homo sapiens OX=9606 GN=TOP2A PE=1 SV=3	468415	442383	200385	178084		455399	189234		2.40654
PLCG1_HUMAN	1	40.62	0.00122332	0.000458894	149749	1-phosphatidylinositol 4,5-bisphosphate phosphodiesterase gamma-1 OS=Homo sapiens OX=9606 GN=PLCG1 PE=1 SV=1	876255	847938	429678	444701		862096	437190		1.97191
FUND2_HUMAN	1	37.39	0.00133114	0.000472592	20720	FUN14 domain-containing protein 2 OS=Homo sapiens OX=9606 GN=FUNDC2 PE=1 SV=2	1.14727e+06	1.0604e+06	373856	375514		1.10384e+06	374685		2.94604
6PGD_HUMAN	1	25.2	0.00072758	0.000378179	53619	6-phosphogluconate dehydrogenase, decarboxylating OS=Homo sapiens OX=9606 GN=PGD PE=1 SV=3	554344	513432	4.39105e+06	4.79125e+06		533888	4.59115e+06		0.116286
NDUBB_HUMAN	1	34.88	0.00606024	0.000930403	17363	NADH dehydrogenase [ubiquinone] 1 beta subcomplex subunit 11, mitochondrial OS=Homo sapiens OX=9606 GN=NDUFB11 PE=1 SV=1	729249	656818	1.46723e+06	1.40228e+06		693033	1.43476e+06		0.483032
HM13_HUMAN	1	55.09	0.0927784	0.00680654	41747	Minor histocompatibility antigen H13 OS=Homo sapiens OX=9606 GN=HM13 PE=1 SV=1	3.00249e+06	3.19636e+06	2.63479e+06	2.79721e+06		3.09943e+06	2.716e+06		1.14117
AT8A2_HUMAN	1	32.98	0.0126376	0.00145655	134996	Phospholipid-transporting ATPase IB OS=Homo sapiens OX=9606 GN=ATP8A2 PE=1 SV=3	232230	215871	46189.1	63243.8		224051	54716.4		4.09476
KAIN_HUMAN	1	52.28	0.0328076	0.00287975	48682	Kallistatin OS=Homo sapiens OX=9606 GN=SERPINA4 PE=1 SV=3	888274	852596	573808	650177		870435	611992		1.4223
GPNMB_HUMAN	1	31.41	2.15117e-05	8.34391e-05	64623	Transmembrane glycoprotein NMB OS=Homo sapiens OX=9606 GN=GPNMB PE=1 SV=2	2.14363e+06	2.14331e+06	915493	908265		2.14347e+06	911879		2.35061
PLP2_HUMAN	1	36.53	0.0466508	0.0037934	17022	Proteolipid protein 2 OS=Homo sapiens OX=9606 GN=PLP2 PE=1 SV=1	2.74412e+06	2.58548e+06	2.33912e+06	2.29761e+06		2.6648e+06	2.31837e+06		1.14943
RS26L_HUMAN	1	42.32	0.0215073	0.00207572	13336	Putative 40S ribosomal protein S26-like 1 OS=Homo sapiens OX=9606 GN=RPS26P11 PE=5 SV=1	2.48206e+06	3.11712e+06	1.11888e+06	1.25349e+06		2.79959e+06	1.18618e+06		2.36017
CHPF2_HUMAN	1	28.58	0.137828	0.00971708	86636	Chondroitin sulfate glucuronyltransferase OS=Homo sapiens OX=9606 GN=CHPF2 PE=2 SV=2	1.14893e+06	1.13031e+06	120967	4986.94		1.13962e+06	62976.8		18.0958
SMG1_HUMAN	1	44.97	0.0111282	0.00133734	414347	Serine/threonine-protein kinase SMG1 OS=Homo sapiens OX=9606 GN=SMG1 PE=1 SV=3	7.23665e+06	8.0135e+06	10923.4	38327.9		7.62507e+06	24625.6		309.64
IGLL5_HUMAN	1	46.87	0.158469	0.0109873	23391	Immunoglobulin lambda-like polypeptide 5 OS=Homo sapiens OX=9606 GN=IGLL5 PE=2 SV=2	15173.3	1	7.61907e+06	7.45522e+06		7587.14	7.53714e+06		0.00100663
YLPM1_HUMAN	1	24.26	0.00755262	0.00105413	241723	YLP motif-containing protein 1 OS=Homo sapiens OX=9606 GN=YLPM1 PE=1 SV=4	1.53931e+07	9.73138e+06	639037	777842		1.25622e+07	708440		17.7323
KV105_HUMAN	1	34.95	0.000491129	0.00034188	12944	Immunoglobulin kappa variable 1-5 OS=Homo sapiens OX=9606 GN=IGKV1-5 PE=1 SV=2	1.205e+07	1.25635e+07	46401.4	36155.7		1.23068e+07	41278.6		298.14
S12A7_HUMAN	1	47.13	0.0351191	0.00303574	120283	Solute carrier family 12 member 7 OS=Homo sapiens OX=9606 GN=SLC12A7 PE=1 SV=3	1.63032e+07	1.67909e+07	1.29996e+07	1.39851e+07		1.6547e+07	1.34923e+07		1.2264
RAMP1_HUMAN	1	35.18	0.0119104	0.00138862	17376	Receptor activity-modifying protein 1 OS=Homo sapiens OX=9606 GN=RAMP1 PE=1 SV=1	1.19916e+07	1.21157e+07	581419	274577		1.20537e+07	427998		28.1629
TM109_HUMAN	1	68.56	0.00402417	0.000765613	26194	Transmembrane protein 109 OS=Homo sapiens OX=9606 GN=TMEM109 PE=1 SV=1	2.85216e+06	3.01238e+06	1.51895e+06	1.41763e+06		2.93227e+06	1.46829e+06		1.99707
GLIP1_HUMAN	1	61.27	0.721265	0.0436857	30973	Glioma pathogenesis-related protein 1 OS=Homo sapiens OX=9606 GN=GLIPR1 PE=1 SV=3	489324	436925	435954	542618		463125	489286		0.946532
VA0D1_HUMAN	1	45.07	0.00989642	0.00123165	40759	V-type proton ATPase subunit d 1 OS=Homo sapiens OX=9606 GN=ATP6V0D1 PE=1 SV=1	340854	386617	194238	192068		363735	193153		1.88314
CO3A1_HUMAN	1	31.95	0.679851	0.0412716	139733	Collagen alpha-1(III) chain OS=Homo sapiens OX=9606 GN=COL3A1 PE=1 SV=4	187797	114881	150507	184918		151339	167712		0.902374
FACE1_HUMAN	1	47.89	0.644013	0.039306	55063	CAAX prenyl protease 1 homolog OS=Homo sapiens OX=9606 GN=ZMPSTE24 PE=1 SV=2	440412	437534	242431	524477		438973	383454		1.14479
SF3A1_HUMAN	1	80.6	0.229906	0.0154291	88888	Splicing factor 3A subunit 1 OS=Homo sapiens OX=9606 GN=SF3A1 PE=1 SV=1	386806	339723	94420	2114.06		363265	48267		7.52615
PZP_HUMAN	1	30.3	0.0162418	0.00171947	165242	Pregnancy zone protein OS=Homo sapiens OX=9606 GN=PZP PE=1 SV=4	9953.43	21295.7	272973	284567		15624.6	278770		0.0560483
RALY_HUMAN	1	44.8	0.0446696	0.00366604	32501	RNA-binding protein Raly OS=Homo sapiens OX=9606 GN=RALY PE=1 SV=1	127799	144047	73481.7	53608.4		135923	63545		2.139
ZNT7_HUMAN	1	63.69	0.26452	0.0173566	41941	Zinc transporter 7 OS=Homo sapiens OX=9606 GN=SLC30A7 PE=2 SV=1	511757	519326	10809.6	228005		515542	119408		4.3175
KGP1_HUMAN	1	38.47	0.0298383	0.00265724	76943	cGMP-dependent protein kinase 1 OS=Homo sapiens OX=9606 GN=PRKG1 PE=1 SV=3	272189	203454	102621	103811		237822	103216		2.30411
VMP1_HUMAN	1	74.63	0.0146433	0.00161514	46607	Vacuole membrane protein 1 OS=Homo sapiens OX=9606 GN=VMP1 PE=1 SV=1	533283	561515	373678	399829		547399	386753		1.41537
S35B2_HUMAN	1	60.03	0.0110923	0.00133734	48054	Adenosine 3'-phospho 5'-phosphosulfate transporter 1 OS=Homo sapiens OX=9606 GN=SLC35B2 PE=1 SV=1	227470	295561	73105.8	76023.6		261515	74564.7		3.50722
ISOC2_HUMAN	1	29.75	0.7527	0.0454512	22608	Isochorismatase domain-containing protein 2 OS=Homo sapiens OX=9606 GN=ISOC2 PE=1 SV=1	261653	222004	676508	26696.6		241828	351603		0.687789
MCU_HUMAN	1	44.24	0.419604	0.0263165	40127	Calcium uniporter protein, mitochondrial OS=Homo sapiens OX=9606 GN=MCU PE=1 SV=1	99988	72552.9	345140	87247.3		86270.4	216193		0.399043
COPZ1_HUMAN	1	34.86	0.0078128	0.00106756	20242	Coatomer subunit zeta-1 OS=Homo sapiens OX=9606 GN=COPZ1 PE=1 SV=1	63065.9	82988.2	431512	522460		73027.1	476986		0.153101
TIMP3_HUMAN	1	22.23	0.0521807	0.00417058	24813	Metalloproteinase inhibitor 3 OS=Homo sapiens OX=9606 GN=TIMP3 PE=1 SV=2	272500	202461	107041	125321		237480	116181		2.04406
CPT2_HUMAN	1	23.88	0.965819	0.0574048	74244	Carnitine O-palmitoyltransferase 2, mitochondrial OS=Homo sapiens OX=9606 GN=CPT2 PE=1 SV=2	222271	131662	111968	249541		176967	180754		0.979046
VWF_HUMAN	1	32.03	0.0903822	0.00666765	322401	von Willebrand factor OS=Homo sapiens OX=9606 GN=VWF PE=1 SV=4	141182	132251	78205	46197.4		136716	62201.2		2.19797
IRGQ_HUMAN	1	28.45	0.0227712	0.00216874	63192	Immunity-related GTPase family Q protein OS=Homo sapiens OX=9606 GN=IRGQ PE=1 SV=1	192963	251042	30179.2	15579.3		222003	22879.3		9.70323
NMDE1_HUMAN	1	20.56	0.0616572	0.00481665	166489	Glutamate receptor ionotropic, NMDA 2A OS=Homo sapiens OX=9606 GN=GRIN2A PE=1 SV=1	224925	246790	91536.7	47438.3		235858	69487.5		3.39424
EMC8_HUMAN	1	36.45	0.00307899	0.000673413	24214	ER membrane protein complex subunit 8 OS=Homo sapiens OX=9606 GN=EMC8 PE=1 SV=1	185291	172379	38095.9	44127.2		178835	41111.6		4.34998
CSDE1_HUMAN	1	27.76	0.0411949	0.00345212	89684	Cold shock domain-containing protein E1 OS=Homo sapiens OX=9606 GN=CSDE1 PE=1 SV=2	112763	100240	12650.1	4125.44		106502	8387.79		12.6972
CISD1_HUMAN	1	23.5	0.132526	0.00937983	12362	CDGSH iron-sulfur domain-containing protein 1 OS=Homo sapiens OX=9606 GN=CISD1 PE=1 SV=1	272068	206671	345383	325654		239370	335519		0.713433
WDR61_HUMAN	1	107.89	0.00678133	0.000991346	33731	WD repeat-containing protein 61 OS=Homo sapiens OX=9606 GN=WDR61 PE=1 SV=1	808500	991719	243002	256605		900109	249804		3.60326
TM115_HUMAN	1	30.03	0.00244565	0.000615482	38401	Transmembrane protein 115 OS=Homo sapiens OX=9606 GN=TMEM115 PE=1 SV=1	725691	687580	167790	190150		706635	178970		3.94834
AMPD2_HUMAN	1	54.93	0.00691457	0.00100554	101422	AMP deaminase 2 OS=Homo sapiens OX=9606 GN=AMPD2 PE=1 SV=2	205874	178022	18816.7	12677.2		191948	15746.9		12.1895
ZO1_HUMAN	1	42.36	0.152597	0.0106265	195682	Tight junction protein ZO-1 OS=Homo sapiens OX=9606 GN=TJP1 PE=1 SV=3	377000	369458	1	2019.44		373229	1010.22		369.453
ANO10_HUMAN	1	74.58	0.00161194	0.000508693	76793	Anoctamin-10 OS=Homo sapiens OX=9606 GN=ANO10 PE=1 SV=2	355819	323480	30241.5	35556		339649	32898.8		10.3241
DDX6_HUMAN	1	53.83	0.0943442	0.00690231	54781	Probable ATP-dependent RNA helicase DDX6 OS=Homo sapiens OX=9606 GN=DDX6 PE=1 SV=2	597652	517562	118487	253108		557607	185797		3.00115
DNJA3_HUMAN	1	43.18	0.31704	0.020333	53083	DnaJ homolog subfamily A member 3, mitochondrial OS=Homo sapiens OX=9606 GN=DNAJA3 PE=1 SV=2	165859	146471	26927.8	1		156165	13464.4		11.5984
EF1B_HUMAN	1	24.12	0.438696	0.0274275	24919	Elongation factor 1-beta OS=Homo sapiens OX=9606 GN=EEF1B2 PE=1 SV=3	339303	316775	332872	147629		328039	240250		1.3654
NDUB8_HUMAN	1	36.19	0.0107378	0.00130886	21865	NADH dehydrogenase [ubiquinone] 1 beta subcomplex subunit 8, mitochondrial OS=Homo sapiens OX=9606 GN=NDUFB8 PE=1 SV=1	43058.5	29272.1	235407	223108		36165.3	229257		0.15775
THIO_HUMAN	1	17.37	0.00149584	0.00049449	12015	Thioredoxin OS=Homo sapiens OX=9606 GN=TXN PE=1 SV=3	1	1	56093	143127		1	99610.2		1.00391e-05
RT27_HUMAN	1	29.67	4.0825e-05	0.000115952	47924	28S ribosomal protein S27, mitochondrial OS=Homo sapiens OX=9606 GN=MRPS27 PE=1 SV=3	152261	129705	1	1		140983	1		140983
SMAD2_HUMAN	1	47.33	0.0696833	0.00534655	53185	Mothers against decapentaplegic homolog 2 OS=Homo sapiens OX=9606 GN=SMAD2 PE=1 SV=1	438924	461824	2523.32	24176.1		450374	13349.7		33.7366
TMX3_HUMAN	1	81.45	4.51308e-05	0.000123761	52181	Protein disulfide-isomerase TMX3 OS=Homo sapiens OX=9606 GN=TMX3 PE=1 SV=2	681899	825479	1	1		753689	1		753689
NOP56_HUMAN	1	43.89	0.0503946	0.00404816	66408	Nucleolar protein 56 OS=Homo sapiens OX=9606 GN=NOP56 PE=1 SV=4	300128	277184	224261	198404		288656	211332		1.36588
MLP3B_HUMAN	1	43.07	2.68016e-06	5.51752e-05	14679	Microtubule-associated proteins 1A/1B light chain 3B OS=Homo sapiens OX=9606 GN=MAP1LC3B PE=1 SV=3	270119	258712	1	1		264415	1		264415
LEMD2_HUMAN	1	31.03	0.0154736	0.00167879	57339	LEM domain-containing protein 2 OS=Homo sapiens OX=9606 GN=LEMD2 PE=1 SV=1	33938.5	39343.4	146982	111250		36641	129116		0.283783
KLC2_HUMAN	1	33.17	0.147892	0.010335	69291	Kinesin light chain 2 OS=Homo sapiens OX=9606 GN=KLC2 PE=1 SV=1	211391	285750	167760	111064		248571	139412		1.78299
NDUS5_HUMAN	1	41.62	0.474832	0.0294322	12737	NADH dehydrogenase [ubiquinone] iron-sulfur protein 5 OS=Homo sapiens OX=9606 GN=NDUFS5 PE=1 SV=3	45948.8	88568.7	2459.91	77326.3		67258.7	39893.1		1.68597
SERC1_HUMAN	1	53.16	0.0819002	0.00610421	51488	Serine incorporator 1 OS=Homo sapiens OX=9606 GN=SERINC1 PE=1 SV=1	256175	210854	47780.2	12137.1		233514	29958.6		7.79456
PA1B2_HUMAN	1	70.42	0.0157413	0.00170135	25724	Platelet-activating factor acetylhydrolase IB subunit beta OS=Homo sapiens OX=9606 GN=PAFAH1B2 PE=1 SV=1	44331.2	65546.3	274765	335329		54938.8	305047		0.180099
COR1C_HUMAN	1	39.73	0.0151495	0.00165264	53899	Coronin-1C OS=Homo sapiens OX=9606 GN=CORO1C PE=1 SV=1	212652	164404	1312.84	3831.06		188528	2571.95		73.3016
NDUB5_HUMAN	1	46.35	0.0265484	0.00242398	21737	NADH dehydrogenase [ubiquinone] 1 beta subcomplex subunit 5, mitochondrial OS=Homo sapiens OX=9606 GN=NDUFB5 PE=1 SV=1	535867	616422	274699	324547		576144	299623		1.9229
TOM40_HUMAN	1	198.97	0.00068197	0.000366802	38211	Mitochondrial import receptor subunit TOM40 homolog OS=Homo sapiens OX=9606 GN=TOMM40 PE=1 SV=1	1.33016e+06	1.39515e+06	465446	478726		1.36266e+06	472086		2.88646
NPL4_HUMAN	1	148.1	0.0290415	0.00260007	69046	Nuclear protein localization protein 4 homolog OS=Homo sapiens OX=9606 GN=NPLOC4 PE=1 SV=3	1.29387e+06	949919	90763.9	180264		1.12189e+06	135514		8.27881
RRAGC_HUMAN	1	51.63	0.00160642	0.000508693	44595	Ras-related GTP-binding protein C OS=Homo sapiens OX=9606 GN=RRAGC PE=1 SV=1	232911	219823	3497.53	2480.49		226367	2989.01		75.733
CSN5_HUMAN	1	51.23	0.0924397	0.00678795	37783	COP9 signalosome complex subunit 5 OS=Homo sapiens OX=9606 GN=COPS5 PE=1 SV=4	157439	108131	21364.4	3907.79		132785	12636.1		10.5084
FILA2_HUMAN	1	64.46	0.236142	0.0158076	249296	Filaggrin-2 OS=Homo sapiens OX=9606 GN=FLG2 PE=1 SV=1	218497	132660	239095	313952		175578	276524		0.634949
DHC24_HUMAN	1	47.38	0.299196	0.0193446	60803	Delta(24)-sterol reductase OS=Homo sapiens OX=9606 GN=DHCR24 PE=1 SV=2	140532	225314	140774	100398		182923	120586		1.51695
ALDOA_HUMAN	1	41.55	0.0324635	0.0028527	39851	Fructose-bisphosphate aldolase A OS=Homo sapiens OX=9606 GN=ALDOA PE=1 SV=2	237547	318807	125209	114592		278177	119901		2.32007
HMOX1_HUMAN	1	41.75	0.116408	0.00836264	32798	Heme oxygenase 1 OS=Homo sapiens OX=9606 GN=HMOX1 PE=1 SV=1	37331.9	51924.6	71158.5	66779.2		44628.3	68968.8		0.647079
NDRG1_HUMAN	1	66.98	0.00102249	0.000431005	43264	Protein NDRG1 OS=Homo sapiens OX=9606 GN=NDRG1 PE=1 SV=1	337625	325335	70561.9	77109		331480	73835.4		4.48944
ACOD_HUMAN	1	44.35	0.159228	0.0110303	41667	Acyl-CoA desaturase OS=Homo sapiens OX=9606 GN=SCD PE=1 SV=2	423502	488240	249911	93613.6		455871	171762		2.65408
SAMH1_HUMAN	1	29.87	0.0918885	0.00675371	72896	Deoxynucleoside triphosphate triphosphohydrolase SAMHD1 OS=Homo sapiens OX=9606 GN=SAMHD1 PE=1 SV=2	483646	372133	217750	277169		427889	247459		1.72913
AT5L2_HUMAN	1	39.27	0.0781127	0.00586036	11030	Putative ATP synthase subunit g 2, mitochondrial OS=Homo sapiens OX=9606 GN=ATP5MGL PE=5 SV=1	715450	1.03953e+06	28156.9	130471		877492	79313.8		11.0636
AP2S1_HUMAN	1	33.87	0.206749	0.014017	17178	AP-2 complex subunit sigma OS=Homo sapiens OX=9606 GN=AP2S1 PE=1 SV=2	311540	327885	221081	285598		319712	253340		1.26199
RALA_HUMAN	1	49.47	0.750434	0.0453488	23723	Ras-related protein Ral-A OS=Homo sapiens OX=9606 GN=RALA PE=1 SV=1	90764.5	64862.7	85430	78214.7		77813.6	81822.4		0.951007
FBLN1_HUMAN	1	39.8	0.0886227	0.0065561	81268	Fibulin-1 OS=Homo sapiens OX=9606 GN=FBLN1 PE=1 SV=4	272170	294813	304.639	1		283491	152.819		1855.07
SIRBL_HUMAN	1	50.91	0.0053466	0.00088124	43674	Signal-regulatory protein beta-1 isoform 3 OS=Homo sapiens OX=9606 GN=SIRPB1 PE=1 SV=1	355663	313171	93810.3	80666.2		334417	87238.3		3.83337
LYPA2_HUMAN	1	48.77	0.18765	0.0128095	25063	Acyl-protein thioesterase 2 OS=Homo sapiens OX=9606 GN=LYPLA2 PE=1 SV=1	135683	178150	2491.8	1		156917	1246.4		125.896
B2MG_HUMAN	1	37.69	0.00586357	0.00092521	13820	Beta-2-microglobulin OS=Homo sapiens OX=9606 GN=B2M PE=1 SV=1	118088	111797	318341	277947		114943	298144		0.385527
CALR_HUMAN	1	58.56	0.0224339	0.00214949	48283	Calreticulin OS=Homo sapiens OX=9606 GN=CALR PE=1 SV=1	669586	758516	163055	236620		714051	199838		3.57315
DX39A_HUMAN	1	60.19	0.0173643	0.00179392	49611	ATP-dependent RNA helicase DDX39A OS=Homo sapiens OX=9606 GN=DDX39A PE=1 SV=2	286707	294068	116273	144060		290388	130166		2.2309
PIGT_HUMAN	1	54.1	0.572078	0.0351042	66228	GPI transamidase component PIG-T OS=Homo sapiens OX=9606 GN=PIGT PE=1 SV=1	333433	250720	477108	268980		292076	373044		0.782955
PREB_HUMAN	1	38.22	0.0201447	0.00199257	46010	Prolactin regulatory element-binding protein OS=Homo sapiens OX=9606 GN=PREB PE=1 SV=2	338869	353679	152802	116469		346274	134636		2.57193
UBE2Z_HUMAN	1	49.14	0.0358749	0.00308431	38642	Ubiquitin-conjugating enzyme E2 Z OS=Homo sapiens OX=9606 GN=UBE2Z PE=1 SV=2	382382	362228	301269	316298		372305	308784		1.20571
TRFL_HUMAN	1	36.22	0.00163968	0.000510672	80014	Lactotransferrin OS=Homo sapiens OX=9606 GN=LTF PE=1 SV=6	373269	378188	39573.5	47137.8		375728	43355.7		8.66619
ETHE1_HUMAN	1	42.25	0.182543	0.012493	28368	Persulfide dioxygenase ETHE1, mitochondrial OS=Homo sapiens OX=9606 GN=ETHE1 PE=1 SV=2	270693	162204	354463	346581		216449	350522		0.617504
TALDO_HUMAN	1	36.64	0.0863483	0.00640572	37688	Transaldolase OS=Homo sapiens OX=9606 GN=TALDO1 PE=1 SV=2	143401	117529	215879	321541		130465	268710		0.485524
ACOT9_HUMAN	1	39.77	0.00538961	0.00088124	50269	Acyl-coenzyme A thioesterase 9, mitochondrial OS=Homo sapiens OX=9606 GN=ACOT9 PE=1 SV=2	752872	793457	104079	136420		773164	120249		6.42967
YIPF5_HUMAN	1	61.34	0.0538765	0.00428458	28370	Protein YIPF5 OS=Homo sapiens OX=9606 GN=YIPF5 PE=1 SV=1	841490	702813	530253	529943		772152	530098		1.45662
COX20_HUMAN	1	83.05	0.0544152	0.00431878	13511	Cytochrome c oxidase assembly protein COX20, mitochondrial OS=Homo sapiens OX=9606 GN=COX20 PE=1 SV=2	635959	433725	206189	242440		534842	224314		2.38434
SH3G1_HUMAN	1	34.22	0.116805	0.00838359	41692	Endophilin-A2 OS=Homo sapiens OX=9606 GN=SH3GL1 PE=1 SV=1	334287	374497	296954	255736		354392	276345		1.28243
ELAV1_HUMAN	1	18.99	0.000497698	0.00034188	36240	ELAV-like protein 1 OS=Homo sapiens OX=9606 GN=ELAVL1 PE=1 SV=2	1.11349e+06	1.06195e+06	82784.4	74358		1.08772e+06	78571.2		13.8437
HMGCL_HUMAN	1	39.21	0.0105302	0.00128894	34794	Hydroxymethylglutaryl-CoA lyase, mitochondrial OS=Homo sapiens OX=9606 GN=HMGCL PE=1 SV=2	167498	191342	375762	353076		179420	364419		0.492345
TPD53_HUMAN	1	55.95	0.776659	0.0467205	22492	Tumor protein D53 OS=Homo sapiens OX=9606 GN=TPD52L1 PE=1 SV=1	268405	377563	466441	147108		322984	306775		1.05284
PI42C_HUMAN	1	49.1	4.16281e-06	5.51752e-05	47441	Phosphatidylinositol 5-phosphate 4-kinase type-2 gamma OS=Homo sapiens OX=9606 GN=PIP4K2C PE=1 SV=3	472488	446742	1	1		459615	1		459615
NDUB7_HUMAN	1	38.06	0.00142568	0.000486687	16619	NADH dehydrogenase [ubiquinone] 1 beta subcomplex subunit 7 OS=Homo sapiens OX=9606 GN=NDUFB7 PE=1 SV=4	112033	127904	16983.8	15819.8		119968	16401.8		7.31432
NDUA4_HUMAN	1	47.25	0.242762	0.0161826	9421	Cytochrome c oxidase subunit NDUFA4 OS=Homo sapiens OX=9606 GN=NDUFA4 PE=1 SV=1	225660	185928	232907	257919		205794	245413		0.838562
IF16_HUMAN	1	129.58	0.000733799	0.000378935	88656	Gamma-interferon-inducible protein 16 OS=Homo sapiens OX=9606 GN=IFI16 PE=1 SV=3	914484	846751	85415.1	94113.7		880617	89764.4		9.81031
BAG6_HUMAN	1	70.51	0.017517	0.00180434	119790	Large proline-rich protein BAG6 OS=Homo sapiens OX=9606 GN=BAG6 PE=1 SV=2	877646	855754	129966	72249.2		866700	101108		8.57206
AKAP2_HUMAN	1	58.86	0.0180183	0.00183004	95002	A-kinase anchor protein 2 OS=Homo sapiens OX=9606 GN=AKAP2 PE=1 SV=3	402640	458244	237885	210711		430442	224298		1.91907
SCAM2_HUMAN	1	77.9	0.0311261	0.00274732	37082	Secretory carrier-associated membrane protein 2 OS=Homo sapiens OX=9606 GN=SCAMP2 PE=1 SV=2	356404	442632	6546.8	1087.95		399518	3817.37		104.658
NECP2_HUMAN	1	28.79	0.239897	0.0160185	28435	Adaptin ear-binding coat-associated protein 2 OS=Homo sapiens OX=9606 GN=NECAP2 PE=1 SV=1	463453	420866	1	15109.7		442160	7555.35		58.5227
SNX12_HUMAN	1	22.35	0.028074	0.0025358	18987	Sorting nexin-12 OS=Homo sapiens OX=9606 GN=SNX12 PE=1 SV=4	376130	355593	178850	133968		365861	156409		2.33913
TMX4_HUMAN	1	77.13	0.0434269	0.00358254	39270	Thioredoxin-related transmembrane protein 4 OS=Homo sapiens OX=9606 GN=TMX4 PE=1 SV=1	288270	316415	142784	95922.2		302342	119353		2.53318
AOFA_HUMAN	1	77.17	0.00784594	0.00106828	60157	Amine oxidase [flavin-containing] A OS=Homo sapiens OX=9606 GN=MAOA PE=1 SV=1	530964	588415	116097	147241		559690	131669		4.25073
BTF3_HUMAN	1	39.92	0.0344888	0.00299755	22211	Transcription factor BTF3 OS=Homo sapiens OX=9606 GN=BTF3 PE=1 SV=1	528399	448783	311313	283281		488591	297297		1.64344
NDUS6_HUMAN	1	40.5	0.024142	0.00225545	14045	NADH dehydrogenase [ubiquinone] iron-sulfur protein 6, mitochondrial OS=Homo sapiens OX=9606 GN=NDUFS6 PE=1 SV=1	52632.1	37879.6	126351	140888		45255.9	133620		0.338691
MMSA_HUMAN	1	32.39	0.298086	0.0192885	58259	Methylmalonate-semialdehyde dehydrogenase [acylating], mitochondrial OS=Homo sapiens OX=9606 GN=ALDH6A1 PE=1 SV=2	183432	208807	287884	211740		196120	249812		0.78507
PUF60_HUMAN	1	77.66	0.00102502	0.000431005	60009	Poly(U)-binding-splicing factor PUF60 OS=Homo sapiens OX=9606 GN=PUF60 PE=1 SV=1	676553	759116	96074.2	90302.7		717835	93188.5		7.70304
TS101_HUMAN	1	34.59	0.347265	0.0220228	44088	Tumor susceptibility gene 101 protein OS=Homo sapiens OX=9606 GN=TSG101 PE=1 SV=2	113759	128510	35655	1		121134	17828		6.79462
RRAS2_HUMAN	1	55.37	0.000574473	0.000354151	23613	Ras-related protein R-Ras2 OS=Homo sapiens OX=9606 GN=RRAS2 PE=1 SV=1	423009	397128	87503.1	84027.5		410069	85765.3		4.78129
ACDSB_HUMAN	1	41.02	0.00121096	0.000456664	47797	Short/branched chain specific acyl-CoA dehydrogenase, mitochondrial OS=Homo sapiens OX=9606 GN=ACADSB PE=1 SV=1	73469.5	65804.5	339323	343459		69637	341391		0.20398
RM16_HUMAN	1	57.46	0.0713945	0.00544007	28488	39S ribosomal protein L16, mitochondrial OS=Homo sapiens OX=9606 GN=MRPL16 PE=1 SV=1	470922	294803	151299	167924		382862	159611		2.39872
PDC10_HUMAN	1	51.29	0.261403	0.0172089	24686	Programmed cell death protein 10 OS=Homo sapiens OX=9606 GN=PDCD10 PE=1 SV=1	495875	431496	49703.8	285060		463685	167382		2.77022
VTA1_HUMAN	1	45.38	0.0696684	0.00534655	34143	Vacuolar protein sorting-associated protein VTA1 homolog OS=Homo sapiens OX=9606 GN=VTA1 PE=1 SV=1	448675	403417	116655	43252.3		426046	79953.4		5.32867
MIC13_HUMAN	1	27.06	0.0435601	0.0035898	13136	MICOS complex subunit MIC13 OS=Homo sapiens OX=9606 GN=MICOS13 PE=1 SV=1	208386	172774	50802.9	25388.9		190580	38095.9		5.00265
PTK7_HUMAN	1	54.43	0.0801099	0.00598597	119799	Inactive tyrosine-protein kinase 7 OS=Homo sapiens OX=9606 GN=PTK7 PE=1 SV=2	216503	192106	97348.4	52263.3		204305	74805.8		2.73114
CUTA_HUMAN	1	30.67	0.941085	0.0560185	19218	Protein CutA OS=Homo sapiens OX=9606 GN=CUTA PE=1 SV=2	574430	434659	647756	403538		504544	525647		0.959855
STAT2_HUMAN	1	68.82	4.82788e-05	0.000127981	98596	Signal transducer and activator of transcription 2 OS=Homo sapiens OX=9606 GN=STAT2 PE=1 SV=1	774511	945482	1	1		859996	1		859996
AIMP2_HUMAN	1	37.8	0.319582	0.0204795	35668	Aminoacyl tRNA synthase complex-interacting multifunctional protein 2 OS=Homo sapiens OX=9606 GN=AIMP2 PE=1 SV=2	433207	491015	140629	71.5788		462111	70350.3		6.56872

## Sheet: Supplemental Table 3
Supplemental Table 3
Accession	Unique peptides	Confidence score	Anova (p)	q Value	Mass	Description	S9 Run-1	S9 Run-2	IgG Run-1	IgG Run-2		Ave Septin 9	Ave IgG		ratio Sep9/IgG
SEPT5_HUMAN	2	66.9	0.0181092	0.00466129	43206	Septin-5 OS=Homo sapiens OX=9606 GN=SEPTIN5 PE=1 SV=1	173785	167992	3068.07	8050.2		170889	5559.13		30.7401
SEPT6_HUMAN	2	315.08	0.0244102	0.0357614	50084	Septin-6 OS=Homo sapiens OX=9606 GN=SEPTIN6 PE=1 SV=4	349116	609617	15095.2	16835.6		479366	15965.4		30.0253
SARNP_HUMAN	4	301.23	0.00102544	0.00137173	23713	SAP domain-containing ribonucleoprotein OS=Homo sapiens OX=9606 GN=SARNP PE=1 SV=3	1.18031e+07	1.35587e+07	513165	418469		1.26809e+07	465817		27.2229
SEPT9_HUMAN	25	1797.72	0.00535124	0.002368	65646	Septin-9 OS=Homo sapiens OX=9606 GN=SEPTIN9 PE=1 SV=2	1.41853e+08	1.45105e+08	7.58158e+06	4.75953e+06		1.43479e+08	6.17055e+06		23.2522
PPR18_HUMAN	6	252.58	0.00468121	0.00222382	68187	Phostensin OS=Homo sapiens OX=9606 GN=PPP1R18 PE=1 SV=1	1.71175e+07	1.92839e+07	1.04915e+06	701932		1.82007e+07	875541		20.788
SEP10_HUMAN	4	311.7	0.0211205	0.00516869	53016	Septin-10 OS=Homo sapiens OX=9606 GN=SEPTIN10 PE=1 SV=2	1.98577e+06	1.9823e+06	152886	62894.8		1.98403e+06	107890		18.3894
VP26C_HUMAN	2	82.71	0.238767	0.0350593	33445	Vacuolar protein sorting-associated protein 26C OS=Homo sapiens OX=9606 GN=VPS26C PE=1 SV=1	126927	128831	24.0774	15220.2		127879	7622.15		16.7773
ARHGC_HUMAN	2	114.53	0.00485729	0.0022631	174094	Rho guanine nucleotide exchange factor 12 OS=Homo sapiens OX=9606 GN=ARHGEF12 PE=1 SV=1	69479.7	78883.7	3634.91	5286.21		74181.7	4460.56		16.6306
UBR4_HUMAN	4	230.88	0.00700458	0.00271318	580547	E3 ubiquitin-protein ligase UBR4 OS=Homo sapiens OX=9606 GN=UBR4 PE=1 SV=1	1.46734e+06	1.45178e+06	71165.7	113724		1.45956e+06	92444.9		15.7884
MERL_HUMAN	2	124.63	0.00223693	0.0016965	69874	Merlin OS=Homo sapiens OX=9606 GN=NF2 PE=1 SV=1	152306	193496	11835.7	10750.4		172901	11293		15.3104
ARMC9_HUMAN	3	88.56	0.000172014	0.00105871	92502	LisH domain-containing protein ARMC9 OS=Homo sapiens OX=9606 GN=ARMC9 PE=1 SV=3	394354	400301	27388.2	25549.8		397328	26469		15.0111
MYO1B_HUMAN	8	363.5	0.00251171	0.00172486	132928	Unconventional myosin-Ib OS=Homo sapiens OX=9606 GN=MYO1B PE=1 SV=3	4.1428e+06	4.4506e+06	323713	248792		4.2967e+06	286252		15.0102
DHE3_HUMAN;DHE4_HUMAN	6	307.51	0.000692858	0.0012719	61701	Glutamate dehydrogenase 1, mitochondrial OS=Homo sapiens OX=9606 GN=GLUD1 PE=1 SV=2	3.48048e+06	3.91262e+06	254773	274525		3.69655e+06	264649		13.9678
ACON_HUMAN	4	237.99	0.00165301	0.00157034	86113	Aconitate hydratase, mitochondrial OS=Homo sapiens OX=9606 GN=ACO2 PE=1 SV=2	2.22196e+06	2.48809e+06	191529	160199		2.35502e+06	175864		13.3912
WASC5_HUMAN	3	161.52	0.00579903	0.00244875	135113	WASH complex subunit 5 OS=Homo sapiens OX=9606 GN=WASHC5 PE=1 SV=1	259670	253451	23360.8	15720.4		256561	19540.6		13.1296
LOXL1_HUMAN	2	58.57	0.110306	0.0183675	63755	Lysyl oxidase homolog 1 OS=Homo sapiens OX=9606 GN=LOXL1 PE=1 SV=2	419970	536361	65916.5	7105.29		478165	36510.9		13.0965
RBP2_HUMAN;RGPD3_HUMAN	4	268.26	0.00157632	0.00157034	362365	E3 SUMO-protein ligase RanBP2 OS=Homo sapiens OX=9606 GN=RANBP2 PE=1 SV=2	843698	704184	58442.4	63888		773941	61165.2		12.6533
NU155_HUMAN	3	143.27	0.00491457	0.000990044	156697	Nuclear pore complex protein Nup155 OS=Homo sapiens OX=9606 GN=NUP155 PE=1 SV=1	310762	322321	27012.4	25063.8		316541	26038.1		12.1568
PGAM1_HUMAN;PGAM4_HUMAN	2	96.3	0.00305308	0.00179864	28900	Phosphoglycerate mutase 1 OS=Homo sapiens OX=9606 GN=PGAM1 PE=1 SV=2	758333	677446	51869.6	66791.5		717890	59330.5		12.0998
SEP11_HUMAN;SEP14_HUMAN	6	700.55	0.00553475	0.0023999	49652	Septin-11 OS=Homo sapiens OX=9606 GN=SEPTIN11 PE=1 SV=3	1.71931e+07	1.46751e+07	1.56155e+06	1.1156e+06		1.59341e+07	1.33857e+06		11.9038
PLCB4_HUMAN	3	145.1	0.00246128	0.00172486	135518	1-phosphatidylinositol 4,5-bisphosphate phosphodiesterase beta-4 OS=Homo sapiens OX=9606 GN=PLCB4 PE=1 SV=3	387654	421274	30676.5	38620.4		404464	34648.4		11.6734
PSD3_HUMAN	2	63.7	0.0197038	0.00492776	116646	PH and SEC7 domain-containing protein 3 OS=Homo sapiens OX=9606 GN=PSD3 PE=1 SV=2	624827	485719	62891.6	32258.6		555273	47575.1		11.6715
MMS19_HUMAN	2	136.81	0.000745814	0.0012719	114928	MMS19 nucleotide excision repair protein homolog OS=Homo sapiens OX=9606 GN=MMS19 PE=1 SV=2	215429	234042	18513.9	20557.2		224736	19535.5		11.504
COR1C_HUMAN	3	110.73	0.00213179	0.00164284	53899	Coronin-1C OS=Homo sapiens OX=9606 GN=CORO1C PE=1 SV=1	592536	556195	56284.3	45365		574366	50824.7		11.3009
MYO6_HUMAN	6	229.26	0.00253073	0.00172486	150965	Unconventional myosin-VI OS=Homo sapiens OX=9606 GN=MYO6 PE=1 SV=4	1.93207e+06	1.64172e+06	174145	145308		1.7869e+06	159727		11.1872
SEPT8_HUMAN	3	279.61	0.000321074	0.0011858	56234	Septin-8 OS=Homo sapiens OX=9606 GN=SEPTIN8 PE=1 SV=4	3.15771e+06	3.43933e+06	300326	302509		3.29852e+06	301417		10.9434
PA24A_HUMAN	2	142.6	0.0136281	0.00396608	85697	Cytosolic phospholipase A2 OS=Homo sapiens OX=9606 GN=PLA2G4A PE=1 SV=2	198485	234443	25480	14804.2		216464	20142.1		10.7469
SYNE1_HUMAN	2	77.08	0.00627377	0.00255998	1017127	Nesprin-1 OS=Homo sapiens OX=9606 GN=SYNE1 PE=1 SV=4	298850	263340	31988.5	22508.2		281095	27248.4		10.316
GSDME_HUMAN	3	160.93	0.0210482	0.00516405	55262	Gasdermin-E OS=Homo sapiens OX=9606 GN=GSDME PE=1 SV=2	537911	456682	66980.2	34309.5		497297	50644.8		9.8193
HUWE1_HUMAN	13	819.38	0.00256971	0.00172486	485523	E3 ubiquitin-protein ligase HUWE1 OS=Homo sapiens OX=9606 GN=HUWE1 PE=1 SV=3	4.15248e+06	3.63638e+06	365487	441310		3.89443e+06	403398		9.65406
DOCK5_HUMAN	2	43.62	0.0240313	0.00561855	216198	Dedicator of cytokinesis protein 5 OS=Homo sapiens OX=9606 GN=DOCK5 PE=1 SV=3	196753	278871	32982.3	17606.3		237812	25294.3		9.40182
RMD3_HUMAN	2	163.97	0.004945	0.00226465	52542	Regulator of microtubule dynamics protein 3 OS=Homo sapiens OX=9606 GN=RMDN3 PE=1 SV=2	686643	660762	83003.7	60545		673702	71774.4		9.38639
MDHM_HUMAN	10	494.06	0.00054598	0.0012719	35937	Malate dehydrogenase, mitochondrial OS=Homo sapiens OX=9606 GN=MDH2 PE=1 SV=3	9.7096e+06	8.75719e+06	989920	1.00269e+06		9.23339e+06	996305		9.26764
ROA1_HUMAN;RA1L2_HUMAN	7	396.03	0.00207969	0.00164284	38837	Heterogeneous nuclear ribonucleoprotein A1 OS=Homo sapiens OX=9606 GN=HNRNPA1 PE=1 SV=5	1.58655e+07	1.84912e+07	2.06204e+06	1.81539e+06		1.71783e+07	1.93871e+06		8.86069
ECHM_HUMAN	3	128.58	0.00161191	0.00157034	31823	Enoyl-CoA hydratase, mitochondrial OS=Homo sapiens OX=9606 GN=ECHS1 PE=1 SV=4	1.6577e+06	1.51326e+06	195528	168566		1.58548e+06	182047		8.70917
RBM14_HUMAN	4	201.33	0.0340625	0.00729508	69620	RNA-binding protein 14 OS=Homo sapiens OX=9606 GN=RBM14 PE=1 SV=2	1.91837e+06	2.4776e+06	155757	349178		2.19798e+06	252468		8.70601
ARP3_HUMAN;ARP3B_HUMAN	2	125.17	0.0015371	0.00157034	47797	Actin-related protein 3 OS=Homo sapiens OX=9606 GN=ACTR3 PE=1 SV=3	963619	1.10233e+06	125255	112977		1.03297e+06	119116		8.67199
VP13C_HUMAN	2	98.56	0.00103329	0.00137173	424462	Vacuolar protein sorting-associated protein 13C OS=Homo sapiens OX=9606 GN=VPS13C PE=1 SV=1	225431	245614	29283.4	26297.9		235523	27790.6		8.4749
VP35L_HUMAN	2	96.74	0.00433523	0.00213246	110860	VPS35 endosomal protein sorting factor-like OS=Homo sapiens OX=9606 GN=VPS35L PE=1 SV=2	183264	241947	24607.2	25650.7		212605	25128.9		8.46058
PGFRB_HUMAN	4	199.91	0.00229643	0.0016965	124973	Platelet-derived growth factor receptor beta OS=Homo sapiens OX=9606 GN=PDGFRB PE=1 SV=1	653854	647439	69068	84803.4		650647	76935.7		8.45702
NRP1_HUMAN	8	436.13	0.000956632	0.00136335	104323	Neuropilin-1 OS=Homo sapiens OX=9606 GN=NRP1 PE=1 SV=3	7.94257e+06	7.45366e+06	859648	965195		7.69812e+06	912421		8.43702
NEXN_HUMAN	6	249.44	0.00105129	0.00137173	80837	Nexilin OS=Homo sapiens OX=9606 GN=NEXN PE=1 SV=1	9.86333e+06	8.61718e+06	1.14997e+06	1.13915e+06		9.24026e+06	1.14456e+06		8.07319
STXB1_HUMAN	4	247.15	0.0101947	0.00329324	67925	Syntaxin-binding protein 1 OS=Homo sapiens OX=9606 GN=STXBP1 PE=1 SV=1	1.28584e+06	982104	118833	164836		1.13397e+06	141834		7.99504
STXB3_HUMAN	2	110.06	0.00301229	0.00179775	68633	Syntaxin-binding protein 3 OS=Homo sapiens OX=9606 GN=STXBP3 PE=1 SV=2	852666	962851	103074	125079		907759	114076		7.95747
FBN1_HUMAN	2	88.07	0.00374178	0.00197612	332667	Fibrillin-1 OS=Homo sapiens OX=9606 GN=FBN1 PE=1 SV=4	136978	136190	19383.7	15018.8		136584	17201.3		7.94035
CYFP1_HUMAN;CYFP2_HUMAN	6	316.06	0.00854421	0.00301649	146742	Cytoplasmic FMR1-interacting protein 1 OS=Homo sapiens OX=9606 GN=CYFIP1 PE=1 SV=1	1.45573e+06	1.29205e+06	142654	206116		1.37389e+06	174385		7.87847
EXC6B_HUMAN	2	62.13	0.0788549	0.0140605	94882	Exocyst complex component 6B OS=Homo sapiens OX=9606 GN=EXOC6B PE=1 SV=3	481792	596178	109704	29086.2		538985	69395.3		7.76687
ALDH2_HUMAN;AL1A1_HUMAN	6	271.44	0.00028127	0.00115993	56859	Aldehyde dehydrogenase, mitochondrial OS=Homo sapiens OX=9606 GN=ALDH2 PE=1 SV=2	2.52674e+06	2.42412e+06	314676	332219		2.47543e+06	323448		7.65326
SEPT2_HUMAN	16	1072.15	0.0010009	0.00137173	41689	Septin-2 OS=Homo sapiens OX=9606 GN=SEPTIN2 PE=1 SV=1	4.76132e+07	4.94643e+07	6.63273e+06	6.20646e+06		4.85387e+07	6.4196e+06		7.56103
GCN1_HUMAN	7	365.21	0.000449591	0.0012719	294967	eIF-2-alpha kinase activator GCN1 OS=Homo sapiens OX=9606 GN=GCN1 PE=1 SV=6	1.48602e+06	1.3844e+06	195513	186353		1.43521e+06	190933		7.51682
UFL1_HUMAN	2	139.79	0.000151409	0.00105871	89996	E3 UFM1-protein ligase 1 OS=Homo sapiens OX=9606 GN=UFL1 PE=1 SV=2	458749	473664	63240.7	60886.2		466206	62063.5		7.51177
MRP1_HUMAN;MRP3_HUMAN	4	183.42	0.0579721	0.0108088	172907	Multidrug resistance-associated protein 1 OS=Homo sapiens OX=9606 GN=ABCC1 PE=1 SV=3	524498	702015	120876	43051.8		613256	81963.7		7.48205
SRBS2_HUMAN	2	44.23	0.00322556	0.0018442	125171	Sorbin and SH3 domain-containing protein 2 OS=Homo sapiens OX=9606 GN=SORBS2 PE=1 SV=3	2.12749e+06	1.81518e+06	244356	287823		1.97133e+06	266089		7.40854
SRC8_HUMAN	2	112.26	0.00867897	0.00304402	61720	Src substrate cortactin OS=Homo sapiens OX=9606 GN=CTTN PE=1 SV=2	1.48056e+06	1.26475e+06	159837	223687		1.37265e+06	191762		7.15811
SEPT7_HUMAN	13	815.87	0.000407215	0.0012719	50933	Septin-7 OS=Homo sapiens OX=9606 GN=SEPTIN7 PE=1 SV=2	4.6277e+07	4.29485e+07	6.32127e+06	6.15229e+06		4.46128e+07	6.23678e+06		7.15317
TXNIP_HUMAN	2	103.66	0.00166748	0.00157034	44260	Thioredoxin-interacting protein OS=Homo sapiens OX=9606 GN=TXNIP PE=1 SV=1	433771	463225	67508.3	58292.8		448498	62900.5		7.13027
FND3A_HUMAN	2	106.77	0.00168547	0.00157034	133763	Fibronectin type-III domain-containing protein 3A OS=Homo sapiens OX=9606 GN=FNDC3A PE=1 SV=4	925439	1.08597e+06	143038	140823		1.00571e+06	141930		7.08591
HDGR2_HUMAN;HDGR3_HUMAN	5	235.42	0.0100894	0.00328482	74443	Hepatoma-derived growth factor-related protein 2 OS=Homo sapiens OX=9606 GN=HDGFL2 PE=1 SV=1	6.40724e+06	6.79894e+06	1.1151e+06	750804		6.60309e+06	932953		7.07763
HNRDL_HUMAN	5	244.05	0.000414741	0.0012719	46580	Heterogeneous nuclear ribonucleoprotein D-like OS=Homo sapiens OX=9606 GN=HNRNPDL PE=1 SV=3	5.6338e+06	5.50898e+06	817865	757618		5.57139e+06	787741		7.07261
FLOT2_HUMAN	5	268.17	0.00379918	0.00198565	47434	Flotillin-2 OS=Homo sapiens OX=9606 GN=FLOT2 PE=1 SV=2	2.94187e+06	2.78873e+06	457216	361316		2.8653e+06	409266		7.00108
MPZL1_HUMAN	3	200.92	0.00172572	0.00157034	29235	Myelin protein zero-like protein 1 OS=Homo sapiens OX=9606 GN=MPZL1 PE=1 SV=1	1.24237e+06	1.08002e+06	159242	172657		1.16119e+06	165949		6.99727
DGKA_HUMAN	2	155.92	0.00916023	0.00313684	83945	Diacylglycerol kinase alpha OS=Homo sapiens OX=9606 GN=DGKA PE=1 SV=3	768638	634653	85532.7	117909		701645	101721		6.89774
LIMC1_HUMAN	2	130.16	0.0183463	0.00469117	122818	LIM and calponin homology domains-containing protein 1 OS=Homo sapiens OX=9606 GN=LIMCH1 PE=1 SV=4	588224	593473	63247.1	108490		590849	85868.7		6.88084
MOT4_HUMAN	3	178.01	0.00144905	0.00152816	50064	Monocarboxylate transporter 4 OS=Homo sapiens OX=9606 GN=SLC16A3 PE=1 SV=1	8.06018e+06	8.59132e+06	1.31865e+06	1.15717e+06		8.32575e+06	1.23791e+06		6.72567
FARP1_HUMAN	5	226.57	0.00683428	0.00267331	119300	FERM, ARHGEF and pleckstrin domain-containing protein 1 OS=Homo sapiens OX=9606 GN=FARP1 PE=1 SV=1	1.44556e+06	1.21891e+06	224850	172059		1.33224e+06	198455		6.71306
RFTN1_HUMAN	6	287.55	0.00114736	0.00138354	63677	Raftlin OS=Homo sapiens OX=9606 GN=RFTN1 PE=1 SV=4	4.97838e+06	4.542e+06	682738	747069		4.76019e+06	714903		6.65851
MACF1_HUMAN;DYST_HUMAN	22	1128.35	0.00183771	0.00158588	843033	Microtubule-actin cross-linking factor 1, isoforms 1/2/3/5 OS=Homo sapiens OX=9606 GN=MACF1 PE=1 SV=4	5.38434e+06	6.05204e+06	907854	810703		5.71819e+06	859279		6.65464
DNM1L_HUMAN	2	185.5	0.018591	0.00471642	82339	Dynamin-1-like protein OS=Homo sapiens OX=9606 GN=DNM1L PE=1 SV=2	520356	513611	57472	97992.3		516983	77732.2		6.65083
EFHD1_HUMAN;EFHD2_HUMAN	4	158.76	0.00979404	0.00326015	27025	EF-hand domain-containing protein D1 OS=Homo sapiens OX=9606 GN=EFHD1 PE=1 SV=1	2.69346e+06	2.79552e+06	336474	491467		2.74449e+06	413971		6.62967
DJC13_HUMAN	2	98.28	0.00227791	0.0016965	256533	DnaJ homolog subfamily C member 13 OS=Homo sapiens OX=9606 GN=DNAJC13 PE=1 SV=5	380547	447226	60549.3	65520.9		413887	63035.1		6.56597
TNPO1_HUMAN	3	119.74	0.0154199	0.00420946	103771	Transportin-1 OS=Homo sapiens OX=9606 GN=TNPO1 PE=1 SV=2	3.68826e+06	3.97425e+06	721208	449398		3.83126e+06	585303		6.54577
SRSF7_HUMAN	3	91.39	0.0010596	0.00137173	27578	Serine/arginine-rich splicing factor 7 OS=Homo sapiens OX=9606 GN=SRSF7 PE=1 SV=1	7.62014e+06	7.74238e+06	1.25921e+06	1.11603e+06		7.68126e+06	1.18762e+06		6.46775
ANXA5_HUMAN	3	209.15	0.00342407	0.00191473	35971	Annexin A5 OS=Homo sapiens OX=9606 GN=ANXA5 PE=1 SV=2	1.20865e+06	1.04631e+06	160184	188880		1.12748e+06	174532		6.46002
RECK_HUMAN	2	91	0.0307748	0.0067399	111460	Reversion-inducing cysteine-rich protein with Kazal motifs OS=Homo sapiens OX=9606 GN=RECK PE=1 SV=1	333269	339231	34792.4	69405		336250	52098.7		6.45409
DD19A_HUMAN	2	161.46	0.0100289	0.00327848	54397	ATP-dependent RNA helicase DDX19A OS=Homo sapiens OX=9606 GN=DDX19A PE=1 SV=1	1.56198e+06	1.16773e+06	241119	191545		1.36486e+06	216332		6.30909
UBE3C_HUMAN	2	50.44	0.0179221	0.00462541	124927	Ubiquitin-protein ligase E3C OS=Homo sapiens OX=9606 GN=UBE3C PE=1 SV=3	134800	138595	27061.5	16287.7		136697	21674.6		6.30679
MAGD2_HUMAN	3	230.5	0.00561821	0.00242523	65085	Melanoma-associated antigen D2 OS=Homo sapiens OX=9606 GN=MAGED2 PE=1 SV=2	2.51673e+06	2.43377e+06	342726	451165		2.47525e+06	396945		6.23575
DREB_HUMAN	5	357.52	0.00237738	0.00171297	71842	Drebrin OS=Homo sapiens OX=9606 GN=DBN1 PE=1 SV=4	1.43166e+07	1.5637e+07	2.60639e+06	2.2323e+06		1.49768e+07	2.41934e+06		6.19045
SPART_HUMAN	2	97.29	0.00393629	0.00201853	73358	Spartin OS=Homo sapiens OX=9606 GN=SPART PE=1 SV=1	1.82132e+06	2.0831e+06	346443	287794		1.95221e+06	317119		6.15609
4F2_HUMAN	5	327.78	0.00264582	0.00174649	68180	4F2 cell-surface antigen heavy chain OS=Homo sapiens OX=9606 GN=SLC3A2 PE=1 SV=3	1.9456e+06	1.93841e+06	345198	286124		1.942e+06	315661		6.15218
HNRL1_HUMAN	10	484.56	0.00180277	0.00158107	96250	Heterogeneous nuclear ribonucleoprotein U-like protein 1 OS=Homo sapiens OX=9606 GN=HNRNPUL1 PE=1 SV=2	1.47875e+07	1.42458e+07	2.53888e+06	2.18511e+06		1.45167e+07	2.36199e+06		6.14595
HMGB1_HUMAN;HGB1A_HUMAN;SP100_HUMAN	5	385.34	0.0109415	0.00347655	25049	High mobility group protein B1 OS=Homo sapiens OX=9606 GN=HMGB1 PE=1 SV=3	1.92999e+07	2.00846e+07	3.82972e+06	2.60915e+06		1.96923e+07	3.21943e+06		6.11669
SI1L1_HUMAN	2	68.7	0.000272404	0.00115993	201102	Signal-induced proliferation-associated 1-like protein 1 OS=Homo sapiens OX=9606 GN=SIPA1L1 PE=1 SV=4	423381	407922	66934.6	70118		415652	68526.3		6.06558
MRP_HUMAN	5	297.91	0.00258078	0.00172486	19574	MARCKS-related protein OS=Homo sapiens OX=9606 GN=MARCKSL1 PE=1 SV=2	8.87869e+06	1.01358e+07	1.48447e+06	1.68294e+06		9.50723e+06	1.5837e+06		6.00316
ABCF1_HUMAN	4	174.7	0.0063713	0.00258888	96323	ATP-binding cassette sub-family F member 1 OS=Homo sapiens OX=9606 GN=ABCF1 PE=1 SV=2	1.93791e+06	1.82141e+06	269742	357613		1.87966e+06	313677		5.99233
DYN2_HUMAN;DYN1_HUMAN;DYN3_HUMAN	6	265.45	0.00345011	0.00191473	98345	Dynamin-2 OS=Homo sapiens OX=9606 GN=DNM2 PE=1 SV=2	2.69277e+06	2.6412e+06	495433	401706		2.66699e+06	448570		5.94554
AP1G1_HUMAN	2	92.81	0.00865605	0.00304402	92148	AP-1 complex subunit gamma-1 OS=Homo sapiens OX=9606 GN=AP1G1 PE=1 SV=5	109456	121282	16480.7	22657.1		115369	19568.9		5.89553
CTND1_HUMAN	13	678.23	0.000439495	0.0012719	108674	Catenin delta-1 OS=Homo sapiens OX=9606 GN=CTNND1 PE=1 SV=1	7.53655e+06	7.04557e+06	1.25974e+06	1.22095e+06		7.29106e+06	1.24035e+06		5.87824
CO4A_HUMAN;CO4B_HUMAN	2	126.77	0.0390948	0.00806108	194261	Complement C4-A OS=Homo sapiens OX=9606 GN=C4A PE=1 SV=2	786211	1.22639e+06	219430	123276		1.0063e+06	171353		5.87265
ITPR1_HUMAN	4	188.59	0.00765278	0.00284698	317151	Inositol 1,4,5-trisphosphate receptor type 1 OS=Homo sapiens OX=9606 GN=ITPR1 PE=1 SV=3	434805	374191	78522.3	59730.2		404498	69126.2		5.85158
NDRG1_HUMAN	4	213.33	0.013022	0.003883	43264	Protein NDRG1 OS=Homo sapiens OX=9606 GN=NDRG1 PE=1 SV=1	2.54549e+06	1.72377e+06	354689	386812		2.13463e+06	370751		5.75759
MP2K1_HUMAN;MP2K2_HUMAN	2	53.3	0.0171445	0.00449658	43753	Dual specificity mitogen-activated protein kinase kinase 1 OS=Homo sapiens OX=9606 GN=MAP2K1 PE=1 SV=2	1.30451e+06	1.67971e+06	209727	310382		1.49211e+06	260054		5.73769
S39AE_HUMAN	2	94.42	0.022064	0.00532564	54918	Zinc transporter ZIP14 OS=Homo sapiens OX=9606 GN=SLC39A14 PE=1 SV=3	564319	416699	104066	67321.9		490509	85693.8		5.72397
CKAP5_HUMAN	5	180.31	0.00316646	0.00183943	227062	Cytoskeleton-associated protein 5 OS=Homo sapiens OX=9606 GN=CKAP5 PE=1 SV=3	670770	611759	102905	122411		641265	112658		5.69216
GNAS1_HUMAN;GNAL_HUMAN	5	245.53	0.00995205	0.00327652	111697	Guanine nucleotide-binding protein G(s) subunit alpha isoforms XLas OS=Homo sapiens OX=9606 GN=GNAS PE=1 SV=2	7.39677e+06	8.32306e+06	1.6134e+06	1.15899e+06		7.85991e+06	1.3862e+06		5.67012
NEK9_HUMAN	3	145.64	0.00809461	0.00291911	108868	Serine/threonine-protein kinase Nek9 OS=Homo sapiens OX=9606 GN=NEK9 PE=1 SV=2	951679	1.06947e+06	157036	209436		1.01057e+06	183236		5.51514
C1QBP_HUMAN	2	126.7	6.96263e-05	0.000990044	31742	Complement component 1 Q subcomponent-binding protein, mitochondrial OS=Homo sapiens OX=9606 GN=C1QBP PE=1 SV=1	461290	452680	82686.5	84457.2		456985	83571.9		5.46817
MAVS_HUMAN	3	166.92	0.0259319	0.00591949	57063	Mitochondrial antiviral-signaling protein OS=Homo sapiens OX=9606 GN=MAVS PE=1 SV=2	1.87549e+06	1.94645e+06	451477	256453		1.91097e+06	353965		5.39875
CALR_HUMAN	6	398.04	0.00106255	0.00137173	48283	Calreticulin OS=Homo sapiens OX=9606 GN=CALR PE=1 SV=1	6.81618e+06	6.73043e+06	1.2017e+06	1.33949e+06		6.7733e+06	1.27059e+06		5.33082
ADDA_HUMAN	9	340.68	0.0030978	0.00181946	81304	Alpha-adducin OS=Homo sapiens OX=9606 GN=ADD1 PE=1 SV=2	8.28044e+06	7.93841e+06	1.66056e+06	1.38387e+06		8.10943e+06	1.52221e+06		5.32739
STAT3_HUMAN	12	704.9	0.00012078	0.000990044	88810	Signal transducer and activator of transcription 3 OS=Homo sapiens OX=9606 GN=STAT3 PE=1 SV=2	1.02625e+07	9.89281e+06	1.8963e+06	1.89831e+06		1.00777e+07	1.8973e+06		5.31156
MYO1C_HUMAN;MYO1H_HUMAN	38	2325.49	0.0004631	0.0012719	122461	Unconventional myosin-Ic OS=Homo sapiens OX=9606 GN=MYO1C PE=1 SV=4	1.75326e+08	1.80786e+08	3.49576e+07	3.27719e+07		1.78056e+08	3.38648e+07		5.25786
SDHA_HUMAN	2	117.89	0.0137824	0.00398184	73672	Succinate dehydrogenase [ubiquinone] flavoprotein subunit, mitochondrial OS=Homo sapiens OX=9606 GN=SDHA PE=1 SV=2	574652	666461	96752.2	139778		620557	118265		5.24717
MTCH1_HUMAN	3	133.51	0.0040441	0.00205192	41859	Mitochondrial carrier homolog 1 OS=Homo sapiens OX=9606 GN=MTCH1 PE=1 SV=1	1.78191e+06	1.70345e+06	366762	298136		1.74268e+06	332449		5.24194
TSP1_HUMAN	3	132.97	0.00224542	0.0016965	133291	Thrombospondin-1 OS=Homo sapiens OX=9606 GN=THBS1 PE=1 SV=2	2.16414e+06	2.3554e+06	405099	462259		2.25977e+06	433679		5.2107
S12A4_HUMAN	2	86.54	0.0394174	0.00811896	121712	Solute carrier family 12 member 4 OS=Homo sapiens OX=9606 GN=SLC12A4 PE=1 SV=2	1.09048e+06	1.25326e+06	300933	152365		1.17187e+06	226649		5.17042
USO1_HUMAN	13	862.27	0.000989705	0.00137173	108740	General vesicular transport factor p115 OS=Homo sapiens OX=9606 GN=USO1 PE=1 SV=2	1.69764e+07	1.74909e+07	3.51409e+06	3.18346e+06		1.72336e+07	3.34877e+06		5.14625
NCAM1_HUMAN	19	1206.52	7.11611e-05	0.000990044	95370	Neural cell adhesion molecule 1 OS=Homo sapiens OX=9606 GN=NCAM1 PE=1 SV=3	7.45639e+07	7.56304e+07	1.48437e+07	1.44974e+07		7.50971e+07	1.46706e+07		5.1189
AHR_HUMAN	2	78.73	0.0012485	0.00145113	97113	Aryl hydrocarbon receptor OS=Homo sapiens OX=9606 GN=AHR PE=1 SV=2	740509	754762	139046	155739		747635	147392		5.07242
INF2_HUMAN	6	336.84	0.000393789	0.0012719	136851	Inverted formin-2 OS=Homo sapiens OX=9606 GN=INF2 PE=1 SV=2	5.98912e+06	5.75811e+06	1.12903e+06	1.18817e+06		5.87361e+06	1.1586e+06		5.06959
MOT1_HUMAN	3	236.46	0.00231952	0.0016965	54593	Monocarboxylate transporter 1 OS=Homo sapiens OX=9606 GN=SLC16A1 PE=1 SV=3	1.38089e+07	1.55346e+07	3.04376e+06	2.7453e+06		1.46717e+07	2.89453e+06		5.06878
CTNB1_HUMAN	16	1148.41	0.00270737	0.00176375	86069	Catenin beta-1 OS=Homo sapiens OX=9606 GN=CTNNB1 PE=1 SV=1	3.64064e+07	4.09754e+07	8.1367e+06	7.21435e+06		3.86909e+07	7.67552e+06		5.04082
XPO1_HUMAN	13	604.18	0.000691027	0.0012719	124447	Exportin-1 OS=Homo sapiens OX=9606 GN=XPO1 PE=1 SV=1	4.69103e+06	4.4042e+06	878250	929695		4.54762e+06	903972		5.0307
GNAI2_HUMAN;GNAI1_HUMAN;GNAO_HUMAN;GNAT1_HUMAN;GNA12_HUMAN	14	992.93	0.000424352	0.0012719	40995	Guanine nucleotide-binding protein G(i) subunit alpha-2 OS=Homo sapiens OX=9606 GN=GNAI2 PE=1 SV=3	6.99521e+07	6.61604e+07	1.38176e+07	1.33267e+07		6.80562e+07	1.35721e+07		5.01441
PTK7_HUMAN	24	1278.59	0.000698847	0.0012719	119799	Inactive tyrosine-protein kinase 7 OS=Homo sapiens OX=9606 GN=PTK7 PE=1 SV=2	2.09383e+07	2.14824e+07	4.46159e+06	4.11604e+06		2.12103e+07	4.28882e+06		4.9455
SYQ_HUMAN	5	183.19	0.00424719	0.00211076	88655	Glutamine--tRNA ligase OS=Homo sapiens OX=9606 GN=QARS PE=1 SV=1	1.83407e+06	1.93446e+06	343256	420294		1.88427e+06	381775		4.93554
AFG32_HUMAN	2	75.11	0.0406163	0.00833049	88984	AFG3-like protein 2 OS=Homo sapiens OX=9606 GN=AFG3L2 PE=1 SV=2	213354	272338	64637	34297.2		242846	49467.1		4.90924
HIP1_HUMAN	2	71.21	0.0947734	0.0162415	117232	Huntingtin-interacting protein 1 OS=Homo sapiens OX=9606 GN=HIP1 PE=1 SV=5	157078	130146	44396.3	14211.9		143612	29304.1		4.90075
AT1B1_HUMAN	5	278.73	0.00294868	0.00179474	35438	Sodium/potassium-transporting ATPase subunit beta-1 OS=Homo sapiens OX=9606 GN=ATP1B1 PE=1 SV=1	4.60008e+06	5.15732e+06	933525	1.06261e+06		4.8787e+06	998066		4.88815
SNTB2_HUMAN	8	415.14	0.00272088	0.00176375	58369	Beta-2-syntrophin OS=Homo sapiens OX=9606 GN=SNTB2 PE=1 SV=1	8.73951e+06	7.67879e+06	1.78046e+06	1.60745e+06		8.20915e+06	1.69396e+06		4.84614
NCKP1_HUMAN	4	129.37	0.000324253	0.0011858	130018	Nck-associated protein 1 OS=Homo sapiens OX=9606 GN=NCKAP1 PE=1 SV=1	694606	713022	149359	142025		703814	145692		4.83085
MTCH2_HUMAN	4	175.46	0.00421159	0.00209845	33936	Mitochondrial carrier homolog 2 OS=Homo sapiens OX=9606 GN=MTCH2 PE=1 SV=1	3.33163e+06	3.70393e+06	666335	794195		3.51778e+06	730265		4.81713
E41L1_HUMAN	6	234.26	8.60355e-05	0.000990044	99012	Band 4.1-like protein 1 OS=Homo sapiens OX=9606 GN=EPB41L1 PE=1 SV=2	1.84075e+06	1.89219e+06	391462	387874		1.86647e+06	389668		4.7899
S4A7_HUMAN	2	116.98	0.0362319	0.00764005	137098	Sodium bicarbonate cotransporter 3 OS=Homo sapiens OX=9606 GN=SLC4A7 PE=1 SV=2	129167	71261.1	21246.1	20678.9		100214	20962.5		4.78063
CA2D1_HUMAN	3	169.93	0.0230485	0.00546794	125630	Voltage-dependent calcium channel subunit alpha-2/delta-1 OS=Homo sapiens OX=9606 GN=CACNA2D1 PE=1 SV=3	670444	755465	184507	114636		712954	149571		4.76665
DP13B_HUMAN	5	217	0.00762345	0.00284152	74959	DCC-interacting protein 13-beta OS=Homo sapiens OX=9606 GN=APPL2 PE=1 SV=3	2.42824e+06	2.76961e+06	611051	479899		2.59892e+06	545475		4.76452
XPO2_HUMAN	9	404.08	0.00274991	0.00176375	111145	Exportin-2 OS=Homo sapiens OX=9606 GN=CSE1L PE=1 SV=3	3.79645e+06	3.28089e+06	771105	715919		3.53867e+06	743512		4.75939
IF4G2_HUMAN	7	327.15	0.00383127	0.00198704	102810	Eukaryotic translation initiation factor 4 gamma 2 OS=Homo sapiens OX=9606 GN=EIF4G2 PE=1 SV=1	1.66926e+06	1.52338e+06	307343	364612		1.59632e+06	335977		4.75127
LAMA5_HUMAN	5	183.06	0.00207542	0.00164284	412023	Laminin subunit alpha-5 OS=Homo sapiens OX=9606 GN=LAMA5 PE=1 SV=8	2.23717e+06	2.57763e+06	507299	509169		2.4074e+06	508234		4.7368
HMCN1_HUMAN	6	271.9	0.00344968	0.00191473	623265	Hemicentin-1 OS=Homo sapiens OX=9606 GN=HMCN1 PE=1 SV=2	1.6708e+06	1.82362e+06	339793	399150		1.74721e+06	369471		4.72894
GCYA1_HUMAN	5	226.2	0.00175195	0.00157089	78714	Guanylate cyclase soluble subunit alpha-1 OS=Homo sapiens OX=9606 GN=GUCY1A1 PE=1 SV=2	812136	745861	157446	173664		778999	165555		4.70538
MGP_HUMAN	3	185.15	0.000269005	0.00115993	12516	Matrix Gla protein OS=Homo sapiens OX=9606 GN=MGP PE=1 SV=2	2.60232e+07	2.48414e+07	5.35458e+06	5.46516e+06		2.54323e+07	5.40987e+06		4.70109
ASAP1_HUMAN	5	209.46	0.0267421	0.00605274	126390	Arf-GAP with SH3 domain, ANK repeat and PH domain-containing protein 1 OS=Homo sapiens OX=9606 GN=ASAP1 PE=1 SV=4	1.4493e+06	1.8781e+06	434218	276326		1.6637e+06	355272		4.68289
TRA2A_HUMAN	3	188.59	0.000728888	0.0012719	32726	Transformer-2 protein homolog alpha OS=Homo sapiens OX=9606 GN=TRA2A PE=1 SV=1	4.00838e+06	3.73322e+06	812176	847954		3.8708e+06	830065		4.66325
RAP2B_HUMAN	3	223.66	0.00657734	0.00263297	20719	Ras-related protein Rap-2b OS=Homo sapiens OX=9606 GN=RAP2B PE=1 SV=1	2.24096e+06	1.7638e+06	447585	418839		2.00238e+06	433212		4.62217
OPA1_HUMAN	4	196.32	0.00717201	0.0027418	112131	Dynamin-like 120 kDa protein, mitochondrial OS=Homo sapiens OX=9606 GN=OPA1 PE=1 SV=3	366430	344034	86590.3	67151.3		355232	76870.8		4.62116
CD166_HUMAN	20	1507.1	0.00206285	0.00164284	65745	CD166 antigen OS=Homo sapiens OX=9606 GN=ALCAM PE=1 SV=2	1.38205e+08	1.23769e+08	2.97587e+07	2.73684e+07		1.30987e+08	2.85636e+07		4.5858
1433Z_HUMAN	4	379.56	0.00206215	0.00164284	27899	14-3-3 protein zeta/delta OS=Homo sapiens OX=9606 GN=YWHAZ PE=1 SV=1	8.67478e+06	9.82111e+06	2.08799e+06	1.96606e+06		9.24794e+06	2.02703e+06		4.56232
CTL2_HUMAN	6	275.24	0.000175184	0.00105871	81610	Choline transporter-like protein 2 OS=Homo sapiens OX=9606 GN=SLC44A2 PE=1 SV=3	6.04636e+06	5.93692e+06	1.34197e+06	1.29493e+06		5.99164e+06	1.31845e+06		4.54446
SRPRA_HUMAN	2	88.89	0.00227011	0.0016965	70223	Signal recognition particle receptor subunit alpha OS=Homo sapiens OX=9606 GN=SRPRA PE=1 SV=2	622018	672510	136162	153497		647264	144829		4.46916
STIM1_HUMAN	2	106.13	0.0051549	0.00232356	77660	Stromal interaction molecule 1 OS=Homo sapiens OX=9606 GN=STIM1 PE=1 SV=3	644640	745934	168472	143793		695287	156132		4.45319
HLAC_HUMAN;HLAB_HUMAN;HLAE_HUMAN	5	254.42	0.00166693	0.00157034	41136	HLA class I histocompatibility antigen, C alpha chain OS=Homo sapiens OX=9606 GN=HLA-C PE=1 SV=3	1.45449e+07	1.63134e+07	3.41899e+06	3.55769e+06		1.54291e+07	3.48834e+06		4.42306
KCD12_HUMAN;KCD16_HUMAN	7	377.1	0.00418277	0.00209486	35964	BTB/POZ domain-containing protein KCTD12 OS=Homo sapiens OX=9606 GN=KCTD12 PE=1 SV=1	8.17315e+06	7.00571e+06	1.8231e+06	1.62556e+06		7.58943e+06	1.72433e+06		4.40138
GELS_HUMAN	4	106.16	0.00342635	0.00191473	86043	Gelsolin OS=Homo sapiens OX=9606 GN=GSN PE=1 SV=1	2.73323e+06	2.7332e+06	568973	677104		2.73321e+06	623038		4.38691
CAND1_HUMAN	10	381.71	0.00954213	0.00321089	137999	Cullin-associated NEDD8-dissociated protein 1 OS=Homo sapiens OX=9606 GN=CAND1 PE=1 SV=2	5.28461e+06	5.09737e+06	1.01364e+06	1.35542e+06		5.19099e+06	1.18453e+06		4.38233
TENS1_HUMAN;TENS3_HUMAN	32	2090.75	0.000113341	0.000990044	186499	Tensin-1 OS=Homo sapiens OX=9606 GN=TNS1 PE=1 SV=2	8.0529e+07	7.91754e+07	1.85755e+07	1.80924e+07		7.98522e+07	1.8334e+07		4.35542
CNTN1_HUMAN	10	484.47	0.00209186	0.00164284	114104	Contactin-1 OS=Homo sapiens OX=9606 GN=CNTN1 PE=1 SV=1	6.03164e+06	5.60084e+06	1.41248e+06	1.26211e+06		5.81624e+06	1.3373e+06		4.34926
E41L2_HUMAN;E41L3_HUMAN	25	1534.88	0.00304229	0.00179775	113032	Band 4.1-like protein 2 OS=Homo sapiens OX=9606 GN=EPB41L2 PE=1 SV=1	4.80081e+07	4.96005e+07	1.21967e+07	1.04062e+07		4.88043e+07	1.13014e+07		4.31842
CCN2_HUMAN	6	278.19	0.00257491	0.00172486	40289	CCN family member 2 OS=Homo sapiens OX=9606 GN=CCN2 PE=1 SV=2	1.02885e+07	9.44733e+06	2.42925e+06	2.15087e+06		9.86794e+06	2.29006e+06		4.30903
GNA11_HUMAN;GNA14_HUMAN	11	614.14	0.00289256	0.00179119	42382	Guanine nucleotide-binding protein subunit alpha-11 OS=Homo sapiens OX=9606 GN=GNA11 PE=1 SV=2	1.57166e+07	1.39064e+07	3.63622e+06	3.29849e+06		1.48115e+07	3.46736e+06		4.2717
KCC2D_HUMAN	4	212.86	0.013871	0.00398184	56961	Calcium/calmodulin-dependent protein kinase type II subunit delta OS=Homo sapiens OX=9606 GN=CAMK2D PE=1 SV=3	2.23516e+06	2.31198e+06	625031	441776		2.27357e+06	533403		4.26238
S12A2_HUMAN	3	147.98	0.00840743	0.00299548	132048	Solute carrier family 12 member 2 OS=Homo sapiens OX=9606 GN=SLC12A2 PE=1 SV=1	449025	534903	104183	127482		491964	115833		4.2472
AT2B4_HUMAN;AT2B3_HUMAN;AT2B2_HUMAN	18	1049.05	0.000237745	0.001152	139030	Plasma membrane calcium-transporting ATPase 4 OS=Homo sapiens OX=9606 GN=ATP2B4 PE=1 SV=2	3.10863e+07	3.18255e+07	7.26796e+06	7.54877e+06		3.14559e+07	7.40837e+06		4.246
RHG17_HUMAN	5	212.3	0.00089058	0.00133809	95776	Rho GTPase-activating protein 17 OS=Homo sapiens OX=9606 GN=ARHGAP17 PE=1 SV=1	5.49721e+06	5.09927e+06	1.27482e+06	1.22183e+06		5.29824e+06	1.24832e+06		4.24429
DLDH_HUMAN	2	92.65	0.00213395	0.00164284	54713	Dihydrolipoyl dehydrogenase, mitochondrial OS=Homo sapiens OX=9606 GN=DLD PE=1 SV=2	745309	677572	175875	160164		711440	168019		4.23428
DDX3X_HUMAN;DDX3Y_HUMAN	11	584.69	0.00203501	0.00164284	73597	ATP-dependent RNA helicase DDX3X OS=Homo sapiens OX=9606 GN=DDX3X PE=1 SV=3	1.18318e+07	1.03881e+07	2.62981e+06	2.61833e+06		1.111e+07	2.62407e+06		4.23387
COPG1_HUMAN;COPG2_HUMAN	17	985.51	0.00234482	0.00170216	98967	Coatomer subunit gamma-1 OS=Homo sapiens OX=9606 GN=COPG1 PE=1 SV=1	2.56183e+07	2.56207e+07	6.51605e+06	5.66707e+06		2.56195e+07	6.09156e+06		4.20573
GTR1_HUMAN	7	376.25	0.000604575	0.0012719	54391	Solute carrier family 2, facilitated glucose transporter member 1 OS=Homo sapiens OX=9606 GN=SLC2A1 PE=1 SV=2	5.45051e+07	5.37675e+07	1.33228e+07	1.24301e+07		5.41363e+07	1.28764e+07		4.2043
AN32B_HUMAN;AN32A_HUMAN;AN32D_HUMAN	6	367.89	0.00427593	0.00211864	28941	Acidic leucine-rich nuclear phosphoprotein 32 family member B OS=Homo sapiens OX=9606 GN=ANP32B PE=1 SV=1	9.82193e+06	1.06939e+07	2.66075e+06	2.25023e+06		1.02579e+07	2.45549e+06		4.17754
SRSF1_HUMAN	8	399.62	0.000142977	0.00105871	27842	Serine/arginine-rich splicing factor 1 OS=Homo sapiens OX=9606 GN=SRSF1 PE=1 SV=2	3.16226e+07	3.27103e+07	7.78218e+06	7.80135e+06		3.21664e+07	7.79177e+06		4.12826
AT1A1_HUMAN;AT1A3_HUMAN;AT1A4_HUMAN;ATP4A_HUMAN;AT12A_HUMAN	24	1427.76	0.00188707	0.00159718	114135	Sodium/potassium-transporting ATPase subunit alpha-1 OS=Homo sapiens OX=9606 GN=ATP1A1 PE=1 SV=1	7.61097e+07	7.98245e+07	1.99879e+07	1.78384e+07		7.79671e+07	1.89132e+07		4.12237
MPRIP_HUMAN	24	1231.11	0.00186424	0.00159176	117260	Myosin phosphatase Rho-interacting protein OS=Homo sapiens OX=9606 GN=MPRIP PE=1 SV=3	3.26657e+07	3.09977e+07	8.15289e+06	7.29799e+06		3.18317e+07	7.72544e+06		4.12037
LTBP2_HUMAN	4	195.45	0.00108333	0.00137237	204046	Latent-transforming growth factor beta-binding protein 2 OS=Homo sapiens OX=9606 GN=LTBP2 PE=1 SV=3	2.81973e+06	3.0595e+06	699451	731440		2.93961e+06	715446		4.10878
AOC3_HUMAN	8	514.14	0.0161556	0.00433441	85138	Membrane primary amine oxidase OS=Homo sapiens OX=9606 GN=AOC3 PE=1 SV=3	1.48808e+07	1.23645e+07	3.84108e+06	2.80401e+06		1.36226e+07	3.32254e+06		4.10006
NUP93_HUMAN	5	236.5	0.000669082	0.0012719	93943	Nuclear pore complex protein Nup93 OS=Homo sapiens OX=9606 GN=NUP93 PE=1 SV=2	1.62312e+06	1.7004e+06	394689	417496		1.66176e+06	406093		4.09207
DYHC1_HUMAN	96	5254.82	0.00134993	0.00149512	534809	Cytoplasmic dynein 1 heavy chain 1 OS=Homo sapiens OX=9606 GN=DYNC1H1 PE=1 SV=5	1.18469e+08	1.14675e+08	2.99622e+07	2.71573e+07		1.16572e+08	2.85597e+07		4.0817
ABLM1_HUMAN	5	244.07	0.0227693	0.00543494	89513	Actin-binding LIM protein 1 OS=Homo sapiens OX=9606 GN=ABLIM1 PE=1 SV=3	2.19672e+06	2.29652e+06	668764	432084		2.24662e+06	550424		4.08161
HMGA1_HUMAN	2	127.55	0.000467326	0.0012719	11669	High mobility group protein HMG-I/HMG-Y OS=Homo sapiens OX=9606 GN=HMGA1 PE=1 SV=3	7.93576e+06	8.42404e+06	2.01689e+06	1.9941e+06		8.1799e+06	2.00549e+06		4.07875
RBP56_HUMAN;FUS_HUMAN	4	211.34	0.00286511	0.0017883	62021	TATA-binding protein-associated factor 2N OS=Homo sapiens OX=9606 GN=TAF15 PE=1 SV=1	4.7658e+06	5.53952e+06	1.26397e+06	1.26433e+06		5.15266e+06	1.26415e+06		4.076
PGS1_HUMAN	4	218.9	0.00685169	0.00267331	42027	Biglycan OS=Homo sapiens OX=9606 GN=BGN PE=1 SV=2	1.50661e+06	1.27356e+06	369647	314418		1.39009e+06	342032		4.0642
PDE3A_HUMAN	2	85.62	0.0441958	0.00880381	126440	cGMP-inhibited 3',5'-cyclic phosphodiesterase A OS=Homo sapiens OX=9606 GN=PDE3A PE=1 SV=3	907353	506163	182564	165614		706758	174089		4.05975
BAG6_HUMAN	3	96.35	0.00190585	0.00160496	119790	Large proline-rich protein BAG6 OS=Homo sapiens OX=9606 GN=BAG6 PE=1 SV=2	2.58973e+06	2.29659e+06	595116	608991		2.44316e+06	602053		4.05804
OSBL8_HUMAN	2	84.64	0.0441881	0.00880381	101759	Oxysterol-binding protein-related protein 8 OS=Homo sapiens OX=9606 GN=OSBPL8 PE=1 SV=3	176780	112459	29001.1	43120		144619	36060.5		4.01046
MOES_HUMAN;EZRI_HUMAN	15	782.94	0.00110967	0.00138354	67892	Moesin OS=Homo sapiens OX=9606 GN=MSN PE=1 SV=3	2.81833e+07	2.68096e+07	7.13722e+06	6.60267e+06		2.74965e+07	6.86994e+06		4.00243
EIFCL_HUMAN	9	536.5	0.00073313	0.0012719	106091	Eukaryotic translation initiation factor 3 subunit C-like protein OS=Homo sapiens OX=9606 GN=EIF3CL PE=1 SV=1	6.4976e+06	6.27086e+06	1.65898e+06	1.5533e+06		6.38423e+06	1.60614e+06		3.97489
AP2A1_HUMAN;PZP_HUMAN	18	947.09	0.000602828	0.0012719	108561	AP-2 complex subunit alpha-1 OS=Homo sapiens OX=9606 GN=AP2A1 PE=1 SV=3	3.12584e+07	2.92785e+07	7.69842e+06	7.56719e+06		3.02684e+07	7.63281e+06		3.96557
FKB10_HUMAN	6	298.17	0.000680003	0.0012719	64717	Peptidyl-prolyl cis-trans isomerase FKBP10 OS=Homo sapiens OX=9606 GN=FKBP10 PE=1 SV=1	2.84587e+06	3.04268e+06	732995	752496		2.94427e+06	742745		3.96404
DSRAD_HUMAN	3	147.84	0.00612901	0.00253291	137178	Double-stranded RNA-specific adenosine deaminase OS=Homo sapiens OX=9606 GN=ADAR PE=1 SV=4	702968	761761	167370	204589		732365	185979		3.93788
GBB2_HUMAN;GBB3_HUMAN	5	915.48	0.00140151	0.00152155	38048	Guanine nucleotide-binding protein G(I)/G(S)/G(T) subunit beta-2 OS=Homo sapiens OX=9606 GN=GNB2 PE=1 SV=3	2.25775e+07	2.04994e+07	5.58618e+06	5.40008e+06		2.15385e+07	5.49313e+06		3.92098
CD59_HUMAN	5	261.68	0.00126474	0.00145113	14795	CD59 glycoprotein OS=Homo sapiens OX=9606 GN=CD59 PE=1 SV=1	9.16091e+07	9.3077e+07	2.47111e+07	2.24501e+07		9.23431e+07	2.35806e+07		3.91607
BASP1_HUMAN	12	921.93	0.000636147	0.0012719	22680	Brain acid soluble protein 1 OS=Homo sapiens OX=9606 GN=BASP1 PE=1 SV=2	4.61161e+08	4.7896e+08	1.23837e+08	1.1693e+08		4.7006e+08	1.20384e+08		3.90469
AP3M1_HUMAN	2	72.63	0.0159626	0.00431552	47251	AP-3 complex subunit mu-1 OS=Homo sapiens OX=9606 GN=AP3M1 PE=1 SV=1	359908	282072	72026.1	92397.9		320990	82212		3.90442
DEK_HUMAN	3	188.07	0.00171525	0.00157034	42933	Protein DEK OS=Homo sapiens OX=9606 GN=DEK PE=1 SV=1	3.3256e+06	2.98823e+06	798975	827056		3.15692e+06	813016		3.88297
PARP1_HUMAN	7	365.98	0.00438837	0.00214247	113811	Poly [ADP-ribose] polymerase 1 OS=Homo sapiens OX=9606 GN=PARP1 PE=1 SV=4	3.08956e+06	3.0783e+06	724488	867812		3.08393e+06	796150		3.87356
AP2B1_HUMAN	26	1380.21	0.00146621	0.00153613	105398	AP-2 complex subunit beta OS=Homo sapiens OX=9606 GN=AP2B1 PE=1 SV=1	3.86628e+07	3.81527e+07	1.04647e+07	9.44271e+06		3.84078e+07	9.95373e+06		3.85863
GBB1_HUMAN	5	904.7	0.00147724	0.00153936	38151	Guanine nucleotide-binding protein G(I)/G(S)/G(T) subunit beta-1 OS=Homo sapiens OX=9606 GN=GNB1 PE=1 SV=3	3.50413e+07	3.49969e+07	9.57002e+06	8.62632e+06		3.50191e+07	9.09817e+06		3.84903
MRVI1_HUMAN	9	539.2	0.000586009	0.0012719	98524	Protein MRVI1 OS=Homo sapiens OX=9606 GN=MRVI1 PE=1 SV=4	7.78803e+06	7.30204e+06	1.95792e+06	1.97608e+06		7.54503e+06	1.967e+06		3.83581
U2AF2_HUMAN	3	157.18	0.0381258	0.00790028	53809	Splicing factor U2AF 65 kDa subunit OS=Homo sapiens OX=9606 GN=U2AF2 PE=1 SV=4	513841	464611	93587.8	161504		489226	127546		3.83569
STAT2_HUMAN	2	129.02	0.0212314	0.0051893	98596	Signal transducer and activator of transcription 2 OS=Homo sapiens OX=9606 GN=STAT2 PE=1 SV=1	785211	743331	238835	160123		764271	199479		3.83134
FIP1_HUMAN	2	65.48	0.0680993	0.0124403	66601	Pre-mRNA 3'-end-processing factor FIP1 OS=Homo sapiens OX=9606 GN=FIP1L1 PE=1 SV=1	437817	392073	68682.7	148271		414945	108477		3.8252
LIMA1_HUMAN	11	565.63	0.00379438	0.00198565	85630	LIM domain and actin-binding protein 1 OS=Homo sapiens OX=9606 GN=LIMA1 PE=1 SV=1	1.07142e+07	1.23114e+07	2.88872e+06	3.15771e+06		1.15128e+07	3.02322e+06		3.80813
SCPDL_HUMAN	2	84.05	0.00811051	0.00291911	47464	Saccharopine dehydrogenase-like oxidoreductase OS=Homo sapiens OX=9606 GN=SCCPDH PE=1 SV=1	591612	465948	137439	141299		528780	139369		3.7941
AT1B3_HUMAN	8	419.37	0.00461743	0.00222153	31834	Sodium/potassium-transporting ATPase subunit beta-3 OS=Homo sapiens OX=9606 GN=ATP1B3 PE=1 SV=1	1.75906e+07	1.65458e+07	4.89235e+06	4.12162e+06		1.70682e+07	4.50698e+06		3.78706
S23IP_HUMAN	4	132.66	0.0142836	0.00405251	111691	SEC23-interacting protein OS=Homo sapiens OX=9606 GN=SEC23IP PE=1 SV=1	1.32098e+06	1.40418e+06	420132	306123		1.36258e+06	363128		3.75234
ITB5_HUMAN;ITB2_HUMAN	15	853.53	0.000889323	0.00133809	91303	Integrin beta-5 OS=Homo sapiens OX=9606 GN=ITGB5 PE=1 SV=1	1.47457e+07	1.50854e+07	4.1508e+06	3.85008e+06		1.49156e+07	4.00044e+06		3.72848
1433B_HUMAN	4	373.91	0.00252713	0.00172486	28179	14-3-3 protein beta/alpha OS=Homo sapiens OX=9606 GN=YWHAB PE=1 SV=3	8.08687e+06	8.04678e+06	2.02936e+06	2.31632e+06		8.06683e+06	2.17284e+06		3.71257
TIM44_HUMAN	3	201.05	0.0425108	0.00858283	51666	Mitochondrial import inner membrane translocase subunit TIM44 OS=Homo sapiens OX=9606 GN=TIMM44 PE=1 SV=2	259296	280861	92968.2	52582.4		270079	72775.3		3.71113
PGBM_HUMAN	57	3542.79	8.6798e-05	0.000990044	479253	Basement membrane-specific heparan sulfate proteoglycan core protein OS=Homo sapiens OX=9606 GN=HSPG2 PE=1 SV=4	6.47253e+07	6.37288e+07	1.74984e+07	1.71719e+07		6.42271e+07	1.73352e+07		3.70501
LAMC1_HUMAN	3	163.3	0.00495034	0.00226465	183191	Laminin subunit gamma-1 OS=Homo sapiens OX=9606 GN=LAMC1 PE=1 SV=3	1.21715e+06	1.13344e+06	290413	344584		1.1753e+06	317499		3.70174
MARCS_HUMAN	13	981.26	0.00246228	0.00172486	31707	Myristoylated alanine-rich C-kinase substrate OS=Homo sapiens OX=9606 GN=MARCKS PE=1 SV=4	1.0186e+08	1.11684e+08	3.02577e+07	2.76117e+07		1.06772e+08	2.89347e+07		3.6901
DYL1_HUMAN;DYL2_HUMAN	2	60.77	0.0074429	0.00281944	10530	Dynein light chain 1, cytoplasmic OS=Homo sapiens OX=9606 GN=DYNLL1 PE=1 SV=1	531120	559707	164440	131830		545414	148135		3.68187
LIS1_HUMAN	2	77.57	0.0434347	0.00870765	47178	Platelet-activating factor acetylhydrolase IB subunit alpha OS=Homo sapiens OX=9606 GN=PAFAH1B1 PE=1 SV=2	893406	653813	259506	161521		773609	210513		3.67487
ILK_HUMAN	13	611.69	0.00030017	0.00116469	51899	Integrin-linked protein kinase OS=Homo sapiens OX=9606 GN=ILK PE=1 SV=2	2.29207e+07	2.19389e+07	6.08451e+06	6.14881e+06		2.24298e+07	6.11666e+06		3.667
AT131_HUMAN	2	53.44	0.0235997	0.00553259	134523	Manganese-transporting ATPase 13A1 OS=Homo sapiens OX=9606 GN=ATP13A1 PE=1 SV=2	328257	487841	109855	114300		408049	112078		3.64077
PDIA3_HUMAN	13	731.46	0.00101672	0.00137173	57146	Protein disulfide-isomerase A3 OS=Homo sapiens OX=9606 GN=PDIA3 PE=1 SV=4	1.11656e+07	1.15573e+07	3.23866e+06	3.00486e+06		1.13614e+07	3.12176e+06		3.63944
EMIL1_HUMAN	22	1694.85	0.000511215	0.0012719	107941	EMILIN-1 OS=Homo sapiens OX=9606 GN=EMILIN1 PE=1 SV=3	7.5254e+07	7.65392e+07	2.15094e+07	2.03423e+07		7.58966e+07	2.09259e+07		3.62693
THY1_HUMAN	2	148.72	0.0105035	0.00336028	18151	Thy-1 membrane glycoprotein OS=Homo sapiens OX=9606 GN=THY1 PE=1 SV=2	8.10428e+06	1.00906e+07	2.32628e+06	2.70032e+06		9.09742e+06	2.5133e+06		3.61972
SYNJ1_HUMAN	4	182.93	0.00980628	0.00326015	174135	Synaptojanin-1 OS=Homo sapiens OX=9606 GN=SYNJ1 PE=1 SV=2	1.06739e+06	1.03277e+06	253403	327326		1.05008e+06	290365		3.61643
ROA2_HUMAN	10	672.12	0.00702716	0.00271318	37464	Heterogeneous nuclear ribonucleoproteins A2/B1 OS=Homo sapiens OX=9606 GN=HNRNPA2B1 PE=1 SV=2	4.08023e+07	3.75101e+07	1.19271e+07	9.76405e+06		3.91562e+07	1.08456e+07		3.61034
DP13A_HUMAN	3	143.58	0.0337291	0.00725575	80298	DCC-interacting protein 13-alpha OS=Homo sapiens OX=9606 GN=APPL1 PE=1 SV=1	769658	718022	255549	156572		743840	206061		3.60981
SRSF5_HUMAN	2	74.87	0.00312719	0.00183117	31359	Serine/arginine-rich splicing factor 5 OS=Homo sapiens OX=9606 GN=SRSF5 PE=1 SV=1	1.37482e+06	1.57787e+06	402893	418875		1.47634e+06	410884		3.59309
RS29_HUMAN	2	96.3	3.74344e-05	0.000990044	6900	40S ribosomal protein S29 OS=Homo sapiens OX=9606 GN=RPS29 PE=1 SV=2	7.95966e+06	8.08422e+06	2.23059e+06	2.23497e+06		8.02194e+06	2.23278e+06		3.5928
ELMO2_HUMAN;ELMO1_HUMAN	3	110.21	0.172487	0.0268527	83018	Engulfment and cell motility protein 2 OS=Homo sapiens OX=9606 GN=ELMO2 PE=1 SV=2	762705	564953	296669	72882.7		663829	184776		3.59262
DAG1_HUMAN	3	132.7	0.000542328	0.0012719	97723	Dystroglycan OS=Homo sapiens OX=9606 GN=DAG1 PE=1 SV=2	982868	929476	269397	263941		956172	266669		3.58561
TRA2B_HUMAN	5	252.04	0.00228084	0.0016965	33760	Transformer-2 protein homolog beta OS=Homo sapiens OX=9606 GN=TRA2B PE=1 SV=1	9.40272e+06	8.47652e+06	2.58079e+06	2.42106e+06		8.93962e+06	2.50092e+06		3.57453
SCFD1_HUMAN	5	279.26	0.00532225	0.00236209	72676	Sec1 family domain-containing protein 1 OS=Homo sapiens OX=9606 GN=SCFD1 PE=1 SV=4	2.55853e+06	2.13126e+06	667563	644827		2.3449e+06	656195		3.57348
FLOT1_HUMAN	7	318.71	0.00177165	0.00157089	47554	Flotillin-1 OS=Homo sapiens OX=9606 GN=FLOT1 PE=1 SV=3	3.45357e+06	3.20523e+06	968667	896838		3.3294e+06	932753		3.56944
COPB_HUMAN	19	1283.82	3.1018e-06	0.000335343	108214	Coatomer subunit beta OS=Homo sapiens OX=9606 GN=COPB1 PE=1 SV=3	2.20295e+07	2.20905e+07	6.19241e+06	6.1706e+06		2.206e+07	6.18151e+06		3.56871
PLCD3_HUMAN	4	179.66	0.00552315	0.0023999	90115	1-phosphatidylinositol 4,5-bisphosphate phosphodiesterase delta-3 OS=Homo sapiens OX=9606 GN=PLCD3 PE=1 SV=3	2.10324e+06	2.17926e+06	544151	656134		2.14125e+06	600142		3.5679
SYNPO_HUMAN	2	132.91	0.000767778	0.0012719	99915	Synaptopodin OS=Homo sapiens OX=9606 GN=SYNPO PE=1 SV=2	1.19862e+06	1.19328e+06	324188	347796		1.19595e+06	335992		3.55946
SYNP2_HUMAN	19	1285.28	0.000654529	0.0012719	118069	Synaptopodin-2 OS=Homo sapiens OX=9606 GN=SYNPO2 PE=1 SV=2	3.80163e+07	3.74715e+07	1.09505e+07	1.02784e+07		3.77439e+07	1.06144e+07		3.5559
ERF1_HUMAN	2	107.36	0.00665135	0.00264175	49228	Eukaryotic peptide chain release factor subunit 1 OS=Homo sapiens OX=9606 GN=ETF1 PE=1 SV=3	501902	446123	144761	121922		474012	133342		3.55487
5NTD_HUMAN	13	839.74	0.00197284	0.0016341	63898	5'-nucleotidase OS=Homo sapiens OX=9606 GN=NT5E PE=1 SV=1	1.98222e+07	1.9648e+07	5.88426e+06	5.25917e+06		1.97351e+07	5.57171e+06		3.54202
ANXA2_HUMAN;AXA2L_HUMAN	18	1602.1	0.00481224	0.00225839	38808	Annexin A2 OS=Homo sapiens OX=9606 GN=ANXA2 PE=1 SV=2	1.61799e+08	1.44552e+08	4.6248e+07	4.04039e+07		1.53175e+08	4.33259e+07		3.53542
PACN3_HUMAN	2	123.78	0.00295735	0.00179474	48799	Protein kinase C and casein kinase substrate in neurons protein 3 OS=Homo sapiens OX=9606 GN=PACSIN3 PE=1 SV=2	2.06488e+06	1.80145e+06	551862	544629		1.93316e+06	548246		3.52609
SRBS1_HUMAN	2	68.43	0.00645955	0.00261925	142882	Sorbin and SH3 domain-containing protein 1 OS=Homo sapiens OX=9606 GN=SORBS1 PE=1 SV=3	350491	291469	87228.8	94937.5		320980	91083.1		3.52403
FBLN4_HUMAN	3	132.46	0.00243421	0.00172486	51767	EGF-containing fibulin-like extracellular matrix protein 2 OS=Homo sapiens OX=9606 GN=EFEMP2 PE=1 SV=3	1.26924e+06	1.30082e+06	387714	343174		1.28503e+06	365444		3.51635
SRSF2_HUMAN;SRSF8_HUMAN	4	298.43	0.00276636	0.00176375	25461	Serine/arginine-rich splicing factor 2 OS=Homo sapiens OX=9606 GN=SRSF2 PE=1 SV=4	1.56986e+07	1.63848e+07	4.85076e+06	4.27829e+06		1.60417e+07	4.56453e+06		3.51443
CD44_HUMAN	4	323.61	0.00320565	0.00184386	82001	CD44 antigen OS=Homo sapiens OX=9606 GN=CD44 PE=1 SV=3	2.55007e+07	2.34373e+07	6.61298e+06	7.41249e+06		2.4469e+07	7.01274e+06		3.48922
AP2M1_HUMAN	14	743.71	0.00420793	0.00209845	49965	AP-2 complex subunit mu OS=Homo sapiens OX=9606 GN=AP2M1 PE=1 SV=2	1.85039e+07	1.73232e+07	5.52676e+06	4.76315e+06		1.79136e+07	5.14496e+06		3.48177
FERM2_HUMAN;FERM1_HUMAN	22	1468.96	0.000939456	0.00135886	78438	Fermitin family homolog 2 OS=Homo sapiens OX=9606 GN=FERMT2 PE=1 SV=1	5.04421e+07	5.14591e+07	1.52684e+07	1.41862e+07		5.09506e+07	1.47273e+07		3.45961
MOXD1_HUMAN	3	133.5	3.30644e-05	0.000990044	70520	DBH-like monooxygenase protein 1 OS=Homo sapiens OX=9606 GN=MOXD1 PE=1 SV=1	562188	564523	164754	162529		563355	163642		3.44261
ENDD1_HUMAN	4	130.12	0.00177966	0.00157089	55723	Endonuclease domain-containing 1 protein OS=Homo sapiens OX=9606 GN=ENDOD1 PE=1 SV=2	1.68241e+06	1.80522e+06	487527	526551		1.74381e+06	507039		3.43921
TOM70_HUMAN	5	184.29	0.0247998	0.00574969	68096	Mitochondrial import receptor subunit TOM70 OS=Homo sapiens OX=9606 GN=TOMM70 PE=1 SV=1	1.85718e+06	1.67168e+06	613194	416500		1.76443e+06	514847		3.4271
SERA_HUMAN	7	355.87	0.00851027	0.00301549	57356	D-3-phosphoglycerate dehydrogenase OS=Homo sapiens OX=9606 GN=PHGDH PE=1 SV=4	9.20674e+06	1.07425e+07	3.15709e+06	2.66648e+06		9.97461e+06	2.91178e+06		3.4256
NEP_HUMAN	2	79.92	0.00542402	0.00237849	86144	Neprilysin OS=Homo sapiens OX=9606 GN=MME PE=1 SV=2	365439	305540	96537	99437.7		335489	97987.4		3.4238
VATH_HUMAN	3	224.97	0.00169832	0.00157034	56417	V-type proton ATPase subunit H OS=Homo sapiens OX=9606 GN=ATP6V1H PE=1 SV=1	696717	676848	191295	210834		686782	201064		3.41574
MYH9_HUMAN;ANKS3_HUMAN;MYH13_HUMAN	132	13765.3	0.00156572	0.00157034	227646	Myosin-9 OS=Homo sapiens OX=9606 GN=MYH9 PE=1 SV=4	5.08165e+09	5.05439e+09	1.55819e+09	1.41394e+09		5.06802e+09	1.48606e+09		3.41037
PALLD_HUMAN;MYPN_HUMAN	7	340.41	0.00275603	0.00176375	151839	Palladin OS=Homo sapiens OX=9606 GN=PALLD PE=1 SV=3	5.41273e+06	6.15663e+06	1.69924e+06	1.69515e+06		5.78468e+06	1.6972e+06		3.40838
PLPP3_HUMAN	4	220.03	5.46468e-05	0.000990044	35720	Phospholipid phosphatase 3 OS=Homo sapiens OX=9606 GN=PLPP3 PE=1 SV=1	6.20976e+06	6.32288e+06	1.8459e+06	1.84416e+06		6.26632e+06	1.84503e+06		3.39632
KANK2_HUMAN;KANK1_HUMAN;KANK4_HUMAN;KANK3_HUMAN	10	553.38	0.00708494	0.00272463	91916	KN motif and ankyrin repeat domain-containing protein 2 OS=Homo sapiens OX=9606 GN=KANK2 PE=1 SV=1	8.04271e+06	7.12052e+06	2.42211e+06	2.04888e+06		7.58162e+06	2.23549e+06		3.39147
ITA3_HUMAN	6	303.9	0.00275873	0.00176375	117735	Integrin alpha-3 OS=Homo sapiens OX=9606 GN=ITGA3 PE=1 SV=5	8.62011e+06	7.62347e+06	2.44095e+06	2.35249e+06		8.12179e+06	2.39672e+06		3.38871
PLXB2_HUMAN	3	137.17	0.00081519	0.0013058	207734	Plexin-B2 OS=Homo sapiens OX=9606 GN=PLXNB2 PE=1 SV=3	1.16317e+06	1.17729e+06	333868	357592		1.17023e+06	345730		3.38482
RAGP1_HUMAN	4	190.12	0.00803743	0.00291183	63958	Ran GTPase-activating protein 1 OS=Homo sapiens OX=9606 GN=RANGAP1 PE=1 SV=1	1.9031e+06	1.53063e+06	509368	511054		1.71687e+06	510211		3.36501
AAAT_HUMAN	3	239.17	0.000777969	0.00127498	57018	Neutral amino acid transporter B(0) OS=Homo sapiens OX=9606 GN=SLC1A5 PE=1 SV=2	2.17145e+06	2.07519e+06	650829	619186		2.12332e+06	635007		3.34377
EDC4_HUMAN	2	90.88	0.0435977	0.0087205	152992	Enhancer of mRNA-decapping protein 4 OS=Homo sapiens OX=9606 GN=EDC4 PE=1 SV=1	345970	333040	128376	75274.8		339505	101825		3.33419
SSBP_HUMAN	2	142.54	0.00886552	0.00309609	17249	Single-stranded DNA-binding protein, mitochondrial OS=Homo sapiens OX=9606 GN=SSBP1 PE=1 SV=1	1.05023e+06	1.01134e+06	274458	344142		1.03078e+06	309300		3.33264
1433T_HUMAN;1433S_HUMAN	5	537.85	0.00168039	0.00157034	28032	14-3-3 protein theta OS=Homo sapiens OX=9606 GN=YWHAQ PE=1 SV=1	5.90392e+06	5.39902e+06	1.67432e+06	1.74341e+06		5.65147e+06	1.70886e+06		3.30715
PRUN2_HUMAN	8	406.49	0.0037117	0.00197098	342535	Protein prune homolog 2 OS=Homo sapiens OX=9606 GN=PRUNE2 PE=1 SV=3	2.42836e+06	2.4089e+06	678114	784886		2.41863e+06	731500		3.3064
MXRA8_HUMAN	5	291.31	0.00350072	0.00192214	49500	Matrix remodeling-associated protein 8 OS=Homo sapiens OX=9606 GN=MXRA8 PE=1 SV=1	1.22368e+06	1.12092e+06	336168	375645		1.1723e+06	355906		3.29385
CADH2_HUMAN	4	184.74	0.000347896	0.0012487	100203	Cadherin-2 OS=Homo sapiens OX=9606 GN=CDH2 PE=1 SV=4	2.71951e+06	2.84049e+06	845156	852019		2.78e+06	848588		3.27603
MYOF_HUMAN;FR1L5_HUMAN	75	4518.9	0.000310078	0.00117843	236100	Myoferlin OS=Homo sapiens OX=9606 GN=MYOF PE=1 SV=1	2.6388e+08	2.62795e+08	8.21474e+07	7.8803e+07		2.63338e+08	8.04752e+07		3.27228
MXRA5_HUMAN	12	550.89	0.00126073	0.00145113	314065	Matrix-remodeling-associated protein 5 OS=Homo sapiens OX=9606 GN=MXRA5 PE=1 SV=3	5.47023e+06	5.11585e+06	1.67418e+06	1.5926e+06		5.29304e+06	1.63339e+06		3.24053
DC1L1_HUMAN	5	180.57	0.0137468	0.00398184	56829	Cytoplasmic dynein 1 light intermediate chain 1 OS=Homo sapiens OX=9606 GN=DYNC1LI1 PE=1 SV=3	3.94824e+06	3.50219e+06	1.29643e+06	1.00705e+06		3.72522e+06	1.15174e+06		3.23442
SPTB2_HUMAN;SPTB1_HUMAN	62	3851.87	0.000226187	0.0011507	275237	Spectrin beta chain, non-erythrocytic 1 OS=Homo sapiens OX=9606 GN=SPTBN1 PE=1 SV=2	1.10836e+08	1.07796e+08	3.41975e+07	3.34629e+07		1.09316e+08	3.38302e+07		3.23131
DLG1_HUMAN;DLG2_HUMAN	5	133.25	0.00317927	0.00183943	100678	Disks large homolog 1 OS=Homo sapiens OX=9606 GN=DLG1 PE=1 SV=2	4.03831e+06	3.57518e+06	1.21639e+06	1.15739e+06		3.80675e+06	1.18689e+06		3.20733
PPM1A_HUMAN;PPM1B_HUMAN	2	114.54	0.100053	0.0169662	43048	Protein phosphatase 1A OS=Homo sapiens OX=9606 GN=PPM1A PE=1 SV=1	203542	143652	73876.2	34593.7		173597	54234.9		3.20084
NRBP_HUMAN	2	75.77	0.0595236	0.0110719	60377	Nuclear receptor-binding protein OS=Homo sapiens OX=9606 GN=NRBP1 PE=1 SV=1	235455	233272	95218.9	51315.2		234363	73267		3.19876
AQP1_HUMAN	2	243.05	0.000141018	0.00105871	28736	Aquaporin-1 OS=Homo sapiens OX=9606 GN=AQP1 PE=1 SV=3	4.37935e+06	4.45797e+06	1.39682e+06	1.36765e+06		4.41866e+06	1.38223e+06		3.19676
ADDG_HUMAN	2	103.31	0.00153945	0.00157034	79447	Gamma-adducin OS=Homo sapiens OX=9606 GN=ADD3 PE=1 SV=1	1.2892e+06	1.35763e+06	430024	398886		1.32341e+06	414455		3.19313
SET_HUMAN;SETLP_HUMAN	6	317.08	0.00112947	0.00138354	33469	Protein SET OS=Homo sapiens OX=9606 GN=SET PE=1 SV=3	1.37284e+07	1.32667e+07	4.08075e+06	4.37756e+06		1.34975e+07	4.22916e+06		3.19155
MYADM_HUMAN	4	372.29	0.000789996	0.00127599	36049	Myeloid-associated differentiation marker OS=Homo sapiens OX=9606 GN=MYADM PE=1 SV=2	1.50215e+07	1.41357e+07	4.53238e+06	4.63851e+06		1.45786e+07	4.58545e+06		3.17931
TM9S2_HUMAN	2	87.5	0.000556415	0.0012719	76809	Transmembrane 9 superfamily member 2 OS=Homo sapiens OX=9606 GN=TM9SF2 PE=1 SV=1	2.32787e+06	2.22209e+06	706996	727346		2.27498e+06	717171		3.17216
EMAL4_HUMAN	3	156.09	0.0223516	0.00535503	109932	Echinoderm microtubule-associated protein-like 4 OS=Homo sapiens OX=9606 GN=EML4 PE=1 SV=3	1.74301e+06	1.6137e+06	440631	622463		1.67835e+06	531547		3.15749
EIF3A_HUMAN;RHG29_HUMAN	15	871.35	0.000686711	0.0012719	166867	Eukaryotic translation initiation factor 3 subunit A OS=Homo sapiens OX=9606 GN=EIF3A PE=1 SV=1	1.18587e+07	1.23722e+07	3.76885e+06	3.93291e+06		1.21155e+07	3.85088e+06		3.14616
PPME1_HUMAN	8	535.78	5.68607e-05	0.000990044	42687	Protein phosphatase methylesterase 1 OS=Homo sapiens OX=9606 GN=PPME1 PE=1 SV=3	1.9239e+07	1.95727e+07	6.16833e+06	6.17816e+06		1.94058e+07	6.17325e+06		3.14354
VKGC_HUMAN	2	116.27	0.0581641	0.0108295	88075	Vitamin K-dependent gamma-carboxylase OS=Homo sapiens OX=9606 GN=GGCX PE=1 SV=2	519195	760754	159910	247543		639975	203727		3.14134
KHDR1_HUMAN	6	318.92	0.00188299	0.00159718	48311	KH domain-containing, RNA-binding, signal transduction-associated protein 1 OS=Homo sapiens OX=9606 GN=KHDRBS1 PE=1 SV=1	1.78649e+07	1.76319e+07	5.37735e+06	5.93471e+06		1.77484e+07	5.65603e+06		3.13797
NPTN_HUMAN	6	507.07	0.00176501	0.00157089	44702	Neuroplastin OS=Homo sapiens OX=9606 GN=NPTN PE=1 SV=2	1.88214e+07	1.76302e+07	6.01961e+06	5.61004e+06		1.82258e+07	5.81482e+06		3.13437
GPDM_HUMAN	3	104.65	0.00174475	0.00157089	81315	Glycerol-3-phosphate dehydrogenase, mitochondrial OS=Homo sapiens OX=9606 GN=GPD2 PE=1 SV=3	621254	572303	196144	186977		596779	191561		3.11535
PCBP1_HUMAN;PCBP4_HUMAN	12	878.2	0.000766001	0.0012719	37987	Poly(rC)-binding protein 1 OS=Homo sapiens OX=9606 GN=PCBP1 PE=1 SV=2	5.66839e+07	5.54402e+07	1.85747e+07	1.75148e+07		5.60621e+07	1.80448e+07		3.10683
FBLN1_HUMAN	6	450.83	0.00689721	0.00267901	81268	Fibulin-1 OS=Homo sapiens OX=9606 GN=FBLN1 PE=1 SV=4	2.03866e+07	2.14647e+07	6.14462e+06	7.37254e+06		2.09257e+07	6.75858e+06		3.09616
UACA_HUMAN	2	113.21	0.00572353	0.00243836	163545	Uveal autoantigen with coiled-coil domains and ankyrin repeats OS=Homo sapiens OX=9606 GN=UACA PE=1 SV=2	504547	442791	145526	162432		473669	153979		3.07619
VPP1_HUMAN	2	128.9	0.204353	0.0310895	97148	V-type proton ATPase 116 kDa subunit a isoform 1 OS=Homo sapiens OX=9606 GN=ATP6V0A1 PE=1 SV=3	445878	405569	225465	51671.8		425724	138568		3.0723
CALU_HUMAN	5	260.1	0.013102	0.00388891	37198	Calumenin OS=Homo sapiens OX=9606 GN=CALU PE=1 SV=2	2.38292e+06	2.21714e+06	843171	656214		2.30003e+06	749692		3.06796
LPPRC_HUMAN	3	149.34	0.00470226	0.00222836	159003	Leucine-rich PPR motif-containing protein, mitochondrial OS=Homo sapiens OX=9606 GN=LRPPRC PE=1 SV=3	1.18009e+06	1.3046e+06	381668	429092		1.24235e+06	405380		3.06465
CDS2_HUMAN	2	118.43	0.0111912	0.00353272	51954	Phosphatidate cytidylyltransferase 2 OS=Homo sapiens OX=9606 GN=CDS2 PE=1 SV=1	2.48263e+06	2.17077e+06	834384	684271		2.3267e+06	759327		3.06416
RAC1_HUMAN;RAC3_HUMAN;RAC2_HUMAN	5	297.98	0.00581695	0.00245098	21835	Ras-related C3 botulinum toxin substrate 1 OS=Homo sapiens OX=9606 GN=RAC1 PE=1 SV=1	3.98052e+07	3.84006e+07	1.38426e+07	1.17001e+07		3.91029e+07	1.27714e+07		3.06177
ACTN1_HUMAN;ACTN3_HUMAN	35	4355.06	0.000156147	0.00105871	103563	Alpha-actinin-1 OS=Homo sapiens OX=9606 GN=ACTN1 PE=1 SV=2	4.15045e+08	4.0761e+08	1.33046e+08	1.35911e+08		4.11327e+08	1.34478e+08		3.05869
ERF3B_HUMAN;ERF3A_HUMAN	2	106.22	0.00674854	0.00266941	69467	Eukaryotic peptide chain release factor GTP-binding subunit ERF3B OS=Homo sapiens OX=9606 GN=GSPT2 PE=1 SV=2	947679	823113	308735	274612		885396	291674		3.03557
AP3D1_HUMAN	7	253.37	0.0115179	0.00361232	131159	AP-3 complex subunit delta-1 OS=Homo sapiens OX=9606 GN=AP3D1 PE=1 SV=1	2.91514e+06	2.86078e+06	1.06778e+06	839319		2.88796e+06	953550		3.02864
A2MG_HUMAN	2	83.27	0.0411216	0.00840744	164613	Alpha-2-macroglobulin OS=Homo sapiens OX=9606 GN=A2M PE=1 SV=3	533017	768292	245326	185684		650655	215505		3.01921
TIPRL_HUMAN	2	104.63	0.0209276	0.00514748	31652	TIP41-like protein OS=Homo sapiens OX=9606 GN=TIPRL PE=1 SV=2	415120	364635	148430	109883		389877	129157		3.01864
EIF3D_HUMAN	5	255.13	0.014916	0.00411409	64560	Eukaryotic translation initiation factor 3 subunit D OS=Homo sapiens OX=9606 GN=EIF3D PE=1 SV=1	2.52718e+06	2.04939e+06	694224	825543		2.28829e+06	759883		3.01137
RAB23_HUMAN	5	275.46	0.00908364	0.00312164	26871	Ras-related protein Rab-23 OS=Homo sapiens OX=9606 GN=RAB23 PE=1 SV=1	6.53417e+06	5.32863e+06	2.02626e+06	1.92808e+06		5.9314e+06	1.97717e+06		2.99994
AP2A2_HUMAN	6	252.86	0.0102946	0.00331999	104807	AP-2 complex subunit alpha-2 OS=Homo sapiens OX=9606 GN=AP2A2 PE=1 SV=2	2.06375e+06	1.86543e+06	723980	592541		1.96459e+06	658261		2.98451
BASI_HUMAN	9	796.44	0.000117161	0.000990044	42573	Basigin OS=Homo sapiens OX=9606 GN=BSG PE=1 SV=2	1.01311e+08	1.03553e+08	3.42457e+07	3.45515e+07		1.02432e+08	3.43986e+07		2.9778
TM119_HUMAN	4	326.62	0.00356573	0.00193049	29413	Transmembrane protein 119 OS=Homo sapiens OX=9606 GN=TMEM119 PE=1 SV=1	2.34377e+07	2.08319e+07	7.64752e+06	7.2325e+06		2.21348e+07	7.44001e+06		2.9751
CHD3_HUMAN;CHD4_HUMAN	2	110.62	0.00262864	0.00174649	227989	Chromodomain-helicase-DNA-binding protein 3 OS=Homo sapiens OX=9606 GN=CHD3 PE=1 SV=3	441318	491805	154707	159072		466561	156889		2.97383
MYLK_HUMAN	20	873.93	0.000207957	0.0011507	213320	Myosin light chain kinase, smooth muscle OS=Homo sapiens OX=9606 GN=MYLK PE=1 SV=4	4.39201e+07	4.27517e+07	1.47517e+07	1.45187e+07		4.33359e+07	1.46352e+07		2.96108
SYRC_HUMAN	3	174.03	0.0195933	0.00490647	76129	Arginine--tRNA ligase, cytoplasmic OS=Homo sapiens OX=9606 GN=RARS PE=1 SV=2	371518	403459	150877	111873		387488	131375		2.94949
LRP1_HUMAN	49	2723.9	0.000100073	0.000990044	523150	Prolow-density lipoprotein receptor-related protein 1 OS=Homo sapiens OX=9606 GN=LRP1 PE=1 SV=2	4.08101e+07	4.01319e+07	1.38228e+07	1.3635e+07		4.0471e+07	1.37289e+07		2.94786
TBB5_HUMAN	48	3802.13	0.000849643	0.00132806	50095	Tubulin beta chain OS=Homo sapiens OX=9606 GN=TUBB PE=1 SV=2	1.46519e+09	1.44196e+09	5.08437e+08	4.78352e+08		1.45358e+09	4.93395e+08		2.94607
SGPL1_HUMAN	2	102.62	0.0520542	0.00997869	64053	Sphingosine-1-phosphate lyase 1 OS=Homo sapiens OX=9606 GN=SGPL1 PE=1 SV=3	464591	430403	113493	191257		447497	152375		2.93681
PCBP2_HUMAN	7	444.69	0.000636513	0.0012719	38955	Poly(rC)-binding protein 2 OS=Homo sapiens OX=9606 GN=PCBP2 PE=1 SV=1	2.87494e+07	2.96881e+07	1.0177e+07	9.74061e+06		2.92188e+07	9.9588e+06		2.93396
PRKDC_HUMAN	2	116.4	0.00181408	0.00158382	473749	DNA-dependent protein kinase catalytic subunit OS=Homo sapiens OX=9606 GN=PRKDC PE=1 SV=3	330836	304811	106753	111135		317824	108944		2.91732
TBA1A_HUMAN;TBA3C_HUMAN;TBA3E_HUMAN;TBAL3_HUMAN	45	3606.27	0.000695956	0.0012719	50788	Tubulin alpha-1A chain OS=Homo sapiens OX=9606 GN=TUBA1A PE=1 SV=1	1.26907e+09	1.31202e+09	4.53857e+08	4.33678e+08		1.29054e+09	4.43767e+08		2.90816
AHSA1_HUMAN	7	284.5	0.00477112	0.00225301	38421	Activator of 90 kDa heat shock protein ATPase homolog 1 OS=Homo sapiens OX=9606 GN=AHSA1 PE=1 SV=1	8.23038e+06	7.27129e+06	2.77633e+06	2.56211e+06		7.75084e+06	2.66922e+06		2.90378
ESYT2_HUMAN	10	464.59	0.00131474	0.00148154	102807	Extended synaptotagmin-2 OS=Homo sapiens OX=9606 GN=ESYT2 PE=1 SV=1	7.88403e+06	7.37185e+06	2.68881e+06	2.58937e+06		7.62794e+06	2.63909e+06		2.89036
DHCR7_HUMAN	3	217.05	0.0178328	0.00462541	55195	7-dehydrocholesterol reductase OS=Homo sapiens OX=9606 GN=DHCR7 PE=1 SV=1	1.35401e+06	1.40194e+06	545667	409298		1.37798e+06	477482		2.88592
CAD11_HUMAN	4	175.45	0.035174	0.0074753	88367	Cadherin-11 OS=Homo sapiens OX=9606 GN=CDH11 PE=1 SV=2	1.67162e+06	1.64467e+06	692532	456705		1.65814e+06	574618		2.88564
GPC4_HUMAN;GPC6_HUMAN;PANX2_HUMAN	18	1178.79	0.00355414	0.00193049	63455	Glypican-4 OS=Homo sapiens OX=9606 GN=GPC4 PE=1 SV=4	7.38242e+07	7.43358e+07	2.7312e+07	2.40625e+07		7.408e+07	2.56872e+07		2.88392
SPTC1_HUMAN	3	205.06	0.0294751	0.00652451	53281	Serine palmitoyltransferase 1 OS=Homo sapiens OX=9606 GN=SPTLC1 PE=1 SV=1	1.14527e+06	1.19155e+06	330182	480741		1.16841e+06	405462		2.88168
DDX6_HUMAN	3	165.22	0.00777102	0.00286902	54781	Probable ATP-dependent RNA helicase DDX6 OS=Homo sapiens OX=9606 GN=DDX6 PE=1 SV=2	5.89467e+06	5.14914e+06	2.0408e+06	1.7918e+06		5.52191e+06	1.9163e+06		2.88154
CLH1_HUMAN;CLH2_HUMAN	49	3480.7	0.00168637	0.00157034	193260	Clathrin heavy chain 1 OS=Homo sapiens OX=9606 GN=CLTC PE=1 SV=5	1.44407e+08	1.4419e+08	5.22565e+07	4.78978e+07		1.44298e+08	5.00771e+07		2.88152
DHX9_HUMAN	15	798.08	0.00107574	0.00137173	142181	ATP-dependent RNA helicase A OS=Homo sapiens OX=9606 GN=DHX9 PE=1 SV=4	1.10267e+07	1.02951e+07	3.7119e+06	3.73767e+06		1.06609e+07	3.72479e+06		2.86215
FLNB_HUMAN	44	3115.06	0.00029253	0.00116469	280157	Filamin-B OS=Homo sapiens OX=9606 GN=FLNB PE=1 SV=2	4.95649e+07	5.01355e+07	1.7734e+07	1.714e+07		4.98502e+07	1.7437e+07		2.85887
MYH10_HUMAN;GLRX5_HUMAN	75	8137.88	0.00442542	0.00214973	229827	Myosin-10 OS=Homo sapiens OX=9606 GN=MYH10 PE=1 SV=3	5.379e+08	5.18206e+08	1.97204e+08	1.72221e+08		5.28053e+08	1.84713e+08		2.85878
SC24D_HUMAN	8	513.44	0.00490317	0.00226465	114476	Protein transport protein Sec24D OS=Homo sapiens OX=9606 GN=SEC24D PE=1 SV=2	8.14327e+06	7.03089e+06	2.64073e+06	2.6682e+06		7.58708e+06	2.65447e+06		2.85823
QCR1_HUMAN	5	314.02	0.0043403	0.00213246	53297	Cytochrome b-c1 complex subunit 1, mitochondrial OS=Homo sapiens OX=9606 GN=UQCRC1 PE=1 SV=3	3.50604e+06	3.42248e+06	1.30589e+06	1.14005e+06		3.46426e+06	1.22297e+06		2.83267
FINC_HUMAN	99	8001.8	0.000198665	0.00113251	275742	Fibronectin OS=Homo sapiens OX=9606 GN=FN1 PE=1 SV=5	1.26035e+09	1.22781e+09	4.42436e+08	4.36602e+08		1.24408e+09	4.39519e+08		2.83054
EPHA2_HUMAN;EPHB1_HUMAN	5	324.01	0.00462595	0.00222153	109679	Ephrin type-A receptor 2 OS=Homo sapiens OX=9606 GN=EPHA2 PE=1 SV=2	2.762e+06	2.83457e+06	1.06072e+06	922572		2.79828e+06	991646		2.82186
ASNA_HUMAN	4	180.82	0.00283812	0.0017883	39224	ATPase ASNA1 OS=Homo sapiens OX=9606 GN=ASNA1 PE=1 SV=2	2.30742e+06	2.21816e+06	845763	762760		2.26279e+06	804262		2.8135
ACTN4_HUMAN;SPTN4_HUMAN	32	3844.45	0.00107392	0.00137173	105245	Alpha-actinin-4 OS=Homo sapiens OX=9606 GN=ACTN4 PE=1 SV=2	2.39649e+08	2.27288e+08	8.49064e+07	8.13985e+07		2.33468e+08	8.31525e+07		2.80771
ROA3_HUMAN	9	622.11	0.00160605	0.00157034	39799	Heterogeneous nuclear ribonucleoprotein A3 OS=Homo sapiens OX=9606 GN=HNRNPA3 PE=1 SV=2	3.41652e+07	3.69207e+07	1.25039e+07	1.28653e+07		3.55429e+07	1.26846e+07		2.80205
RRAS_HUMAN	6	315.5	0.00294585	0.00179474	23637	Ras-related protein R-Ras OS=Homo sapiens OX=9606 GN=RRAS PE=1 SV=1	1.08642e+07	9.71933e+06	3.69717e+06	3.68267e+06		1.02918e+07	3.68992e+06		2.78916
DHX15_HUMAN	2	106.98	0.00285272	0.0017883	91673	Pre-mRNA-splicing factor ATP-dependent RNA helicase DHX15 OS=Homo sapiens OX=9606 GN=DHX15 PE=1 SV=2	500680	453412	176137	168369		477046	172253		2.76945
PLEC_HUMAN;CP135_HUMAN	173	11662.2	0.000276141	0.00115993	533462	Plectin OS=Homo sapiens OX=9606 GN=PLEC PE=1 SV=3	6.5525e+08	6.40498e+08	2.37357e+08	2.31504e+08		6.47874e+08	2.34431e+08		2.76361
ACSL1_HUMAN	2	97.93	0.0195792	0.00490647	78919	Long-chain-fatty-acid--CoA ligase 1 OS=Homo sapiens OX=9606 GN=ACSL1 PE=1 SV=1	183800	234540	70668.3	81930.1		209170	76299.2		2.74144
IF2P_HUMAN	4	228.84	0.0230049	0.00546428	139198	Eukaryotic translation initiation factor 5B OS=Homo sapiens OX=9606 GN=EIF5B PE=1 SV=4	1.11385e+06	1.03375e+06	332295	451119		1.0738e+06	391707		2.74134
ANXA7_HUMAN	2	83.4	0.00620985	0.00255998	52991	Annexin A7 OS=Homo sapiens OX=9606 GN=ANXA7 PE=1 SV=3	647710	664604	220575	258333		656157	239454		2.74023
TFR1_HUMAN	9	478.27	0.00211309	0.00164284	85274	Transferrin receptor protein 1 OS=Homo sapiens OX=9606 GN=TFRC PE=1 SV=2	6.18672e+06	6.78239e+06	2.38628e+06	2.38782e+06		6.48455e+06	2.38705e+06		2.71655
CPT1A_HUMAN	13	747.06	0.000443377	0.0012719	88995	Carnitine O-palmitoyltransferase 1, liver isoform OS=Homo sapiens OX=9606 GN=CPT1A PE=1 SV=2	9.18478e+06	9.40896e+06	3.36454e+06	3.48262e+06		9.29687e+06	3.42358e+06		2.71554
ITA2_HUMAN	3	149.34	0.0368991	0.00772401	130468	Integrin alpha-2 OS=Homo sapiens OX=9606 GN=ITGA2 PE=1 SV=1	752954	544004	264884	212798		648479	238841		2.71511
GSLG1_HUMAN	6	280.47	0.00578347	0.00244875	138341	Golgi apparatus protein 1 OS=Homo sapiens OX=9606 GN=GLG1 PE=1 SV=2	3.10907e+06	3.10311e+06	1.23196e+06	1.05724e+06		3.10609e+06	1.1446e+06		2.71369
BCAM_HUMAN	3	162.36	0.0117898	0.00366206	68161	Basal cell adhesion molecule OS=Homo sapiens OX=9606 GN=BCAM PE=1 SV=2	1.23894e+06	999789	405673	420101		1.11937e+06	412887		2.71107
EHD2_HUMAN	27	2198.59	0.000722941	0.0012719	61294	EH domain-containing protein 2 OS=Homo sapiens OX=9606 GN=EHD2 PE=1 SV=2	1.89407e+08	1.80138e+08	6.761e+07	6.88911e+07		1.84773e+08	6.82505e+07		2.70727
AP1M1_HUMAN;AP1M2_HUMAN	2	87.31	0.0143158	0.00405251	48727	AP-1 complex subunit mu-1 OS=Homo sapiens OX=9606 GN=AP1M1 PE=1 SV=3	279575	229243	87698.1	100385		254409	94041.3		2.70529
TCP4_HUMAN	4	246.06	0.000511164	0.0012719	14386	Activated RNA polymerase II transcriptional coactivator p15 OS=Homo sapiens OX=9606 GN=SUB1 PE=1 SV=3	3.91159e+07	4.07029e+07	1.46429e+07	1.49505e+07		3.99094e+07	1.47967e+07		2.69719
TES_HUMAN	7	407.18	0.0111323	0.00352171	49789	Testin OS=Homo sapiens OX=9606 GN=TES PE=1 SV=1	1.33263e+07	1.30532e+07	4.38825e+06	5.4177e+06		1.31898e+07	4.90297e+06		2.69015
EPS8_HUMAN	6	396.19	0.00412296	0.00207563	92167	Epidermal growth factor receptor kinase substrate 8 OS=Homo sapiens OX=9606 GN=EPS8 PE=1 SV=1	5.44842e+06	4.91533e+06	1.85582e+06	2.00002e+06		5.18188e+06	1.92792e+06		2.68781
RAB21_HUMAN	2	95.42	0.0385863	0.0079817	24731	Ras-related protein Rab-21 OS=Homo sapiens OX=9606 GN=RAB21 PE=1 SV=3	1.52547e+06	1.96048e+06	547993	749847		1.74297e+06	648920		2.68596
TPM1_HUMAN	10	588.16	0.000379828	0.0012719	32746	Tropomyosin alpha-1 chain OS=Homo sapiens OX=9606 GN=TPM1 PE=1 SV=2	8.66459e+07	8.3603e+07	3.19861e+07	3.15381e+07		8.51245e+07	3.17621e+07		2.68007
IPO5_HUMAN;RNBP6_HUMAN	6	267.51	0.0053666	0.00236939	125032	Importin-5 OS=Homo sapiens OX=9606 GN=IPO5 PE=1 SV=4	3.65209e+06	3.53764e+06	1.4367e+06	1.24676e+06		3.59486e+06	1.34173e+06		2.67927
CLCC1_HUMAN	2	61.97	0.0535684	0.0101991	62667	Chloride channel CLIC-like protein 1 OS=Homo sapiens OX=9606 GN=CLCC1 PE=1 SV=1	383366	416504	184591	114018		399935	149304		2.67866
UBXN4_HUMAN	2	100.79	0.000680366	0.0012719	57028	UBX domain-containing protein 4 OS=Homo sapiens OX=9606 GN=UBXN4 PE=1 SV=2	1.99857e+06	2.00355e+06	770537	732163		2.00106e+06	751350		2.66328
TXTP_HUMAN	6	288.04	0.000909579	0.00134634	34333	Tricarboxylate transport protein, mitochondrial OS=Homo sapiens OX=9606 GN=SLC25A1 PE=1 SV=2	7.85497e+06	8.31997e+06	3.0608e+06	3.02044e+06		8.08747e+06	3.04062e+06		2.65981
RAB3B_HUMAN	2	199.94	0.0373555	0.00778528	24970	Ras-related protein Rab-3B OS=Homo sapiens OX=9606 GN=RAB3B PE=1 SV=2	825427	1.12347e+06	410848	326465		974450	368656		2.64325
F120A_HUMAN	8	414.19	0.0306253	0.00671476	123008	Constitutive coactivator of PPAR-gamma-like protein 1 OS=Homo sapiens OX=9606 GN=FAM120A PE=1 SV=2	2.87056e+06	3.07165e+06	1.31939e+06	933421		2.9711e+06	1.12641e+06		2.63768
ESYT1_HUMAN	16	987.31	0.00394705	0.00201853	123293	Extended synaptotagmin-1 OS=Homo sapiens OX=9606 GN=ESYT1 PE=1 SV=1	1.88874e+07	1.79488e+07	7.40787e+06	6.6328e+06		1.84181e+07	7.02033e+06		2.62354
ATPK_HUMAN	2	137.61	0.00632793	0.00257666	11025	ATP synthase subunit f, mitochondrial OS=Homo sapiens OX=9606 GN=ATP5MF PE=1 SV=3	3.82105e+06	3.50105e+06	1.48525e+06	1.30809e+06		3.66105e+06	1.39667e+06		2.62128
2A5D_HUMAN	2	76.64	0.0230839	0.00546963	70289	Serine/threonine-protein phosphatase 2A 56 kDa regulatory subunit delta isoform OS=Homo sapiens OX=9606 GN=PPP2R5D PE=1 SV=1	424894	383185	175956	132731		404040	154343		2.61779
FLNC_HUMAN	32	2773.78	0.00252236	0.00172486	293407	Filamin-C OS=Homo sapiens OX=9606 GN=FLNC PE=1 SV=3	4.69802e+07	5.08729e+07	1.9238e+07	1.82131e+07		4.89265e+07	1.87256e+07		2.61282
DDX5_HUMAN	13	807.62	0.000701751	0.0012719	69618	Probable ATP-dependent RNA helicase DDX5 OS=Homo sapiens OX=9606 GN=DDX5 PE=1 SV=1	1.57187e+07	1.49481e+07	5.90112e+06	5.85818e+06		1.53334e+07	5.87965e+06		2.60788
CMC2_HUMAN	6	338.09	0.00302325	0.00179775	74528	Calcium-binding mitochondrial carrier protein Aralar2 OS=Homo sapiens OX=9606 GN=SLC25A13 PE=1 SV=2	1.30653e+06	1.32125e+06	531330	478381		1.31389e+06	504855		2.6025
LSAMP_HUMAN	3	140.53	0.00355854	0.00193049	37883	Limbic system-associated membrane protein OS=Homo sapiens OX=9606 GN=LSAMP PE=1 SV=2	2.43831e+06	2.70069e+06	1.0147e+06	964701		2.5695e+06	989700		2.59624
1433E_HUMAN	3	359.55	0.00088188	0.00133809	29326	14-3-3 protein epsilon OS=Homo sapiens OX=9606 GN=YWHAE PE=1 SV=1	3.94472e+06	3.89382e+06	1.55154e+06	1.46821e+06		3.91927e+06	1.50987e+06		2.59576
AKAP2_HUMAN	5	243.79	0.028222	0.00630916	95002	A-kinase anchor protein 2 OS=Homo sapiens OX=9606 GN=AKAP2 PE=1 SV=3	6.07214e+06	5.25259e+06	2.50591e+06	1.86346e+06		5.66237e+06	2.18468e+06		2.59185
SAC1_HUMAN	3	99.58	0.0421558	0.00854676	67437	Phosphatidylinositide phosphatase SAC1 OS=Homo sapiens OX=9606 GN=SACM1L PE=1 SV=2	840920	681193	345545	244148		761056	294846		2.5812
RAB10_HUMAN;RAB3C_HUMAN	4	449.78	0.00172515	0.00157034	22755	Ras-related protein Rab-10 OS=Homo sapiens OX=9606 GN=RAB10 PE=1 SV=1	1.00597e+07	1.01582e+07	3.77019e+06	4.07677e+06		1.01089e+07	3.92348e+06		2.57652
TERA_HUMAN;KATL2_HUMAN	6	267.83	0.0420367	0.00853153	89950	Transitional endoplasmic reticulum ATPase OS=Homo sapiens OX=9606 GN=VCP PE=1 SV=4	2.2319e+06	1.94852e+06	658249	966210		2.09021e+06	812229		2.57342
MUC18_HUMAN	3	120.39	0.0134814	0.00393198	72532	Cell surface glycoprotein MUC18 OS=Homo sapiens OX=9606 GN=MCAM PE=1 SV=2	1.94519e+06	1.60935e+06	730734	652574		1.77727e+06	691654		2.56959
RENT1_HUMAN	5	243.28	0.0018509	0.00158737	125578	Regulator of nonsense transcripts 1 OS=Homo sapiens OX=9606 GN=UPF1 PE=1 SV=2	2.26573e+06	2.38911e+06	878755	934544		2.32742e+06	906650		2.56705
RDH11_HUMAN	2	81.87	0.0494607	0.0096154	35763	Retinol dehydrogenase 11 OS=Homo sapiens OX=9606 GN=RDH11 PE=1 SV=2	1.01339e+06	1.02117e+06	483620	309361		1.01728e+06	396491		2.56571
ECHA_HUMAN	20	1330.62	0.00059175	0.0012719	83688	Trifunctional enzyme subunit alpha, mitochondrial OS=Homo sapiens OX=9606 GN=HADHA PE=1 SV=2	4.69158e+07	4.73662e+07	1.88295e+07	1.80055e+07		4.7141e+07	1.84175e+07		2.55957
PDE5A_HUMAN	4	106.09	0.00932036	0.00316361	101347	cGMP-specific 3',5'-cyclic phosphodiesterase OS=Homo sapiens OX=9606 GN=PDE5A PE=1 SV=2	2.0636e+06	2.00031e+06	865619	722437		2.03195e+06	794028		2.55905
KINH_HUMAN;KIF5A_HUMAN	15	957.5	0.000629717	0.0012719	110358	Kinesin-1 heavy chain OS=Homo sapiens OX=9606 GN=KIF5B PE=1 SV=1	8.00519e+06	8.14124e+06	3.08933e+06	3.22833e+06		8.07321e+06	3.15883e+06		2.55576
PML_HUMAN	7	400.29	0.00228489	0.0016965	99143	Protein PML OS=Homo sapiens OX=9606 GN=PML PE=1 SV=3	3.82962e+06	4.09964e+06	1.59855e+06	1.5079e+06		3.96463e+06	1.55322e+06		2.55252
ITAV_HUMAN	21	1186.82	0.00202296	0.00164284	117048	Integrin alpha-V OS=Homo sapiens OX=9606 GN=ITGAV PE=1 SV=2	3.33227e+07	3.17585e+07	1.32232e+07	1.23398e+07		3.25406e+07	1.27815e+07		2.54591
CYBR1_HUMAN	4	249.24	0.00532569	0.00236209	31735	Cytochrome b reductase 1 OS=Homo sapiens OX=9606 GN=CYBRD1 PE=1 SV=1	4.98045e+07	4.92692e+07	2.09229e+07	1.82657e+07		4.95369e+07	1.95943e+07		2.52812
PDC6I_HUMAN	10	587.88	0.00743377	0.00281944	96590	Programmed cell death 6-interacting protein OS=Homo sapiens OX=9606 GN=PDCD6IP PE=1 SV=1	8.51082e+06	9.14976e+06	3.74417e+06	3.24211e+06		8.83029e+06	3.49314e+06		2.52789
GRP75_HUMAN	15	804.67	0.0040976	0.00206824	73920	Stress-70 protein, mitochondrial OS=Homo sapiens OX=9606 GN=HSPA9 PE=1 SV=2	2.55121e+07	2.27285e+07	9.69285e+06	9.43759e+06		2.41203e+07	9.56522e+06		2.52167
CYTSA_HUMAN	4	237.31	0.012236	0.00374661	124925	Cytospin-A OS=Homo sapiens OX=9606 GN=SPECC1L PE=1 SV=2	464265	534325	183166	213076		499295	198121		2.52015
SMAP_HUMAN	2	83.02	0.0267627	0.00605274	20377	Small acidic protein OS=Homo sapiens OX=9606 GN=SMAP PE=1 SV=1	9.43464e+06	9.23287e+06	4.28302e+06	3.13718e+06		9.33375e+06	3.7101e+06		2.51577
MYO1E_HUMAN;MYO1F_HUMAN	4	260.27	0.00264918	0.00174649	127552	Unconventional myosin-Ie OS=Homo sapiens OX=9606 GN=MYO1E PE=1 SV=2	747353	821218	310565	313963		784285	312264		2.51161
IPO7_HUMAN	3	149.96	0.020063	0.00499184	120751	Importin-7 OS=Homo sapiens OX=9606 GN=IPO7 PE=1 SV=1	757938	767807	345231	264600		762873	304915		2.50191
MA7D1_HUMAN	2	100	0.00546058	0.00238625	93106	MAP7 domain-containing protein 1 OS=Homo sapiens OX=9606 GN=MAP7D1 PE=1 SV=1	825986	815605	307494	351968		820795	329731		2.48929
PRIO_HUMAN	6	288.75	0.000231538	0.0011507	27871	Major prion protein OS=Homo sapiens OX=9606 GN=PRNP PE=1 SV=1	1.48377e+07	1.52371e+07	6.07097e+06	6.02289e+06		1.50374e+07	6.04693e+06		2.48678
SRSF3_HUMAN	4	159.59	0.00105077	0.00137173	19546	Serine/arginine-rich splicing factor 3 OS=Homo sapiens OX=9606 GN=SRSF3 PE=1 SV=1	1.1004e+07	1.09107e+07	4.55112e+06	4.29346e+06		1.09573e+07	4.42229e+06		2.47775
RL10L_HUMAN	4	168.22	0.00204478	0.00164284	24959	60S ribosomal protein L10-like OS=Homo sapiens OX=9606 GN=RPL10L PE=1 SV=3	7.97682e+06	8.39118e+06	3.43616e+06	3.22373e+06		8.184e+06	3.32994e+06		2.4577
CNN3_HUMAN	11	955.01	0.00278806	0.00176626	36562	Calponin-3 OS=Homo sapiens OX=9606 GN=CNN3 PE=1 SV=1	6.55543e+07	6.86617e+07	2.8492e+07	2.62234e+07		6.7108e+07	2.73577e+07		2.45298
FLNA_HUMAN	113	10722.9	0.0003657	0.0012719	283301	Filamin-A OS=Homo sapiens OX=9606 GN=FLNA PE=1 SV=4	1.81605e+09	1.77057e+09	7.40102e+08	7.23209e+08		1.79331e+09	7.31656e+08		2.45103
LAMB1_HUMAN	3	185.94	0.0547179	0.0103549	205150	Laminin subunit beta-1 OS=Homo sapiens OX=9606 GN=LAMB1 PE=1 SV=2	1.35324e+06	1.93794e+06	756466	598647		1.64559e+06	677557		2.42871
TPM4_HUMAN	7	419.45	0.000951207	0.00136335	28619	Tropomyosin alpha-4 chain OS=Homo sapiens OX=9606 GN=TPM4 PE=1 SV=3	3.07035e+07	2.91235e+07	1.25116e+07	1.23638e+07		2.99135e+07	1.24377e+07		2.40507
ROA0_HUMAN	5	274.65	0.00495716	0.00226465	30993	Heterogeneous nuclear ribonucleoprotein A0 OS=Homo sapiens OX=9606 GN=HNRNPA0 PE=1 SV=1	8.20811e+06	8.19239e+06	3.20626e+06	3.62937e+06		8.20025e+06	3.41781e+06		2.39927
FAS_HUMAN	30	1383.39	0.000564753	0.0012719	275877	Fatty acid synthase OS=Homo sapiens OX=9606 GN=FASN PE=1 SV=3	2.06365e+07	2.06119e+07	8.43087e+06	8.78839e+06		2.06242e+07	8.60963e+06		2.39548
IMB1_HUMAN	14	963.66	0.00209885	0.00164284	98420	Importin subunit beta-1 OS=Homo sapiens OX=9606 GN=KPNB1 PE=1 SV=2	1.91494e+07	1.84392e+07	7.57297e+06	8.12766e+06		1.87943e+07	7.85032e+06		2.39408
RAVR1_HUMAN	2	111.37	0.00155953	0.00157034	64464	Ribonucleoprotein PTB-binding 1 OS=Homo sapiens OX=9606 GN=RAVER1 PE=1 SV=1	433092	431272	174988	187423		432182	181206		2.38503
DHRS7_HUMAN	2	70.97	0.00541024	0.00237849	38673	Dehydrogenase/reductase SDR family member 7 OS=Homo sapiens OX=9606 GN=DHRS7 PE=1 SV=1	3.30869e+07	3.76037e+07	1.48547e+07	1.47978e+07		3.53453e+07	1.48262e+07		2.38397
LNP_HUMAN	3	134.34	0.0119232	0.003682	48052	Endoplasmic reticulum junction formation protein lunapark OS=Homo sapiens OX=9606 GN=LNPK PE=1 SV=2	3.16474e+06	3.31164e+06	1.48646e+06	1.23337e+06		3.23819e+06	1.35992e+06		2.38117
PDLI7_HUMAN	8	434.45	0.00414325	0.00208044	50896	PDZ and LIM domain protein 7 OS=Homo sapiens OX=9606 GN=PDLIM7 PE=1 SV=1	1.8278e+07	1.64744e+07	7.14977e+06	7.45187e+06		1.73762e+07	7.30082e+06		2.38003
LDHA_HUMAN	4	198.91	0.00607365	0.0025154	36950	L-lactate dehydrogenase A chain OS=Homo sapiens OX=9606 GN=LDHA PE=1 SV=2	4.94775e+06	4.86575e+06	2.20382e+06	1.9258e+06		4.90675e+06	2.06481e+06		2.37637
LDHB_HUMAN	5	260.91	0.0147232	0.00411409	36900	L-lactate dehydrogenase B chain OS=Homo sapiens OX=9606 GN=LDHB PE=1 SV=2	1.24098e+06	1.23039e+06	465139	575789		1.23568e+06	520464		2.3742
CD276_HUMAN	2	131.65	0.087823	0.015349	57941	CD276 antigen OS=Homo sapiens OX=9606 GN=CD276 PE=1 SV=1	625325	370444	216356	203812		497884	210084		2.36993
HNRH2_HUMAN	7	616.08	0.00252521	0.00172486	49517	Heterogeneous nuclear ribonucleoprotein H2 OS=Homo sapiens OX=9606 GN=HNRNPH2 PE=1 SV=1	1.07733e+07	1.00087e+07	4.5084e+06	4.31005e+06		1.0391e+07	4.40923e+06		2.35664
DCTN1_HUMAN	15	805.68	0.000566873	0.0012719	142348	Dynactin subunit 1 OS=Homo sapiens OX=9606 GN=DCTN1 PE=1 SV=3	1.78243e+07	1.74202e+07	7.62056e+06	7.36829e+06		1.76222e+07	7.49442e+06		2.35138
TMOD3_HUMAN	5	261.39	0.011891	0.00368169	39741	Tropomodulin-3 OS=Homo sapiens OX=9606 GN=TMOD3 PE=1 SV=1	4.4327e+06	3.84472e+06	1.65929e+06	1.87387e+06		4.13871e+06	1.76658e+06		2.34278
SPTN1_HUMAN	67	3855.51	0.00211717	0.00164284	285163	Spectrin alpha chain, non-erythrocytic 1 OS=Homo sapiens OX=9606 GN=SPTAN1 PE=1 SV=3	1.27112e+08	1.21666e+08	5.48383e+07	5.1381e+07		1.24389e+08	5.31097e+07		2.34212
IQGA1_HUMAN;IQGA3_HUMAN	50	3220.7	0.00135933	0.00149697	189761	Ras GTPase-activating-like protein IQGAP1 OS=Homo sapiens OX=9606 GN=IQGAP1 PE=1 SV=1	9.29005e+07	8.77386e+07	3.81211e+07	3.91147e+07		9.03195e+07	3.86179e+07		2.3388
COPA_HUMAN	24	1301.29	0.00263543	0.00174649	139797	Coatomer subunit alpha OS=Homo sapiens OX=9606 GN=COPA PE=1 SV=2	3.01941e+07	2.76963e+07	1.24685e+07	1.23217e+07		2.89452e+07	1.23951e+07		2.33521
LMO7_HUMAN	55	3898.38	0.00038653	0.0012719	194002	LIM domain only protein 7 OS=Homo sapiens OX=9606 GN=LMO7 PE=1 SV=3	2.73687e+08	2.74196e+08	1.19512e+08	1.15606e+08		2.73941e+08	1.17559e+08		2.33024
ERGI3_HUMAN	2	65.62	0.06165	0.0113909	43765	Endoplasmic reticulum-Golgi intermediate compartment protein 3 OS=Homo sapiens OX=9606 GN=ERGIC3 PE=1 SV=1	877208	671920	274005	390905		774564	332455		2.32983
IF4A1_HUMAN	15	1022.41	0.00296311	0.00179474	46353	Eukaryotic initiation factor 4A-I OS=Homo sapiens OX=9606 GN=EIF4A1 PE=1 SV=1	4.68211e+07	4.49732e+07	2.05272e+07	1.88911e+07		4.58972e+07	1.97092e+07		2.32872
NNTM_HUMAN	14	560.6	0.000927408	0.00135886	114564	NAD(P) transhydrogenase, mitochondrial OS=Homo sapiens OX=9606 GN=NNT PE=1 SV=3	7.00842e+06	7.1785e+06	3.11621e+06	2.97731e+06		7.09346e+06	3.04676e+06		2.3282
PRP31_HUMAN	3	168.37	0.103274	0.0173909	55649	U4/U6 small nuclear ribonucleoprotein Prp31 OS=Homo sapiens OX=9606 GN=PRPF31 PE=1 SV=2	161568	245914	105366	69710		203741	87538.3		2.32745
RL26_HUMAN;RL26L_HUMAN	3	109.78	0.0105062	0.00336028	17248	60S ribosomal protein L26 OS=Homo sapiens OX=9606 GN=RPL26 PE=1 SV=1	4.49332e+06	4.11405e+06	1.71115e+06	1.98988e+06		4.30368e+06	1.85051e+06		2.32567
AP2S1_HUMAN	3	188.62	0.000587081	0.0012719	17178	AP-2 complex subunit sigma OS=Homo sapiens OX=9606 GN=AP2S1 PE=1 SV=2	4.36596e+06	4.44325e+06	1.93189e+06	1.86193e+06		4.4046e+06	1.89691e+06		2.32199
CD9_HUMAN	5	288.11	0.00368279	0.00197037	25969	CD9 antigen OS=Homo sapiens OX=9606 GN=CD9 PE=1 SV=4	2.63119e+07	2.91321e+07	1.19093e+07	1.20095e+07		2.7722e+07	1.19594e+07		2.31801
RAI14_HUMAN	10	557.06	0.000677342	0.0012719	110601	Ankycorbin OS=Homo sapiens OX=9606 GN=RAI14 PE=1 SV=2	4.41254e+06	4.47544e+06	1.87994e+06	1.95934e+06		4.44399e+06	1.91964e+06		2.31501
NNMT_HUMAN	4	276.98	0.0101294	0.00328861	30011	Nicotinamide N-methyltransferase OS=Homo sapiens OX=9606 GN=NNMT PE=1 SV=1	9.0465e+06	7.90713e+06	3.48067e+06	3.85906e+06		8.47681e+06	3.66986e+06		2.30984
PTN11_HUMAN	2	90.39	0.033538	0.00723874	68964	Tyrosine-protein phosphatase non-receptor type 11 OS=Homo sapiens OX=9606 GN=PTPN11 PE=1 SV=2	178295	172626	87988.8	64065.9		175461	76027.3		2.30786
CAPZB_HUMAN	12	737.23	0.00168213	0.00157034	31616	F-actin-capping protein subunit beta OS=Homo sapiens OX=9606 GN=CAPZB PE=1 SV=4	8.30405e+07	7.9011e+07	3.43218e+07	3.59813e+07		8.10258e+07	3.51515e+07		2.30504
SF3B1_HUMAN	6	252.91	0.0657797	0.0120772	146479	Splicing factor 3B subunit 1 OS=Homo sapiens OX=9606 GN=SF3B1 PE=1 SV=3	1.55119e+06	1.14293e+06	681228	488375		1.34706e+06	584802		2.30345
AP3B1_HUMAN;AP3B2_HUMAN	6	266.58	0.00125166	0.00145113	121815	AP-3 complex subunit beta-1 OS=Homo sapiens OX=9606 GN=AP3B1 PE=1 SV=3	1.50964e+06	1.44732e+06	659667	633372		1.47848e+06	646519		2.28684
RTN3_HUMAN	3	176.03	0.03792	0.00786907	113169	Reticulon-3 OS=Homo sapiens OX=9606 GN=RTN3 PE=1 SV=2	3.90111e+06	3.25017e+06	1.78715e+06	1.35435e+06		3.57564e+06	1.57075e+06		2.27639
GLSK_HUMAN;GLSL_HUMAN	16	958.94	0.00754588	0.00282893	74269	Glutaminase kidney isoform, mitochondrial OS=Homo sapiens OX=9606 GN=GLS PE=1 SV=1	5.50904e+07	5.09341e+07	2.4699e+07	2.18934e+07		5.30122e+07	2.32962e+07		2.27558
COPZ2_HUMAN	2	56.93	0.0410596	0.00840363	23590	Coatomer subunit zeta-2 OS=Homo sapiens OX=9606 GN=COPZ2 PE=2 SV=1	157792	183484	63369.5	86675.5		170638	75022.5		2.27449
EHD4_HUMAN	8	575.65	0.00295311	0.00179474	61365	EH domain-containing protein 4 OS=Homo sapiens OX=9606 GN=EHD4 PE=1 SV=1	8.18911e+06	8.6275e+06	3.83604e+06	3.56736e+06		8.4083e+06	3.7017e+06		2.27147
SC24C_HUMAN	3	129.37	0.00254812	0.00172486	119789	Protein transport protein Sec24C OS=Homo sapiens OX=9606 GN=SEC24C PE=1 SV=3	1.78944e+06	1.94403e+06	822621	821455		1.86674e+06	822038		2.27087
CUL4B_HUMAN;CUL4A_HUMAN	6	251.57	0.00903766	0.00312164	104486	Cullin-4B OS=Homo sapiens OX=9606 GN=CUL4B PE=1 SV=4	3.39581e+06	2.92401e+06	1.42531e+06	1.36276e+06		3.15991e+06	1.39403e+06		2.26674
WNK1_HUMAN	3	168.95	0.0215689	0.00523876	251552	Serine/threonine-protein kinase WNK1 OS=Homo sapiens OX=9606 GN=WNK1 PE=1 SV=2	712016	732860	357634	279991		722438	318812		2.26603
PTN1_HUMAN	3	152.59	0.0250267	0.00578844	50505	Tyrosine-protein phosphatase non-receptor type 1 OS=Homo sapiens OX=9606 GN=PTPN1 PE=1 SV=1	1.15733e+06	896453	441373	465744		1.02689e+06	453558		2.26407
ANX11_HUMAN;ANX13_HUMAN	8	390.41	0.00328958	0.00186977	54697	Annexin A11 OS=Homo sapiens OX=9606 GN=ANXA11 PE=1 SV=1	4.30906e+06	4.03644e+06	1.90531e+06	1.78092e+06		4.17275e+06	1.84312e+06		2.26396
SUN2_HUMAN	7	426.39	0.00745724	0.00281944	80490	SUN domain-containing protein 2 OS=Homo sapiens OX=9606 GN=SUN2 PE=1 SV=3	3.51431e+06	3.77253e+06	1.51298e+06	1.71079e+06		3.64342e+06	1.61188e+06		2.26035
RINI_HUMAN	10	553.64	0.00487336	0.00226465	51766	Ribonuclease inhibitor OS=Homo sapiens OX=9606 GN=RNH1 PE=1 SV=2	1.50072e+07	1.57981e+07	6.46674e+06	7.16281e+06		1.54026e+07	6.81478e+06		2.26018
PSMD5_HUMAN	5	268.48	0.000586314	0.0012719	56560	26S proteasome non-ATPase regulatory subunit 5 OS=Homo sapiens OX=9606 GN=PSMD5 PE=1 SV=3	3.33681e+06	3.46059e+06	1.49534e+06	1.518e+06		3.3987e+06	1.50667e+06		2.25577
IMPA3_HUMAN	2	119.54	0.0164126	0.0043577	38828	Golgi-resident adenosine 3',5'-bisphosphate 3'-phosphatase OS=Homo sapiens OX=9606 GN=IMPAD1 PE=1 SV=1	745084	641481	330269	284674		693282	307472		2.25478
VPS45_HUMAN	2	108.27	0.0101008	0.00328482	65435	Vacuolar protein sorting-associated protein 45 OS=Homo sapiens OX=9606 GN=VPS45 PE=1 SV=1	116173	104412	51983	45850.1		110292	48916.6		2.25471
TLN1_HUMAN	90	7021.58	0.00102106	0.00137173	271766	Talin-1 OS=Homo sapiens OX=9606 GN=TLN1 PE=1 SV=3	3.46158e+08	3.47065e+08	1.58933e+08	1.50963e+08		3.46612e+08	1.54948e+08		2.23696
EMC1_HUMAN	5	236.09	0.0160299	0.00432507	112145	ER membrane protein complex subunit 1 OS=Homo sapiens OX=9606 GN=EMC1 PE=1 SV=1	1.69481e+06	1.99211e+06	772427	877369		1.84346e+06	824898		2.23477
DC1I2_HUMAN	4	237.37	0.0373263	0.00778528	71811	Cytoplasmic dynein 1 intermediate chain 2 OS=Homo sapiens OX=9606 GN=DYNC1I2 PE=1 SV=3	3.5257e+06	3.01498e+06	1.26809e+06	1.67636e+06		3.27034e+06	1.47223e+06		2.22136
CDIPT_HUMAN	3	231.93	0.00658327	0.00263297	23865	CDP-diacylglycerol--inositol 3-phosphatidyltransferase OS=Homo sapiens OX=9606 GN=CDIPT PE=1 SV=1	1.08045e+06	984524	444706	486868		1.03249e+06	465787		2.21665
CD63_HUMAN	3	132.62	0.0303962	0.00667964	26474	CD63 antigen OS=Homo sapiens OX=9606 GN=CD63 PE=1 SV=2	2.922e+07	3.1844e+07	1.5679e+07	1.19331e+07		3.0532e+07	1.38061e+07		2.21149
COX2_HUMAN	4	225.92	0.018477	0.00471215	25719	Cytochrome c oxidase subunit 2 OS=Homo sapiens OX=9606 GN=MT-CO2 PE=1 SV=1	2.60923e+06	2.20413e+06	1.16406e+06	1.01336e+06		2.40668e+06	1.08871e+06		2.21058
VDAC3_HUMAN	5	249.43	0.00401323	0.00204697	30981	Voltage-dependent anion-selective channel protein 3 OS=Homo sapiens OX=9606 GN=VDAC3 PE=1 SV=1	7.80788e+06	7.24608e+06	3.30712e+06	3.53554e+06		7.52698e+06	3.42133e+06		2.20002
ADT2_HUMAN;ADT4_HUMAN	14	770.07	0.000765282	0.0012719	33059	ADP/ATP translocase 2 OS=Homo sapiens OX=9606 GN=SLC25A5 PE=1 SV=7	6.87666e+07	6.85306e+07	3.19261e+07	3.05687e+07		6.86486e+07	3.12474e+07		2.19694
MRC2_HUMAN	12	801.49	0.0210142	0.00516225	169761	C-type mannose receptor 2 OS=Homo sapiens OX=9606 GN=MRC2 PE=1 SV=2	8.94488e+06	8.45358e+06	4.40697e+06	3.51316e+06		8.69923e+06	3.96006e+06		2.19674
EIF3E_HUMAN	9	469.28	0.0161684	0.00433441	52587	Eukaryotic translation initiation factor 3 subunit E OS=Homo sapiens OX=9606 GN=EIF3E PE=1 SV=1	5.68683e+06	6.36329e+06	2.97423e+06	2.51132e+06		6.02506e+06	2.74277e+06		2.1967
DHB4_HUMAN	9	427.99	0.0206384	0.00508279	80092	Peroxisomal multifunctional enzyme type 2 OS=Homo sapiens OX=9606 GN=HSD17B4 PE=1 SV=3	6.1739e+06	5.80588e+06	3.03684e+06	2.43179e+06		5.98989e+06	2.73432e+06		2.19063
PUF60_HUMAN	2	78.05	0.017189	0.00450216	60009	Poly(U)-binding-splicing factor PUF60 OS=Homo sapiens OX=9606 GN=PUF60 PE=1 SV=1	1.0893e+06	902241	435538	474624		995771	455081		2.18812
GPNMB_HUMAN	4	194.67	0.0163619	0.0043577	64623	Transmembrane glycoprotein NMB OS=Homo sapiens OX=9606 GN=GPNMB PE=1 SV=2	1.57402e+07	1.2959e+07	6.3872e+06	6.73571e+06		1.43496e+07	6.56146e+06		2.18696
TBL2_HUMAN	2	88.36	0.0100281	0.00327848	50393	Transducin beta-like protein 2 OS=Homo sapiens OX=9606 GN=TBL2 PE=1 SV=1	717120	639951	294565	328259		678536	311412		2.1789
CAZA2_HUMAN	10	786.26	0.00660352	0.00263355	33157	F-actin-capping protein subunit alpha-2 OS=Homo sapiens OX=9606 GN=CAPZA2 PE=1 SV=3	3.53927e+07	3.55406e+07	1.733e+07	1.52585e+07		3.54666e+07	1.62943e+07		2.17663
CAH12_HUMAN	4	303.5	0.00317509	0.00183943	39711	Carbonic anhydrase 12 OS=Homo sapiens OX=9606 GN=CA12 PE=1 SV=1	2.96656e+06	2.79377e+06	1.36852e+06	1.28389e+06		2.88017e+06	1.3262e+06		2.17174
LETM1_HUMAN	8	401.91	0.00272732	0.00176375	83986	Mitochondrial proton/calcium exchanger protein OS=Homo sapiens OX=9606 GN=LETM1 PE=1 SV=1	6.06478e+06	6.15198e+06	2.93049e+06	2.70578e+06		6.10838e+06	2.81814e+06		2.16752
IF4G1_HUMAN	10	740.45	0.00236106	0.00170755	176124	Eukaryotic translation initiation factor 4 gamma 1 OS=Homo sapiens OX=9606 GN=EIF4G1 PE=1 SV=4	6.59009e+06	6.47983e+06	3.13093e+06	2.90969e+06		6.53496e+06	3.02031e+06		2.16367
ITB1_HUMAN;ITB6_HUMAN	21	1483.5	0.00123579	0.00145113	91664	Integrin beta-1 OS=Homo sapiens OX=9606 GN=ITGB1 PE=1 SV=2	1.28641e+08	1.32742e+08	6.17644e+07	5.90875e+07		1.30691e+08	6.04259e+07		2.16283
TOIP1_HUMAN	10	521.11	0.00297659	0.00179728	66379	Torsin-1A-interacting protein 1 OS=Homo sapiens OX=9606 GN=TOR1AIP1 PE=1 SV=2	1.80745e+07	1.91823e+07	8.36675e+06	8.8808e+06		1.86284e+07	8.62377e+06		2.16012
SYIC_HUMAN	12	627.55	0.0170322	0.00447926	145718	Isoleucine--tRNA ligase, cytoplasmic OS=Homo sapiens OX=9606 GN=IARS PE=1 SV=2	4.88199e+06	4.22077e+06	1.96037e+06	2.25921e+06		4.55138e+06	2.10979e+06		2.15727
STX7_HUMAN	5	293.18	0.00364963	0.00195949	29911	Syntaxin-7 OS=Homo sapiens OX=9606 GN=STX7 PE=1 SV=4	1.02681e+07	9.49261e+06	4.69706e+06	4.46863e+06		9.88037e+06	4.58285e+06		2.15595
CAZA1_HUMAN	8	494.35	0.00316432	0.00183943	33073	F-actin-capping protein subunit alpha-1 OS=Homo sapiens OX=9606 GN=CAPZA1 PE=1 SV=3	4.12953e+07	3.81701e+07	1.88125e+07	1.81618e+07		3.97327e+07	1.84872e+07		2.1492
CEND_HUMAN	2	162.71	0.0334142	0.00722006	15002	Cell cycle exit and neuronal differentiation protein 1 OS=Homo sapiens OX=9606 GN=CEND1 PE=1 SV=1	1.94911e+06	1.4713e+06	799112	800966		1.7102e+06	800039		2.13765
PP1B_HUMAN	11	655.2	0.00374038	0.00197612	37961	Serine/threonine-protein phosphatase PP1-beta catalytic subunit OS=Homo sapiens OX=9606 GN=PPP1CB PE=1 SV=3	1.73243e+07	1.57914e+07	7.78066e+06	7.71627e+06		1.65579e+07	7.74846e+06		2.13692
PACS1_HUMAN	3	182.2	0.0529567	0.010093	105233	Phosphofurin acidic cluster sorting protein 1 OS=Homo sapiens OX=9606 GN=PACS1 PE=1 SV=2	1.24895e+06	1.13436e+06	656694	458889		1.19165e+06	557791		2.13638
TM165_HUMAN	2	128.3	0.0344462	0.00734479	35055	Transmembrane protein 165 OS=Homo sapiens OX=9606 GN=TMEM165 PE=1 SV=1	6.63353e+06	8.55692e+06	3.32468e+06	3.79286e+06		7.59522e+06	3.55877e+06		2.13423
VDAC2_HUMAN	10	680.44	0.000723255	0.0012719	32060	Voltage-dependent anion-selective channel protein 2 OS=Homo sapiens OX=9606 GN=VDAC2 PE=1 SV=2	4.82049e+07	4.79107e+07	2.29975e+07	2.20895e+07		4.80578e+07	2.25435e+07		2.13178
RL7_HUMAN	9	423.5	0.0235994	0.00553259	29264	60S ribosomal protein L7 OS=Homo sapiens OX=9606 GN=RPL7 PE=1 SV=1	1.69782e+07	1.67394e+07	8.86876e+06	6.99269e+06		1.68588e+07	7.93072e+06		2.12576
ATLA3_HUMAN	7	360.1	0.00995693	0.00327652	60960	Atlastin-3 OS=Homo sapiens OX=9606 GN=ATL3 PE=1 SV=1	7.37906e+06	7.65768e+06	3.79728e+06	3.27632e+06		7.51837e+06	3.5368e+06		2.12576
HXK1_HUMAN;HXK2_HUMAN	8	400.53	0.0034603	0.00191473	103561	Hexokinase-1 OS=Homo sapiens OX=9606 GN=HK1 PE=1 SV=3	4.75004e+06	5.19079e+06	2.34278e+06	2.33562e+06		4.97041e+06	2.3392e+06		2.12484
SCAM3_HUMAN	4	257.37	0.0141302	0.00402756	38661	Secretory carrier-associated membrane protein 3 OS=Homo sapiens OX=9606 GN=SCAMP3 PE=1 SV=3	2.65654e+06	3.14029e+06	1.32084e+06	1.41164e+06		2.89841e+06	1.36624e+06		2.12145
COX6C_HUMAN	2	63.94	0.0299952	0.00662154	8776	Cytochrome c oxidase subunit 6C OS=Homo sapiens OX=9606 GN=COX6C PE=1 SV=2	1.51423e+06	1.34488e+06	754872	593382		1.42956e+06	674127		2.1206
RS15A_HUMAN	8	435.01	0.00162222	0.00157034	14944	40S ribosomal protein S15a OS=Homo sapiens OX=9606 GN=RPS15A PE=1 SV=2	3.69231e+07	3.47572e+07	1.69371e+07	1.6873e+07		3.58401e+07	1.69051e+07		2.12008
LAMP1_HUMAN	5	334.26	0.0189781	0.00478953	45367	Lysosome-associated membrane glycoprotein 1 OS=Homo sapiens OX=9606 GN=LAMP1 PE=1 SV=3	2.64275e+06	2.41692e+06	1.31072e+06	1.08373e+06		2.52984e+06	1.19722e+06		2.11308
TR150_HUMAN	2	140.46	0.00929051	0.00316361	108658	Thyroid hormone receptor-associated protein 3 OS=Homo sapiens OX=9606 GN=THRAP3 PE=1 SV=2	490971	514575	254327	221576		502773	237952		2.11292
A4_HUMAN;APLP2_HUMAN	3	123.11	0.0823008	0.0145147	87914	Amyloid-beta precursor protein OS=Homo sapiens OX=9606 GN=APP PE=1 SV=3	397547	412872	236366	147251		405209	191809		2.11257
SC31A_HUMAN	20	995.9	0.00142872	0.00152816	133900	Protein transport protein Sec31A OS=Homo sapiens OX=9606 GN=SEC31A PE=1 SV=3	2.27147e+07	2.15298e+07	1.03987e+07	1.05847e+07		2.21223e+07	1.04917e+07		2.10855
VINC_HUMAN	24	1578.35	0.00302947	0.00179775	124292	Vinculin OS=Homo sapiens OX=9606 GN=VCL PE=1 SV=4	4.49169e+07	4.6963e+07	2.26176e+07	2.11141e+07		4.59399e+07	2.18658e+07		2.10099
RRAGC_HUMAN;RRAGD_HUMAN	2	95.75	0.0433938	0.00870765	44595	Ras-related GTP-binding protein C OS=Homo sapiens OX=9606 GN=RRAGC PE=1 SV=1	176532	144594	86046.6	66950.3		160563	76498.5		2.0989
GBG12_HUMAN;M3K8_HUMAN	3	168.54	0.00113998	0.00138354	8115	Guanine nucleotide-binding protein G(I)/G(S)/G(O) subunit gamma-12 OS=Homo sapiens OX=9606 GN=GNG12 PE=1 SV=3	1.26166e+07	1.25389e+07	6.14965e+06	5.85175e+06		1.25778e+07	6.0007e+06		2.09605
MYL9_HUMAN	6	1650.25	0.00942381	0.00318212	19871	Myosin regulatory light polypeptide 9 OS=Homo sapiens OX=9606 GN=MYL9 PE=1 SV=4	4.56899e+07	5.14311e+07	2.22331e+07	2.41476e+07		4.85605e+07	2.31903e+07		2.094
VPS4A_HUMAN;VPS4B_HUMAN;FIGL1_HUMAN	3	102.55	0.018574	0.00471642	49152	Vacuolar protein sorting-associated protein 4A OS=Homo sapiens OX=9606 GN=VPS4A PE=1 SV=1	529713	647159	285706	278405		588436	282055		2.08624
M2OM_HUMAN	10	534.65	0.00160748	0.00157034	34211	Mitochondrial 2-oxoglutarate/malate carrier protein OS=Homo sapiens OX=9606 GN=SLC25A11 PE=1 SV=3	5.57194e+06	5.54225e+06	2.751e+06	2.59454e+06		5.55709e+06	2.67277e+06		2.07915
VAT1_HUMAN	14	1051.07	0.00132949	0.0014895	42122	Synaptic vesicle membrane protein VAT-1 homolog OS=Homo sapiens OX=9606 GN=VAT1 PE=1 SV=2	1.03529e+08	1.00057e+08	5.02246e+07	4.82257e+07		1.01793e+08	4.92252e+07		2.0679
RS11_HUMAN	9	594.67	0.0158327	0.00430395	18590	40S ribosomal protein S11 OS=Homo sapiens OX=9606 GN=RPS11 PE=1 SV=3	4.18283e+07	3.63513e+07	2.00667e+07	1.78033e+07		3.90898e+07	1.8935e+07		2.06442
PRDX1_HUMAN	5	212.73	0.00856778	0.00301931	22324	Peroxiredoxin-1 OS=Homo sapiens OX=9606 GN=PRDX1 PE=1 SV=1	1.49297e+06	1.53507e+06	784692	687782		1.51402e+06	736237		2.05643
ECHB_HUMAN	17	951.58	0.00113585	0.00138354	51547	Trifunctional enzyme subunit beta, mitochondrial OS=Homo sapiens OX=9606 GN=HADHB PE=1 SV=3	3.57448e+07	3.45308e+07	1.74504e+07	1.68702e+07		3.51378e+07	1.71603e+07		2.04762
SQOR_HUMAN	11	641.32	0.000782798	0.00127498	50214	Sulfide:quinone oxidoreductase, mitochondrial OS=Homo sapiens OX=9606 GN=SQOR PE=1 SV=1	1.85654e+07	1.80162e+07	8.8475e+06	9.08335e+06		1.82908e+07	8.96543e+06		2.04015
COPD_HUMAN	12	624.46	0.00199773	0.00164069	57630	Coatomer subunit delta OS=Homo sapiens OX=9606 GN=ARCN1 PE=1 SV=1	1.51523e+07	1.48254e+07	7.57459e+06	7.13394e+06		1.49889e+07	7.35426e+06		2.03812
RS27L_HUMAN	4	206.23	0.00286945	0.0017883	9813	40S ribosomal protein S27-like OS=Homo sapiens OX=9606 GN=RPS27L PE=1 SV=3	1.05596e+07	1.13379e+07	5.3002e+06	5.44936e+06		1.09488e+07	5.37478e+06		2.03706
MOB1A_HUMAN	2	95.47	0.0517109	0.00994315	25235	MOB kinase activator 1A OS=Homo sapiens OX=9606 GN=MOB1A PE=1 SV=4	921176	1.26033e+06	508329	564780		1.09075e+06	536554		2.03288
SYFB_HUMAN	5	173.35	0.00496579	0.00226465	66701	Phenylalanine--tRNA ligase beta subunit OS=Homo sapiens OX=9606 GN=FARSB PE=1 SV=3	2.02626e+06	1.90483e+06	1.00825e+06	932114		1.96555e+06	970182		2.02596
RETST_HUMAN	2	87.84	0.10286	0.0173512	67461	All-trans-retinol 13,14-reductase OS=Homo sapiens OX=9606 GN=RETSAT PE=1 SV=2	289929	332940	190985	116945		311435	153965		2.02277
RL22_HUMAN	3	202.5	0.0455853	0.00900653	14835	60S ribosomal protein L22 OS=Homo sapiens OX=9606 GN=RPL22 PE=1 SV=2	3.69723e+07	3.32823e+07	1.99361e+07	1.48024e+07		3.51273e+07	1.73693e+07		2.02238
PLST_HUMAN;PLSI_HUMAN	2	89.1	0.0250721	0.00579117	71279	Plastin-3 OS=Homo sapiens OX=9606 GN=PLS3 PE=1 SV=4	224542	179609	101410	98699.1		202075	100054		2.01966
MPCP_HUMAN	11	603.91	0.000662126	0.0012719	40525	Phosphate carrier protein, mitochondrial OS=Homo sapiens OX=9606 GN=SLC25A3 PE=1 SV=2	6.99914e+07	6.82197e+07	3.48004e+07	3.39336e+07		6.91055e+07	3.4367e+07		2.01081
AAKG1_HUMAN	7	374.58	0.00799588	0.00290764	37727	5'-AMP-activated protein kinase subunit gamma-1 OS=Homo sapiens OX=9606 GN=PRKAG1 PE=1 SV=1	1.75323e+06	1.73647e+06	922998	814141		1.74485e+06	868569		2.00888
WASC4_HUMAN	4	233.65	0.0185633	0.00471642	137343	WASH complex subunit 4 OS=Homo sapiens OX=9606 GN=WASHC4 PE=1 SV=2	465701	419540	202725	238454		442621	220590		2.00653
NSF_HUMAN	4	142.36	0.0259302	0.00591949	83055	Vesicle-fusing ATPase OS=Homo sapiens OX=9606 GN=NSF PE=1 SV=3	1.49916e+06	1.23645e+06	723609	641154		1.36781e+06	682381		2.00446
ACTB_HUMAN;POTEE_HUMAN;POTEF_HUMAN;POTEI_HUMAN;POTEJ_HUMAN;ACTBM_HUMAN	38	4309.64	0.0094069	0.00318196	42052	Actin, cytoplasmic 1 OS=Homo sapiens OX=9606 GN=ACTB PE=1 SV=1	4.43339e+09	4.05345e+09	2.01124e+09	2.22705e+09		4.24342e+09	2.11914e+09		2.00242
DECR_HUMAN	4	163.55	0.00575401	0.00244573	36330	2,4-dienoyl-CoA reductase, mitochondrial OS=Homo sapiens OX=9606 GN=DECR1 PE=1 SV=1	2.79086e+06	2.51346e+06	1.31682e+06	1.33396e+06		2.65216e+06	1.32539e+06		2.00104
SC23A_HUMAN;SC23B_HUMAN	17	991.32	0.000390619	0.0012719	87018	Protein transport protein Sec23A OS=Homo sapiens OX=9606 GN=SEC23A PE=1 SV=2	2.68216e+07	2.62097e+07	1.34146e+07	1.32223e+07		2.65156e+07	1.33185e+07		1.99089
NU205_HUMAN	3	107.54	0.0103583	0.00333498	230171	Nuclear pore complex protein Nup205 OS=Homo sapiens OX=9606 GN=NUP205 PE=1 SV=3	526584	466816	259153	241076		496700	250114		1.98589
NUMA1_HUMAN	9	439.73	0.0124124	0.00377065	239199	Nuclear mitotic apparatus protein 1 OS=Homo sapiens OX=9606 GN=NUMA1 PE=1 SV=2	1.94493e+06	1.75233e+06	881017	986318		1.84863e+06	933668		1.97997
OXSR1_HUMAN	4	289.47	0.0100326	0.00327848	58271	Serine/threonine-protein kinase OSR1 OS=Homo sapiens OX=9606 GN=OXSR1 PE=1 SV=1	3.08093e+06	2.77707e+06	1.41261e+06	1.54651e+06		2.929e+06	1.47956e+06		1.97964
ATPB_HUMAN	22	1795.62	0.00521243	0.00232551	56525	ATP synthase subunit beta, mitochondrial OS=Homo sapiens OX=9606 GN=ATP5F1B PE=1 SV=3	1.22499e+08	1.15736e+08	6.28392e+07	5.79813e+07		1.19118e+08	6.04102e+07		1.97181
FHL2_HUMAN	7	404.99	0.00557665	0.00241267	34166	Four and a half LIM domains protein 2 OS=Homo sapiens OX=9606 GN=FHL2 PE=1 SV=3	1.44385e+07	1.58781e+07	7.58369e+06	7.84991e+06		1.51583e+07	7.7168e+06		1.96432
CSN5_HUMAN	2	45.91	0.0299591	0.00662113	37783	COP9 signalosome complex subunit 5 OS=Homo sapiens OX=9606 GN=COPS5 PE=1 SV=4	1.11547e+06	1.3693e+06	671407	595845		1.24239e+06	633626		1.96075
ATD3A_HUMAN;ATD3B_HUMAN;ATD3C_HUMAN	6	245.21	0.00546635	0.00238625	71610	ATPase family AAA domain-containing protein 3A OS=Homo sapiens OX=9606 GN=ATAD3A PE=1 SV=2	1.70937e+06	1.80797e+06	864969	938754		1.75867e+06	901862		1.95005
RL3_HUMAN;RL3L_HUMAN	9	358.27	0.00250709	0.00172486	46365	60S ribosomal protein L3 OS=Homo sapiens OX=9606 GN=RPL3 PE=1 SV=2	1.47366e+07	1.38601e+07	7.45457e+06	7.26333e+06		1.42983e+07	7.35895e+06		1.94298
XRCC5_HUMAN	8	376.84	0.00140559	0.00152155	83222	X-ray repair cross-complementing protein 5 OS=Homo sapiens OX=9606 GN=XRCC5 PE=1 SV=3	4.72817e+06	4.50928e+06	2.36206e+06	2.39799e+06		4.61872e+06	2.38002e+06		1.94062
FAF2_HUMAN	2	104.94	0.0250983	0.00579117	52933	FAS-associated factor 2 OS=Homo sapiens OX=9606 GN=FAF2 PE=1 SV=2	456433	516536	228898	272759		486485	250829		1.93951
SRPRB_HUMAN	7	431.02	0.0161055	0.00432954	29912	Signal recognition particle receptor subunit beta OS=Homo sapiens OX=9606 GN=SRPRB PE=1 SV=3	9.32816e+06	1.10371e+07	5.28572e+06	5.25381e+06		1.01826e+07	5.26977e+06		1.93227
RS23_HUMAN	3	176.12	0.0482975	0.00942709	15969	40S ribosomal protein S23 OS=Homo sapiens OX=9606 GN=RPS23 PE=1 SV=3	1.02407e+06	938457	581814	434558		981262	508186		1.93091
U520_HUMAN	4	152.48	0.0160666	0.00432507	246006	U5 small nuclear ribonucleoprotein 200 kDa helicase OS=Homo sapiens OX=9606 GN=SNRNP200 PE=1 SV=2	567215	645001	297328	331456		606108	314392		1.92787
VAPA_HUMAN	4	388.45	0.000280976	0.00115993	28103	Vesicle-associated membrane protein-associated protein A OS=Homo sapiens OX=9606 GN=VAPA PE=1 SV=3	1.35175e+07	1.35762e+07	7.10658e+06	6.95498e+06		1.35468e+07	7.03078e+06		1.92679
WLS_HUMAN	3	133.44	0.036976	0.00773111	62896	Protein wntless homolog OS=Homo sapiens OX=9606 GN=WLS PE=1 SV=2	442436	489941	213111	271144		466189	242128		1.92538
SCMC1_HUMAN	6	247.8	0.0097121	0.00325115	53548	Calcium-binding mitochondrial carrier protein SCaMC-1 OS=Homo sapiens OX=9606 GN=SLC25A24 PE=1 SV=2	4.36454e+06	4.53657e+06	2.45624e+06	2.16877e+06		4.45055e+06	2.3125e+06		1.92456
HUMMR_HUMAN	3	209.48	0.082224	0.0145147	25431	Protein MGARP OS=Homo sapiens OX=9606 GN=MGARP PE=1 SV=1	1.792e+07	1.2877e+07	7.13632e+06	8.87132e+06		1.53985e+07	8.00382e+06		1.9239
GALT1_HUMAN;GLT13_HUMAN	5	251.4	0.0810123	0.0143922	65090	Polypeptide N-acetylgalactosaminyltransferase 1 OS=Homo sapiens OX=9606 GN=GALNT1 PE=1 SV=1	6.00642e+06	5.46346e+06	3.56583e+06	2.39767e+06		5.73494e+06	2.98175e+06		1.92335
CADH6_HUMAN	3	117.36	0.00903866	0.00312164	88539	Cadherin-6 OS=Homo sapiens OX=9606 GN=CDH6 PE=1 SV=1	3.29683e+06	2.95038e+06	1.57986e+06	1.67235e+06		3.1236e+06	1.62611e+06		1.92091
PKD2_HUMAN	10	503.65	0.0152103	0.00416985	110363	Polycystin-2 OS=Homo sapiens OX=9606 GN=PKD2 PE=1 SV=3	3.16114e+06	3.5648e+06	1.84846e+06	1.65687e+06		3.36297e+06	1.75267e+06		1.91877
PAK2_HUMAN;PAK3_HUMAN;PAK1_HUMAN	9	437.12	0.00983851	0.00326527	58291	Serine/threonine-protein kinase PAK 2 OS=Homo sapiens OX=9606 GN=PAK2 PE=1 SV=3	9.53456e+06	1.05015e+07	4.99407e+06	5.44944e+06		1.0018e+07	5.22176e+06		1.91852
PURA_HUMAN	2	95.91	0.0148911	0.00411409	35003	Transcriptional activator protein Pur-alpha OS=Homo sapiens OX=9606 GN=PURA PE=1 SV=2	1.19551e+06	1.33798e+06	700477	625340		1.26674e+06	662909		1.91089
2AAA_HUMAN;2AAB_HUMAN	14	852.79	0.00343713	0.00191473	66065	Serine/threonine-protein phosphatase 2A 65 kDa regulatory subunit A alpha isoform OS=Homo sapiens OX=9606 GN=PPP2R1A PE=1 SV=4	1.84938e+07	1.83677e+07	1.00504e+07	9.32042e+06		1.84307e+07	9.68543e+06		1.90293
MYPT1_HUMAN	12	645.47	0.00191574	0.00160496	115610	Protein phosphatase 1 regulatory subunit 12A OS=Homo sapiens OX=9606 GN=PPP1R12A PE=1 SV=1	6.75223e+06	6.40793e+06	3.42616e+06	3.49776e+06		6.58008e+06	3.46196e+06		1.90068
STOM_HUMAN;STML3_HUMAN	8	625.65	0.0089652	0.00311966	31882	Erythrocyte band 7 integral membrane protein OS=Homo sapiens OX=9606 GN=STOM PE=1 SV=3	2.05011e+07	1.92149e+07	1.10433e+07	9.96367e+06		1.9858e+07	1.05035e+07		1.89061
CAVN2_HUMAN	2	71.87	0.0163725	0.0043577	47202	Caveolae-associated protein 2 OS=Homo sapiens OX=9606 GN=CAVIN2 PE=1 SV=3	1.24295e+06	1.15717e+06	588457	682940		1.20006e+06	635698		1.88778
CAV2_HUMAN	2	100.83	0.0547604	0.0103549	18564	Caveolin-2 OS=Homo sapiens OX=9606 GN=CAV2 PE=1 SV=2	3.62898e+06	4.69843e+06	2.02179e+06	2.39037e+06		4.1637e+06	2.20608e+06		1.88738
HYEP_HUMAN	11	589.81	0.0129689	0.00387311	53143	Epoxide hydrolase 1 OS=Homo sapiens OX=9606 GN=EPHX1 PE=1 SV=1	1.63731e+07	1.48318e+07	8.71874e+06	7.83155e+06		1.56024e+07	8.27514e+06		1.88546
HNRPL_HUMAN	6	437.8	0.0221715	0.00533299	64720	Heterogeneous nuclear ribonucleoprotein L OS=Homo sapiens OX=9606 GN=HNRNPL PE=1 SV=2	4.41355e+06	4.70931e+06	2.21246e+06	2.64972e+06		4.56143e+06	2.43109e+06		1.87629
EIF3M_HUMAN	3	123.17	0.0288394	0.00643233	42932	Eukaryotic translation initiation factor 3 subunit M OS=Homo sapiens OX=9606 GN=EIF3M PE=1 SV=1	1.20487e+06	1.1741e+06	703903	565724		1.18948e+06	634813		1.87375
MIC27_HUMAN	2	89.74	0.0350997	0.0074677	29311	MICOS complex subunit MIC27 OS=Homo sapiens OX=9606 GN=APOOL PE=1 SV=1	1.14979e+06	909443	542808	562032		1.02962e+06	552420		1.86383
LMOD1_HUMAN	5	393.97	0.0100475	0.00327848	67160	Leiomodin-1 OS=Homo sapiens OX=9606 GN=LMOD1 PE=1 SV=3	7.16677e+06	7.44921e+06	3.69175e+06	4.16129e+06		7.30799e+06	3.92652e+06		1.86119
CSN1_HUMAN	2	80.47	0.0138498	0.00398184	56071	COP9 signalosome complex subunit 1 OS=Homo sapiens OX=9606 GN=GPS1 PE=1 SV=4	1.74193e+06	1.55076e+06	846917	926645		1.64635e+06	886781		1.85654
BI1_HUMAN	2	109.41	0.0367782	0.00772401	26805	Bax inhibitor 1 OS=Homo sapiens OX=9606 GN=TMBIM6 PE=1 SV=2	510790	474319	296746	234723		492554	265735		1.85356
EIF3G_HUMAN	2	61.71	0.144726	0.023243	35874	Eukaryotic translation initiation factor 3 subunit G OS=Homo sapiens OX=9606 GN=EIF3G PE=1 SV=2	2.36765e+06	1.70156e+06	873924	1.32805e+06		2.03461e+06	1.10099e+06		1.84799
HNRPU_HUMAN;DPA1_HUMAN	10	516.03	0.00141305	0.00152155	91269	Heterogeneous nuclear ribonucleoprotein U OS=Homo sapiens OX=9606 GN=HNRNPU PE=1 SV=6	1.26563e+07	1.24122e+07	6.92662e+06	6.64235e+06		1.25342e+07	6.78449e+06		1.84748
RL15_HUMAN	6	309.11	0.0168157	0.00443434	24245	60S ribosomal protein L15 OS=Homo sapiens OX=9606 GN=RPL15 PE=1 SV=2	3.85252e+06	4.18146e+06	2.03116e+06	2.33241e+06		4.01699e+06	2.18179e+06		1.84115
RL36_HUMAN	2	128.65	0.0204981	0.00506757	12303	60S ribosomal protein L36 OS=Homo sapiens OX=9606 GN=RPL36 PE=1 SV=3	3.11847e+06	2.61532e+06	1.55221e+06	1.56478e+06		2.8669e+06	1.5585e+06		1.83952
SYDC_HUMAN	2	76.83	0.0181931	0.00467668	57499	Aspartate--tRNA ligase, cytoplasmic OS=Homo sapiens OX=9606 GN=DARS PE=1 SV=2	708773	684262	409900	348039		696517	378970		1.83792
LMF2_HUMAN	4	257.26	0.00744546	0.00281944	79933	Lipase maturation factor 2 OS=Homo sapiens OX=9606 GN=LMF2 PE=1 SV=2	1.73586e+06	1.91433e+06	977066	1.01479e+06		1.8251e+06	995928		1.83256
EIF3I_HUMAN	8	470.05	0.00126529	0.00145113	36878	Eukaryotic translation initiation factor 3 subunit I OS=Homo sapiens OX=9606 GN=EIF3I PE=1 SV=1	9.89348e+06	1.03142e+07	5.55006e+06	5.49024e+06		1.01038e+07	5.52015e+06		1.83036
SFXN3_HUMAN	4	196.72	0.0203289	0.00503216	35823	Sideroflexin-3 OS=Homo sapiens OX=9606 GN=SFXN3 PE=1 SV=3	4.8895e+06	4.36543e+06	2.70128e+06	2.36521e+06		4.62747e+06	2.53325e+06		1.82669
LAMP2_HUMAN	3	171.35	0.021785	0.00527141	45503	Lysosome-associated membrane glycoprotein 2 OS=Homo sapiens OX=9606 GN=LAMP2 PE=1 SV=2	1.83269e+06	1.70671e+06	1.0496e+06	888054		1.7697e+06	968827		1.82664
RO60_HUMAN	2	98.21	0.00784208	0.00288175	61372	60 kDa SS-A/Ro ribonucleoprotein OS=Homo sapiens OX=9606 GN=RO60 PE=1 SV=2	397642	421362	234452	214198		409502	224325		1.82549
MYL6_HUMAN;MYL6B_HUMAN	8	452.41	0.0132136	0.00389816	17090	Myosin light polypeptide 6 OS=Homo sapiens OX=9606 GN=MYL6 PE=1 SV=2	8.39399e+07	8.88771e+07	5.05774e+07	4.45593e+07		8.64085e+07	4.75683e+07		1.81651
CTNA1_HUMAN;CTNA3_HUMAN	25	1619.6	0.0149483	0.00411409	100693	Catenin alpha-1 OS=Homo sapiens OX=9606 GN=CTNNA1 PE=1 SV=1	5.93606e+07	6.01319e+07	3.53241e+07	3.04749e+07		5.97463e+07	3.28995e+07		1.81602
NOP56_HUMAN	3	188.35	0.014846	0.00411409	66408	Nucleolar protein 56 OS=Homo sapiens OX=9606 GN=NOP56 PE=1 SV=4	675971	738211	412596	366777		707091	389686		1.81451
COIA1_HUMAN	13	762.32	0.00276581	0.00176375	179389	Collagen alpha-1(XVIII) chain OS=Homo sapiens OX=9606 GN=COL18A1 PE=1 SV=5	1.59964e+07	1.6758e+07	9.22583e+06	8.84634e+06		1.63772e+07	9.03608e+06		1.81243
TGM2_HUMAN;TGM4_HUMAN	12	705.13	0.00467	0.00222382	78420	Protein-glutamine gamma-glutamyltransferase 2 OS=Homo sapiens OX=9606 GN=TGM2 PE=1 SV=2	1.82317e+07	1.87878e+07	1.06463e+07	9.87481e+06		1.85098e+07	1.02605e+07		1.80397
RAP1B_HUMAN;RP1BL_HUMAN	9	520.59	0.0134906	0.00393198	21040	Ras-related protein Rap-1b OS=Homo sapiens OX=9606 GN=RAP1B PE=1 SV=1	1.85283e+07	1.77221e+07	1.07085e+07	9.38839e+06		1.81252e+07	1.00484e+07		1.80378
WFS1_HUMAN	6	334.72	0.0258726	0.00591949	101367	Wolframin OS=Homo sapiens OX=9606 GN=WFS1 PE=1 SV=2	6.19589e+06	5.2386e+06	3.02795e+06	3.32436e+06		5.71725e+06	3.17616e+06		1.80005
NUCL_HUMAN;TPPC8_HUMAN	7	436.12	0.0231704	0.00548341	76625	Nucleolin OS=Homo sapiens OX=9606 GN=NCL PE=1 SV=3	7.56366e+06	7.14209e+06	4.43976e+06	3.73102e+06		7.35287e+06	4.08539e+06		1.7998
ERD21_HUMAN;ERD22_HUMAN	2	143.7	0.00959602	0.00322342	24754	ER lumen protein-retaining receptor 1 OS=Homo sapiens OX=9606 GN=KDELR1 PE=1 SV=1	2.44284e+06	2.3574e+06	1.40823e+06	1.26091e+06		2.40012e+06	1.33457e+06		1.79843
LMNB1_HUMAN	17	1059.16	0.00946563	0.00319068	66653	Lamin-B1 OS=Homo sapiens OX=9606 GN=LMNB1 PE=1 SV=2	2.73844e+07	2.93206e+07	1.65005e+07	1.50418e+07		2.83525e+07	1.57711e+07		1.79775
RS16_HUMAN	8	425.04	0.00465469	0.00222382	16549	40S ribosomal protein S16 OS=Homo sapiens OX=9606 GN=RPS16 PE=1 SV=2	2.32503e+07	2.51887e+07	1.34978e+07	1.34624e+07		2.42195e+07	1.34801e+07		1.79669
ITIH4_HUMAN	2	54.49	0.000180256	0.00105871	103521	Inter-alpha-trypsin inhibitor heavy chain H4 OS=Homo sapiens OX=9606 GN=ITIH4 PE=1 SV=4	2.47404e+06	2.43582e+06	1.36808e+06	1.36497e+06		2.45493e+06	1.36653e+06		1.79647
KAP2_HUMAN	8	459.67	0.00654168	0.00263297	45832	cAMP-dependent protein kinase type II-alpha regulatory subunit OS=Homo sapiens OX=9606 GN=PRKAR2A PE=1 SV=2	6.60778e+06	7.19836e+06	3.76659e+06	3.92483e+06		6.90307e+06	3.84571e+06		1.795
HNRPK_HUMAN	18	1138.8	0.00364873	0.00195949	51230	Heterogeneous nuclear ribonucleoprotein K OS=Homo sapiens OX=9606 GN=HNRNPK PE=1 SV=1	9.29277e+07	9.49873e+07	5.41796e+07	5.06543e+07		9.39575e+07	5.24169e+07		1.7925
SCRB2_HUMAN	5	289.92	0.0167507	0.00442864	54712	Lysosome membrane protein 2 OS=Homo sapiens OX=9606 GN=SCARB2 PE=1 SV=2	3.13915e+06	3.33187e+06	1.93253e+06	1.67754e+06		3.23551e+06	1.80503e+06		1.79249
VA0D1_HUMAN	3	89	0.0447729	0.00889583	40759	V-type proton ATPase subunit d 1 OS=Homo sapiens OX=9606 GN=ATP6V0D1 PE=1 SV=1	795520	996971	529209	472032		896246	500620		1.79027
STAT1_HUMAN	2	115.62	0.0313621	0.00685304	87850	Signal transducer and activator of transcription 1-alpha/beta OS=Homo sapiens OX=9606 GN=STAT1 PE=1 SV=2	746746	886867	484710	429852		816806	457281		1.78622
RLA0_HUMAN;RLA0L_HUMAN	11	756.87	0.00178306	0.00157089	34423	60S acidic ribosomal protein P0 OS=Homo sapiens OX=9606 GN=RPLP0 PE=1 SV=1	5.16752e+07	4.92299e+07	2.81584e+07	2.8359e+07		5.04525e+07	2.82587e+07		1.78538
EHD1_HUMAN	12	744.14	0.00521922	0.00232551	60646	EH domain-containing protein 1 OS=Homo sapiens OX=9606 GN=EHD1 PE=1 SV=2	1.39675e+07	1.51677e+07	8.25341e+06	8.17396e+06		1.45676e+07	8.21368e+06		1.77358
RS6_HUMAN	4	246	0.0235485	0.00553259	28834	40S ribosomal protein S6 OS=Homo sapiens OX=9606 GN=RPS6 PE=1 SV=1	1.99014e+07	1.6862e+07	1.07236e+07	1.0076e+07		1.83817e+07	1.03998e+07		1.7675
TMX1_HUMAN	3	125.52	0.0136612	0.00396622	32170	Thioredoxin-related transmembrane protein 1 OS=Homo sapiens OX=9606 GN=TMX1 PE=1 SV=1	2.1938e+06	1.97521e+06	1.22964e+06	1.13097e+06		2.08451e+06	1.1803e+06		1.76608
RTN4_HUMAN	12	1010.33	0.00701803	0.00271318	130250	Reticulon-4 OS=Homo sapiens OX=9606 GN=RTN4 PE=1 SV=2	1.61279e+08	1.68322e+08	9.73223e+07	8.93152e+07		1.648e+08	9.33188e+07		1.76599
ERP44_HUMAN	2	90.34	0.124777	0.0205476	47341	Endoplasmic reticulum resident protein 44 OS=Homo sapiens OX=9606 GN=ERP44 PE=1 SV=1	468376	359032	192295	276477		413704	234386		1.76506
NIBA2_HUMAN	3	181.92	0.125195	0.0205814	84598	Protein Niban 2 OS=Homo sapiens OX=9606 GN=NIBAN2 PE=1 SV=3	1.09379e+06	801735	452807	622344		947764	537575		1.76304
MBOA7_HUMAN	7	341.03	0.0017173	0.00157034	53415	Lysophospholipid acyltransferase 7 OS=Homo sapiens OX=9606 GN=MBOAT7 PE=1 SV=2	1.3951e+07	1.3313e+07	7.7565e+06	7.74218e+06		1.3632e+07	7.74934e+06		1.75912
SYEP_HUMAN	10	542.65	0.00668564	0.00264994	172080	Bifunctional glutamate/proline--tRNA ligase OS=Homo sapiens OX=9606 GN=EPRS PE=1 SV=5	3.6696e+06	3.9946e+06	2.22458e+06	2.14581e+06		3.8321e+06	2.1852e+06		1.75367
SEPR_HUMAN	4	175.37	0.0123465	0.00376854	88341	Prolyl endopeptidase FAP OS=Homo sapiens OX=9606 GN=FAP PE=1 SV=5	3.13234e+06	3.21058e+06	1.92352e+06	1.69993e+06		3.17146e+06	1.81172e+06		1.75052
LAP2B_HUMAN;LAP2A_HUMAN	6	277.02	0.013947	0.00398708	50696	Lamina-associated polypeptide 2, isoforms beta/gamma OS=Homo sapiens OX=9606 GN=TMPO PE=1 SV=2	1.02515e+07	1.13008e+07	5.8867e+06	6.44636e+06		1.07762e+07	6.16653e+06		1.74752
ELAV1_HUMAN	4	169.34	0.0352849	0.00749067	36240	ELAV-like protein 1 OS=Homo sapiens OX=9606 GN=ELAVL1 PE=1 SV=2	987636	906688	488587	596242		947162	542415		1.7462
RL24_HUMAN	3	190.75	0.0429801	0.00865768	17882	60S ribosomal protein L24 OS=Homo sapiens OX=9606 GN=RPL24 PE=1 SV=1	7.63955e+06	6.0991e+06	4.07602e+06	3.79359e+06		6.86932e+06	3.93481e+06		1.74578
SC22B_HUMAN	7	575.54	0.00811777	0.00291911	24806	Vesicle-trafficking protein SEC22b OS=Homo sapiens OX=9606 GN=SEC22B PE=1 SV=4	4.69638e+07	4.25305e+07	2.5444e+07	2.58791e+07		4.47471e+07	2.56616e+07		1.74374
ZO1_HUMAN	5	187.21	0.0564267	0.0105771	195682	Tight junction protein ZO-1 OS=Homo sapiens OX=9606 GN=TJP1 PE=1 SV=3	1.79574e+06	1.37145e+06	897999	921178		1.5836e+06	909588		1.74101
PDLI5_HUMAN	20	1275.81	0.00596634	0.00248689	65102	PDZ and LIM domain protein 5 OS=Homo sapiens OX=9606 GN=PDLIM5 PE=1 SV=5	6.11405e+07	6.21481e+07	3.69847e+07	3.39968e+07		6.16443e+07	3.54907e+07		1.73691
SURF4_HUMAN	4	367.04	0.00908254	0.00312164	30602	Surfeit locus protein 4 OS=Homo sapiens OX=9606 GN=SURF4 PE=1 SV=3	1.11934e+07	1.03995e+07	5.98979e+06	6.46171e+06		1.07965e+07	6.22575e+06		1.73416
RAB35_HUMAN	2	177.51	0.0450406	0.00890801	23296	Ras-related protein Rab-35 OS=Homo sapiens OX=9606 GN=RAB35 PE=1 SV=1	1.86048e+06	1.63063e+06	911908	1.11472e+06		1.74556e+06	1.01331e+06		1.72262
RL23_HUMAN	6	457.92	0.00518507	0.00232551	14970	60S ribosomal protein L23 OS=Homo sapiens OX=9606 GN=RPL23 PE=1 SV=1	3.22385e+07	3.03546e+07	1.86638e+07	1.7753e+07		3.12966e+07	1.82084e+07		1.7188
RL10A_HUMAN	6	255.75	0.0213274	0.00519965	24987	60S ribosomal protein L10a OS=Homo sapiens OX=9606 GN=RPL10A PE=1 SV=2	9.42468e+06	8.95694e+06	5.76012e+06	4.94251e+06		9.19081e+06	5.35131e+06		1.71749
H2A1A_HUMAN;H2A1B_HUMAN	7	482.77	0.0145614	0.00409032	14225	Histone H2A type 1-A OS=Homo sapiens OX=9606 GN=HIST1H2AA PE=1 SV=3	2.10557e+08	2.33944e+08	1.34535e+08	1.24281e+08		2.22251e+08	1.29408e+08		1.71744
EMD_HUMAN	11	501.29	0.0048244	0.00225863	29033	Emerin OS=Homo sapiens OX=9606 GN=EMD PE=1 SV=1	3.35063e+07	3.45648e+07	1.91668e+07	2.05265e+07		3.40355e+07	1.98466e+07		1.71493
HTRA1_HUMAN;HTRA2_HUMAN	10	426.27	0.0245229	0.00570595	52167	Serine protease HTRA1 OS=Homo sapiens OX=9606 GN=HTRA1 PE=1 SV=1	1.17475e+07	1.39114e+07	7.57538e+06	7.40853e+06		1.28294e+07	7.49196e+06		1.71243
RS2_HUMAN	8	451.92	0.00299474	0.00179775	31590	40S ribosomal protein S2 OS=Homo sapiens OX=9606 GN=RPS2 PE=1 SV=2	2.08478e+07	2.16267e+07	1.2696e+07	1.21235e+07		2.12372e+07	1.24098e+07		1.71133
ARF6_HUMAN;TRI23_HUMAN	6	357.96	0.00907308	0.00312164	20183	ADP-ribosylation factor 6 OS=Homo sapiens OX=9606 GN=ARF6 PE=1 SV=2	4.85306e+06	5.11277e+06	3.04548e+06	2.78699e+06		4.98291e+06	2.91624e+06		1.70868
RL8_HUMAN	2	273.06	0.0199545	0.00497123	28235	60S ribosomal protein L8 OS=Homo sapiens OX=9606 GN=RPL8 PE=1 SV=2	8.28337e+06	7.11637e+06	4.48937e+06	4.54088e+06		7.69987e+06	4.51512e+06		1.70535
CSN4_HUMAN	3	119.59	0.114106	0.0188705	46525	COP9 signalosome complex subunit 4 OS=Homo sapiens OX=9606 GN=COPS4 PE=1 SV=1	941184	701907	545051	419971		821546	482511		1.70265
EIF3H_HUMAN	4	236.33	0.0114329	0.0035973	40076	Eukaryotic translation initiation factor 3 subunit H OS=Homo sapiens OX=9606 GN=EIF3H PE=1 SV=1	4.55292e+06	4.44923e+06	2.7955e+06	2.49797e+06		4.50108e+06	2.64674e+06		1.70062
TECR_HUMAN	4	211.68	0.0480792	0.00940425	36410	Very-long-chain enoyl-CoA reductase OS=Homo sapiens OX=9606 GN=TECR PE=1 SV=1	2.16819e+06	2.27695e+06	1.46412e+06	1.15246e+06		2.22257e+06	1.30829e+06		1.69883
SYVC_HUMAN	9	469.79	0.0105058	0.00336028	141642	Valine--tRNA ligase OS=Homo sapiens OX=9606 GN=VARS PE=1 SV=4	2.17982e+06	2.43047e+06	1.36281e+06	1.35145e+06		2.30515e+06	1.35713e+06		1.69855
EDIL3_HUMAN	6	345.22	0.023941	0.0056042	55098	EGF-like repeat and discoidin I-like domain-containing protein 3 OS=Homo sapiens OX=9606 GN=EDIL3 PE=1 SV=1	2.23534e+06	2.32714e+06	1.45641e+06	1.23865e+06		2.28124e+06	1.34753e+06		1.69291
EF1G_HUMAN	3	100.57	0.0367846	0.00772401	50429	Elongation factor 1-gamma OS=Homo sapiens OX=9606 GN=EEF1G PE=1 SV=3	688590	682387	447958	363522		685489	405740		1.68948
P5CS_HUMAN	7	456.26	0.00355102	0.00193049	87989	Delta-1-pyrroline-5-carboxylate synthase OS=Homo sapiens OX=9606 GN=ALDH18A1 PE=1 SV=2	5.66204e+06	5.45539e+06	3.37667e+06	3.21101e+06		5.55871e+06	3.29384e+06		1.68761
H31_HUMAN;H31T_HUMAN;H3C_HUMAN	5	320.9	0.0630022	0.0116186	15509	Histone H3.1 OS=Homo sapiens OX=9606 GN=H3C1 PE=1 SV=2	2.18251e+08	2.00012e+08	1.40569e+08	1.07874e+08		2.09132e+08	1.24221e+08		1.68354
MOGS_HUMAN	7	468.8	0.0167365	0.00442864	92032	Mannosyl-oligosaccharide glucosidase OS=Homo sapiens OX=9606 GN=MOGS PE=1 SV=5	1.73414e+06	1.6787e+06	951503	1.08556e+06		1.70642e+06	1.01853e+06		1.67537
NDUA9_HUMAN	5	210.06	0.0905474	0.0156977	42654	NADH dehydrogenase [ubiquinone] 1 alpha subcomplex subunit 9, mitochondrial OS=Homo sapiens OX=9606 GN=NDUFA9 PE=1 SV=2	1.7196e+06	1.39559e+06	1.05194e+06	809543		1.55759e+06	930743		1.6735
EIF3B_HUMAN	7	394.41	0.0156108	0.00425557	92823	Eukaryotic translation initiation factor 3 subunit B OS=Homo sapiens OX=9606 GN=EIF3B PE=1 SV=3	7.04489e+06	6.61512e+06	4.31752e+06	3.85215e+06		6.83e+06	4.08484e+06		1.67204
BAX_HUMAN	2	136.08	0.00229931	0.0016965	21285	Apoptosis regulator BAX OS=Homo sapiens OX=9606 GN=BAX PE=1 SV=1	2.77938e+06	2.91381e+06	1.69457e+06	1.71776e+06		2.84659e+06	1.70617e+06		1.66841
DC1L2_HUMAN	8	452.47	0.0495267	0.00961859	54351	Cytoplasmic dynein 1 light intermediate chain 2 OS=Homo sapiens OX=9606 GN=DYNC1LI2 PE=1 SV=1	1.03011e+07	8.16765e+06	5.60537e+06	5.47227e+06		9.23436e+06	5.53882e+06		1.66721
PICAL_HUMAN;AP180_HUMAN	10	565.75	0.0128312	0.00384384	70881	Phosphatidylinositol-binding clathrin assembly protein OS=Homo sapiens OX=9606 GN=PICALM PE=1 SV=2	1.75328e+07	1.71829e+07	1.10152e+07	9.8138e+06		1.73579e+07	1.04145e+07		1.66671
VIGLN_HUMAN	10	518.98	0.00685494	0.00267331	141995	Vigilin OS=Homo sapiens OX=9606 GN=HDLBP PE=1 SV=2	7.17498e+06	7.49658e+06	4.56416e+06	4.2436e+06		7.33578e+06	4.40388e+06		1.66575
CD81_HUMAN	4	219.05	0.0124941	0.00377271	26476	CD81 antigen OS=Homo sapiens OX=9606 GN=CD81 PE=1 SV=1	1.32876e+07	1.27615e+07	8.2551e+06	7.41236e+06		1.30245e+07	7.83373e+06		1.66262
ML12A_HUMAN;MYL10_HUMAN;MLRS_HUMAN	6	1786.87	0.009007	0.00312164	19839	Myosin regulatory light chain 12A OS=Homo sapiens OX=9606 GN=MYL12A PE=1 SV=2	7.12061e+07	7.75041e+07	4.37327e+07	4.58257e+07		7.43551e+07	4.47792e+07		1.66048
MPRD_HUMAN	2	140.54	0.0512363	0.00988807	31487	Cation-dependent mannose-6-phosphate receptor OS=Homo sapiens OX=9606 GN=M6PR PE=1 SV=1	1.62851e+06	1.32484e+06	942172	839909		1.47668e+06	891041		1.65725
RL18A_HUMAN	3	123.62	0.140587	0.0226507	21034	60S ribosomal protein L18a OS=Homo sapiens OX=9606 GN=RPL18A PE=1 SV=2	5.66122e+06	4.5948e+06	3.67974e+06	2.51116e+06		5.12801e+06	3.09545e+06		1.65663
IF2G_HUMAN;IF2GL_HUMAN	4	151.71	0.0340449	0.00729508	51647	Eukaryotic translation initiation factor 2 subunit 3 OS=Homo sapiens OX=9606 GN=EIF2S3 PE=1 SV=3	1.94661e+06	2.30028e+06	1.23345e+06	1.34497e+06		2.12345e+06	1.28921e+06		1.64709
TMX2_HUMAN	2	86.28	0.105294	0.0177155	34358	Thioredoxin-related transmembrane protein 2 OS=Homo sapiens OX=9606 GN=TMX2 PE=1 SV=1	1.44667e+06	1.04265e+06	718704	794983		1.24466e+06	756843		1.64454
PRP8_HUMAN	7	364.65	0.0370476	0.00773773	274738	Pre-mRNA-processing-splicing factor 8 OS=Homo sapiens OX=9606 GN=PRPF8 PE=1 SV=2	1.73046e+06	1.55131e+06	1.08042e+06	916556		1.64088e+06	998490		1.64337
RL14_HUMAN	4	242.6	0.0294883	0.00652451	23531	60S ribosomal protein L14 OS=Homo sapiens OX=9606 GN=RPL14 PE=1 SV=4	7.49338e+06	6.56059e+06	4.51791e+06	4.03733e+06		7.02699e+06	4.27762e+06		1.64273
RL4_HUMAN	10	437.37	0.00572411	0.00243836	47953	60S ribosomal protein L4 OS=Homo sapiens OX=9606 GN=RPL4 PE=1 SV=5	1.66776e+07	1.54835e+07	9.86141e+06	9.7627e+06		1.60805e+07	9.81205e+06		1.63885
VAMP3_HUMAN;VAMP2_HUMAN	3	298.39	0.00327812	0.00186874	11359	Vesicle-associated membrane protein 3 OS=Homo sapiens OX=9606 GN=VAMP3 PE=1 SV=3	5.82346e+06	6.16256e+06	3.65624e+06	3.66061e+06		5.99301e+06	3.65842e+06		1.63814
QCR2_HUMAN	7	350.41	0.0353896	0.00750467	48584	Cytochrome b-c1 complex subunit 2, mitochondrial OS=Homo sapiens OX=9606 GN=UQCRC2 PE=1 SV=3	5.05373e+06	6.07086e+06	3.32183e+06	3.47588e+06		5.5623e+06	3.39886e+06		1.63652
FUND2_HUMAN	2	81.07	0.0143273	0.00405251	20720	FUN14 domain-containing protein 2 OS=Homo sapiens OX=9606 GN=FUNDC2 PE=1 SV=2	1.33293e+07	1.20654e+07	8.01563e+06	7.51242e+06		1.26974e+07	7.76402e+06		1.63541
ASPH_HUMAN	10	487.34	0.00786519	0.00288175	86266	Aspartyl/asparaginyl beta-hydroxylase OS=Homo sapiens OX=9606 GN=ASPH PE=1 SV=3	1.55564e+07	1.66739e+07	9.59424e+06	1.01221e+07		1.61152e+07	9.85817e+06		1.6347
NXP20_HUMAN	8	445.8	0.00927678	0.00316361	61046	Protein NOXP20 OS=Homo sapiens OX=9606 GN=FAM114A1 PE=1 SV=2	6.70271e+06	6.24455e+06	4.10596e+06	3.85843e+06		6.47363e+06	3.98219e+06		1.62564
DHB11_HUMAN	3	168.08	0.0890072	0.0154861	33257	Estradiol 17-beta-dehydrogenase 11 OS=Homo sapiens OX=9606 GN=HSD17B11 PE=1 SV=3	736523	556036	374037	421587		646280	397812		1.62459
TGON2_HUMAN	4	200.97	0.0205652	0.00507763	45853	Trans-Golgi network integral membrane protein 2 OS=Homo sapiens OX=9606 GN=TGOLN2 PE=1 SV=4	5.32104e+06	5.72942e+06	3.21458e+06	3.62136e+06		5.52523e+06	3.41797e+06		1.61652
PTBP1_HUMAN;PTBP3_HUMAN;CSKI1_HUMAN;PTBP2_HUMAN	16	1109.63	0.00392991	0.00201853	57357	Polypyrimidine tract-binding protein 1 OS=Homo sapiens OX=9606 GN=PTBP1 PE=1 SV=1	3.49279e+07	3.55114e+07	2.24502e+07	2.11864e+07		3.52196e+07	2.18183e+07		1.61423
STT3B_HUMAN	7	321.72	0.00213358	0.00164284	94241	Dolichyl-diphosphooligosaccharide--protein glycosyltransferase subunit STT3B OS=Homo sapiens OX=9606 GN=STT3B PE=1 SV=1	2.44675e+06	2.36093e+06	1.50895e+06	1.46993e+06		2.40384e+06	1.48944e+06		1.61392
PCYOX_HUMAN	14	910.07	0.00114258	0.00138354	57003	Prenylcysteine oxidase 1 OS=Homo sapiens OX=9606 GN=PCYOX1 PE=1 SV=3	3.95872e+07	4.00956e+07	2.4324e+07	2.50588e+07		3.98414e+07	2.46914e+07		1.61357
CN37_HUMAN	6	281.98	0.00571577	0.00243836	47948	2',3'-cyclic-nucleotide 3'-phosphodiesterase OS=Homo sapiens OX=9606 GN=CNP PE=1 SV=2	4.46669e+06	4.15982e+06	2.66228e+06	2.69535e+06		4.31325e+06	2.67881e+06		1.61014
HNRL2_HUMAN	3	114.39	0.0607625	0.0112699	85622	Heterogeneous nuclear ribonucleoprotein U-like protein 2 OS=Homo sapiens OX=9606 GN=HNRNPUL2 PE=1 SV=1	1.56717e+06	1.4331e+06	1.04003e+06	824529		1.50013e+06	932278		1.6091
CAV1_HUMAN;CAV3_HUMAN	6	442.14	0.00369218	0.00197037	20630	Caveolin-1 OS=Homo sapiens OX=9606 GN=CAV1 PE=1 SV=4	2.00773e+08	2.01233e+08	1.21496e+08	1.28724e+08		2.01003e+08	1.2511e+08		1.60662
CNN2_HUMAN	10	664.49	0.0125495	0.00377695	34074	Calponin-2 OS=Homo sapiens OX=9606 GN=CNN2 PE=1 SV=4	4.20538e+07	4.29635e+07	2.78837e+07	2.51021e+07		4.25087e+07	2.64929e+07		1.60453
CAN1_HUMAN	10	532.69	0.00592538	0.00248049	82465	Calpain-1 catalytic subunit OS=Homo sapiens OX=9606 GN=CAPN1 PE=1 SV=1	8.01767e+06	7.89665e+06	4.79339e+06	5.14742e+06		7.95716e+06	4.97041e+06		1.60091
NB5R1_HUMAN	11	600.47	0.0416698	0.00846594	34244	NADH-cytochrome b5 reductase 1 OS=Homo sapiens OX=9606 GN=CYB5R1 PE=1 SV=1	1.13236e+07	1.09224e+07	7.63975e+06	6.27746e+06		1.1123e+07	6.9586e+06		1.59846
MIC60_HUMAN	18	1144.18	0.00145073	0.00152816	84026	MICOS complex subunit MIC60 OS=Homo sapiens OX=9606 GN=IMMT PE=1 SV=1	3.88632e+07	3.78387e+07	2.43634e+07	2.38012e+07		3.83509e+07	2.40823e+07		1.5925
RAB32_HUMAN;RAB38_HUMAN	3	95.17	0.0658004	0.0120772	25210	Ras-related protein Rab-32 OS=Homo sapiens OX=9606 GN=RAB32 PE=1 SV=3	818202	646957	478372	441861		732580	460116		1.59216
RL13_HUMAN	3	173.32	0.0649	0.0119346	24304	60S ribosomal protein L13 OS=Homo sapiens OX=9606 GN=RPL13 PE=1 SV=4	7.87891e+06	6.28871e+06	4.23546e+06	4.67282e+06		7.08381e+06	4.45414e+06		1.59039
GOT1B_HUMAN	2	161.21	0.00182537	0.00158588	15415	Vesicle transport protein GOT1B OS=Homo sapiens OX=9606 GN=GOLT1B PE=1 SV=1	450642	452757	290281	279112		451699	284697		1.5866
CNN1_HUMAN	5	398.24	0.0120503	0.00370732	33321	Calponin-1 OS=Homo sapiens OX=9606 GN=CNN1 PE=1 SV=2	8.20563e+06	8.1135e+06	4.88584e+06	5.40902e+06		8.15957e+06	5.14743e+06		1.58517
SAM50_HUMAN	4	171.43	0.0444553	0.0088464	52342	Sorting and assembly machinery component 50 homolog OS=Homo sapiens OX=9606 GN=SAMM50 PE=1 SV=3	1.56667e+06	1.51804e+06	1.07213e+06	878011		1.54236e+06	975072		1.58179
NDUAA_HUMAN	4	218.87	0.0320349	0.00696083	41067	NADH dehydrogenase [ubiquinone] 1 alpha subcomplex subunit 10, mitochondrial OS=Homo sapiens OX=9606 GN=NDUFA10 PE=1 SV=1	1.59651e+06	1.7282e+06	1.13222e+06	976657		1.66235e+06	1.05444e+06		1.57653
AT5F1_HUMAN	8	390.66	0.00931992	0.00316361	28947	ATP synthase F(0) complex subunit B1, mitochondrial OS=Homo sapiens OX=9606 GN=ATP5PB PE=1 SV=2	3.56848e+07	3.44603e+07	2.13416e+07	2.31531e+07		3.50726e+07	2.22473e+07		1.57648
FETUA_HUMAN	3	262.55	0.00893932	0.00311625	40114	Alpha-2-HS-glycoprotein OS=Homo sapiens OX=9606 GN=AHSG PE=1 SV=2	4.0658e+07	3.73232e+07	2.49009e+07	2.47015e+07		3.89906e+07	2.48012e+07		1.57213
CX7A2_HUMAN	2	64.39	0.0413389	0.00843408	9390	Cytochrome c oxidase subunit 7A2, mitochondrial OS=Homo sapiens OX=9606 GN=COX7A2 PE=1 SV=1	573302	490884	320902	357159		532093	339031		1.56945
YKT6_HUMAN	5	236.75	0.0259598	0.00591949	22574	Synaptobrevin homolog YKT6 OS=Homo sapiens OX=9606 GN=YKT6 PE=1 SV=1	2.39861e+06	2.71723e+06	1.69627e+06	1.56865e+06		2.55792e+06	1.63246e+06		1.56691
HS71A_HUMAN;HSP77_HUMAN	11	1009.53	0.0138787	0.00398184	70294	Heat shock 70 kDa protein 1A OS=Homo sapiens OX=9606 GN=HSPA1A PE=1 SV=1	2.65254e+07	2.45694e+07	1.69514e+07	1.5748e+07		2.55474e+07	1.63497e+07		1.56256
REEP5_HUMAN	2	83.47	0.0253411	0.00583332	21707	Receptor expression-enhancing protein 5 OS=Homo sapiens OX=9606 GN=REEP5 PE=1 SV=3	1.53357e+07	1.64086e+07	1.08116e+07	9.50673e+06		1.58721e+07	1.01592e+07		1.56235
DDRGK_HUMAN	4	410.52	0.000384763	0.0012719	35589	DDRGK domain-containing protein 1 OS=Homo sapiens OX=9606 GN=DDRGK1 PE=1 SV=2	5.2771e+06	5.22112e+06	3.34033e+06	3.38685e+06		5.24911e+06	3.36359e+06		1.56057
SNX2_HUMAN	6	295.65	0.0234713	0.00553259	58549	Sorting nexin-2 OS=Homo sapiens OX=9606 GN=SNX2 PE=1 SV=2	7.26619e+06	6.91533e+06	4.85954e+06	4.27297e+06		7.09076e+06	4.56626e+06		1.55286
RL30_HUMAN	3	153.53	0.00128615	0.00146637	12947	60S ribosomal protein L30 OS=Homo sapiens OX=9606 GN=RPL30 PE=1 SV=2	6.06982e+06	6.25376e+06	4.00133e+06	3.96347e+06		6.16179e+06	3.9824e+06		1.54726
HACD3_HUMAN	5	302.32	0.0227358	0.00543365	43360	Very-long-chain (3R)-3-hydroxyacyl-CoA dehydratase 3 OS=Homo sapiens OX=9606 GN=HACD3 PE=1 SV=2	2.79631e+06	2.6338e+06	1.86033e+06	1.64961e+06		2.71506e+06	1.75497e+06		1.54706
SYNEM_HUMAN	7	357.73	0.0896829	0.0155757	173005	Synemin OS=Homo sapiens OX=9606 GN=SYNM PE=1 SV=2	2.07911e+06	1.80233e+06	1.4078e+06	1.10198e+06		1.94072e+06	1.25489e+06		1.54652
TM9S3_HUMAN	5	275.67	0.0910767	0.0157754	68584	Transmembrane 9 superfamily member 3 OS=Homo sapiens OX=9606 GN=TM9SF3 PE=1 SV=2	2.18143e+06	1.79082e+06	1.41441e+06	1.15501e+06		1.98613e+06	1.28471e+06		1.54597
MAP1B_HUMAN	48	2893.98	0.000216484	0.0011507	271665	Microtubule-associated protein 1B OS=Homo sapiens OX=9606 GN=MAP1B PE=1 SV=2	9.20126e+07	9.29897e+07	6.01932e+07	5.9765e+07		9.25012e+07	5.99791e+07		1.54222
RHG01_HUMAN	19	1046.12	0.0228325	0.00544332	50461	Rho GTPase-activating protein 1 OS=Homo sapiens OX=9606 GN=ARHGAP1 PE=1 SV=1	5.23773e+07	5.3449e+07	3.65813e+07	3.20486e+07		5.29132e+07	3.43149e+07		1.54199
IF2B2_HUMAN;IF2B3_HUMAN;IF2B1_HUMAN	6	252.57	0.100583	0.0170413	66195	Insulin-like growth factor 2 mRNA-binding protein 2 OS=Homo sapiens OX=9606 GN=IGF2BP2 PE=1 SV=2	3.18599e+06	3.27241e+06	2.41277e+06	1.78155e+06		3.2292e+06	2.09716e+06		1.53979
ERLN2_HUMAN	11	503.35	0.0289413	0.00644024	38044	Erlin-2 OS=Homo sapiens OX=9606 GN=ERLIN2 PE=1 SV=1	1.42927e+07	1.43551e+07	1.00078e+07	8.60606e+06		1.43239e+07	9.30695e+06		1.53905
NDKB_HUMAN;NDKA_HUMAN;NDK8_HUMAN	5	205.68	0.000831745	0.00131065	17401	Nucleoside diphosphate kinase B OS=Homo sapiens OX=9606 GN=NME2 PE=1 SV=1	2.29784e+06	2.31095e+06	1.51706e+06	1.48084e+06		2.30439e+06	1.49895e+06		1.53734
SND1_HUMAN	3	116.53	0.0142681	0.00405251	102618	Staphylococcal nuclease domain-containing protein 1 OS=Homo sapiens OX=9606 GN=SND1 PE=1 SV=1	1.15478e+06	1.16311e+06	793827	715672		1.15894e+06	754750		1.53553
S61A1_HUMAN;S61A2_HUMAN	8	380.07	0.012461	0.00377271	52687	Protein transport protein Sec61 subunit alpha isoform 1 OS=Homo sapiens OX=9606 GN=SEC61A1 PE=1 SV=2	2.26356e+07	2.13224e+07	1.48656e+07	1.37797e+07		2.1979e+07	1.43227e+07		1.53456
NONO_HUMAN	8	441.81	0.00933635	0.00316361	54311	Non-POU domain-containing octamer-binding protein OS=Homo sapiens OX=9606 GN=NONO PE=1 SV=4	8.68976e+06	8.06353e+06	5.5687e+06	5.3747e+06		8.37665e+06	5.4717e+06		1.5309
U2AF1_HUMAN;U2AF4_HUMAN	2	114.1	0.0458286	0.00903618	28368	Splicing factor U2AF 35 kDa subunit OS=Homo sapiens OX=9606 GN=U2AF1 PE=1 SV=3	934648	1.07049e+06	697973	612222		1.00257e+06	655098		1.53041
EF1A1_HUMAN;EF1A3_HUMAN;EF1A2_HUMAN	30	1966.93	0.00387765	0.00200419	50451	Elongation factor 1-alpha 1 OS=Homo sapiens OX=9606 GN=EEF1A1 PE=1 SV=1	5.43607e+08	5.22936e+08	3.5547e+08	3.42911e+08		5.33271e+08	3.4919e+08		1.52717
CSN2_HUMAN	3	110.11	0.0448582	0.00889583	51849	COP9 signalosome complex subunit 2 OS=Homo sapiens OX=9606 GN=COPS2 PE=1 SV=1	434467	421856	306770	255166		428161	280968		1.52388
HBB_HUMAN;HBD_HUMAN;HBE_HUMAN	3	173.47	0.179413	0.0277274	16102	Hemoglobin subunit beta OS=Homo sapiens OX=9606 GN=HBB PE=1 SV=2	7.20448e+06	5.09337e+06	4.45831e+06	3.61807e+06		6.14893e+06	4.03819e+06		1.52269
EIF3L_HUMAN	10	638.3	0.01828	0.0046804	66912	Eukaryotic translation initiation factor 3 subunit L OS=Homo sapiens OX=9606 GN=EIF3L PE=1 SV=1	4.17246e+06	4.10215e+06	2.57129e+06	2.88053e+06		4.13731e+06	2.72591e+06		1.51777
PRKRA_HUMAN	3	97.93	0.0963641	0.0164559	34839	Interferon-inducible double-stranded RNA-dependent protein kinase activator A OS=Homo sapiens OX=9606 GN=PRKRA PE=1 SV=1	590708	583237	332631	442279		586972	387455		1.51494
KDSR_HUMAN	3	190.07	0.00504938	0.00229199	36563	3-ketodihydrosphingosine reductase OS=Homo sapiens OX=9606 GN=KDSR PE=1 SV=1	2.52613e+06	2.38954e+06	1.64509e+06	1.61522e+06		2.45783e+06	1.63016e+06		1.50773
VDAC1_HUMAN	13	1031.13	0.0161995	0.00433675	30868	Voltage-dependent anion-selective channel protein 1 OS=Homo sapiens OX=9606 GN=VDAC1 PE=1 SV=2	5.68361e+07	6.29031e+07	4.02872e+07	3.91357e+07		5.98696e+07	3.97114e+07		1.50762
CALD1_HUMAN	13	1078.28	0.00240304	0.00172486	93232	Caldesmon OS=Homo sapiens OX=9606 GN=CALD1 PE=1 SV=3	4.76068e+07	4.8244e+07	3.24623e+07	3.12564e+07		4.79254e+07	3.18593e+07		1.50428
PBIP1_HUMAN	8	383.29	0.00303529	0.00179775	81050	Pre-B-cell leukemia transcription factor-interacting protein 1 OS=Homo sapiens OX=9606 GN=PBXIP1 PE=1 SV=1	5.3448e+06	5.48819e+06	3.67557e+06	3.54506e+06		5.4165e+06	3.61031e+06		1.50028
EMC2_HUMAN	3	202.76	0.036847	0.00772401	34982	ER membrane protein complex subunit 2 OS=Homo sapiens OX=9606 GN=EMC2 PE=1 SV=1	1.6428e+06	1.83774e+06	1.09546e+06	1.22741e+06		1.74027e+06	1.16143e+06		1.49838
AT2A2_HUMAN;AT2A1_HUMAN;AT2A3_HUMAN	17	993.14	0.00806913	0.00291786	116336	Sarcoplasmic/endoplasmic reticulum calcium ATPase 2 OS=Homo sapiens OX=9606 GN=ATP2A2 PE=1 SV=1	2.33677e+07	2.29159e+07	1.59953e+07	1.4907e+07		2.31418e+07	1.54512e+07		1.49774
EXOC2_HUMAN	3	164.35	0.0457662	0.00903308	105084	Exocyst complex component 2 OS=Homo sapiens OX=9606 GN=EXOC2 PE=1 SV=1	324210	271612	198548	199473		297911	199011		1.49696
CAVN1_HUMAN	19	1342.05	0.0322939	0.00700924	43450	Caveolae-associated protein 1 OS=Homo sapiens OX=9606 GN=CAVIN1 PE=1 SV=1	3.86328e+08	3.80919e+08	2.75522e+08	2.37468e+08		3.83623e+08	2.56495e+08		1.49564
RL17_HUMAN	3	164.91	0.022691	0.00542963	21611	60S ribosomal protein L17 OS=Homo sapiens OX=9606 GN=RPL17 PE=1 SV=3	1.80733e+07	1.90322e+07	1.31126e+07	1.1722e+07		1.85528e+07	1.24173e+07		1.4941
OAT_HUMAN	2	102.24	0.388665	0.0535027	48846	Ornithine aminotransferase, mitochondrial OS=Homo sapiens OX=9606 GN=OAT PE=1 SV=1	573711	401484	443604	209520		487597	326562		1.49312
LTOR1_HUMAN	5	256.13	0.0174245	0.00454542	17848	Ragulator complex protein LAMTOR1 OS=Homo sapiens OX=9606 GN=LAMTOR1 PE=1 SV=2	4.3466e+06	4.09592e+06	2.95433e+06	2.7018e+06		4.22126e+06	2.82807e+06		1.49263
GLCM_HUMAN	5	229.91	0.0440445	0.00879174	60134	Lysosomal acid glucosylceramidase OS=Homo sapiens OX=9606 GN=GBA PE=1 SV=3	2.17555e+06	2.30935e+06	1.62675e+06	1.38019e+06		2.24245e+06	1.50347e+06		1.49151
SVIL_HUMAN	19	1087.31	0.0148891	0.00411409	249417	Supervillin OS=Homo sapiens OX=9606 GN=SVIL PE=1 SV=2	1.16782e+07	1.2808e+07	8.07918e+06	8.35366e+06		1.22431e+07	8.21642e+06		1.49007
H2AY_HUMAN;H2AW_HUMAN;MKLN1_HUMAN	10	521.14	0.00100554	0.00137173	39764	Core histone macro-H2A.1 OS=Homo sapiens OX=9606 GN=H2AFY PE=1 SV=4	1.6022e+07	1.61898e+07	1.09461e+07	1.06973e+07		1.61059e+07	1.08217e+07		1.4883
NDUS3_HUMAN	3	186.59	0.0068464	0.00267331	30337	NADH dehydrogenase [ubiquinone] iron-sulfur protein 3, mitochondrial OS=Homo sapiens OX=9606 GN=NDUFS3 PE=1 SV=1	1.5164e+06	1.42198e+06	989964	998549		1.46919e+06	994257		1.47768
NDUV1_HUMAN	4	221.65	0.0928526	0.0159972	51469	NADH dehydrogenase [ubiquinone] flavoprotein 1, mitochondrial OS=Homo sapiens OX=9606 GN=NDUFV1 PE=1 SV=4	1.00494e+06	1.13326e+06	641491	806688		1.0691e+06	724090		1.47647
ACTA_HUMAN	32	4129.5	0.0381519	0.00790028	42381	Actin, aortic smooth muscle OS=Homo sapiens OX=9606 GN=ACTA2 PE=1 SV=1	1.87168e+09	1.78224e+09	1.33186e+09	1.14726e+09		1.82696e+09	1.23956e+09		1.47388
SUCA_HUMAN	3	101.34	0.0038008	0.00198565	36626	Succinate--CoA ligase [ADP/GDP-forming] subunit alpha, mitochondrial OS=Homo sapiens OX=9606 GN=SUCLG1 PE=1 SV=4	2.5167e+06	2.55873e+06	1.68394e+06	1.76141e+06		2.53772e+06	1.72267e+06		1.47313
ERGI1_HUMAN	4	219.15	0.0189123	0.00477917	32971	Endoplasmic reticulum-Golgi intermediate compartment protein 1 OS=Homo sapiens OX=9606 GN=ERGIC1 PE=1 SV=1	9.99608e+06	8.9985e+06	6.37806e+06	6.5241e+06		9.49729e+06	6.45108e+06		1.4722
SEC63_HUMAN	2	66.23	0.0666421	0.0122018	88341	Translocation protein SEC63 homolog OS=Homo sapiens OX=9606 GN=SEC63 PE=1 SV=2	450903	488062	350443	287837		469482	319140		1.47108
SEC62_HUMAN	3	124.25	0.052054	0.00997869	46175	Translocation protein SEC62 OS=Homo sapiens OX=9606 GN=SEC62 PE=1 SV=1	1.42446e+06	1.19269e+06	904218	884652		1.30858e+06	894435		1.46302
RL13A_HUMAN;R13P3_HUMAN	3	129.66	0.0376809	0.00784465	23619	60S ribosomal protein L13a OS=Homo sapiens OX=9606 GN=RPL13A PE=1 SV=2	8.4573e+06	9.70179e+06	6.41527e+06	6.04075e+06		9.07954e+06	6.22801e+06		1.45786
SC61B_HUMAN	3	214.52	0.00199149	0.00164069	10025	Protein transport protein Sec61 subunit beta OS=Homo sapiens OX=9606 GN=SEC61B PE=1 SV=2	2.04824e+07	2.06626e+07	1.39654e+07	1.44197e+07		2.05725e+07	1.41926e+07		1.44953
LEMD2_HUMAN	9	487.5	0.0435147	0.00871291	57339	LEM domain-containing protein 2 OS=Homo sapiens OX=9606 GN=LEMD2 PE=1 SV=1	1.04868e+07	9.01953e+06	6.9019e+06	6.56918e+06		9.75315e+06	6.73554e+06		1.44801
COPB2_HUMAN;BBOF1_HUMAN	14	679.39	0.000831352	0.00131065	103278	Coatomer subunit beta' OS=Homo sapiens OX=9606 GN=COPB2 PE=1 SV=2	1.29814e+07	1.32433e+07	9.09337e+06	9.02552e+06		1.31123e+07	9.05945e+06		1.44736
PSME2_HUMAN	5	260.05	0.0815546	0.0144357	27555	Proteasome activator complex subunit 2 OS=Homo sapiens OX=9606 GN=PSME2 PE=1 SV=4	2.95136e+06	3.19616e+06	1.90094e+06	2.35204e+06		3.07376e+06	2.12649e+06		1.44546
NPM_HUMAN	6	639	0.0143533	0.00405251	32726	Nucleophosmin OS=Homo sapiens OX=9606 GN=NPM1 PE=1 SV=2	2.69252e+07	2.77394e+07	1.81287e+07	1.97196e+07		2.73323e+07	1.89241e+07		1.44431
CAN2_HUMAN	20	1364.3	0.0178755	0.00462541	80800	Calpain-2 catalytic subunit OS=Homo sapiens OX=9606 GN=CAPN2 PE=1 SV=6	3.414e+07	3.50106e+07	2.51019e+07	2.27897e+07		3.45753e+07	2.39458e+07		1.4439
SPCS1_HUMAN	3	145.72	0.165658	0.0259775	18514	Signal peptidase complex subunit 1 OS=Homo sapiens OX=9606 GN=SPCS1 PE=1 SV=5	3.78415e+06	4.12423e+06	3.21405e+06	2.28358e+06		3.95419e+06	2.74881e+06		1.43851
RL18_HUMAN	3	186.23	0.109493	0.0182791	21735	60S ribosomal protein L18 OS=Homo sapiens OX=9606 GN=RPL18 PE=1 SV=2	1.03799e+07	8.50335e+06	7.11994e+06	6.01292e+06		9.44163e+06	6.56643e+06		1.43786
PTN23_HUMAN	2	87.55	0.588983	0.0785129	179830	Tyrosine-protein phosphatase non-receptor type 23 OS=Homo sapiens OX=9606 GN=PTPN23 PE=1 SV=1	363604	157452	151995	212083		260528	182039		1.43117
ILF2_HUMAN	3	141.87	0.0320324	0.00696083	43263	Interleukin enhancer-binding factor 2 OS=Homo sapiens OX=9606 GN=ILF2 PE=1 SV=2	1.78096e+06	1.78234e+06	1.33118e+06	1.16781e+06		1.78165e+06	1.24949e+06		1.4259
ANXA1_HUMAN	7	328.51	0.107752	0.0180663	38918	Annexin A1 OS=Homo sapiens OX=9606 GN=ANXA1 PE=1 SV=2	7.47484e+06	6.506e+06	5.43085e+06	4.3805e+06		6.99042e+06	4.90567e+06		1.42497
1433F_HUMAN	4	277.7	0.0271779	0.00612518	28372	14-3-3 protein eta OS=Homo sapiens OX=9606 GN=YWHAH PE=1 SV=4	5.15584e+06	4.9963e+06	3.36145e+06	3.77154e+06		5.07607e+06	3.5665e+06		1.42326
PSD13_HUMAN	8	353.45	0.0517659	0.00994386	43203	26S proteasome non-ATPase regulatory subunit 13 OS=Homo sapiens OX=9606 GN=PSMD13 PE=1 SV=2	3.37315e+06	3.63462e+06	2.65071e+06	2.28216e+06		3.50389e+06	2.46644e+06		1.42063
RFA1_HUMAN	2	68.65	0.212852	0.0321048	68723	Replication protein A 70 kDa DNA-binding subunit OS=Homo sapiens OX=9606 GN=RPA1 PE=1 SV=2	413997	566007	311697	382706		490002	347201		1.41129
TRAM1_HUMAN	6	406.85	0.0273539	0.00614179	43215	Translocating chain-associated membrane protein 1 OS=Homo sapiens OX=9606 GN=TRAM1 PE=1 SV=3	3.00267e+07	2.83706e+07	2.17677e+07	1.96689e+07		2.91986e+07	2.07183e+07		1.40932
LEG1_HUMAN	2	94.1	0.0234812	0.00553259	15048	Galectin-1 OS=Homo sapiens OX=9606 GN=LGALS1 PE=1 SV=2	683087	650564	495824	450656		666825	473240		1.40906
PDC10_HUMAN	2	77.51	0.00370038	0.00197037	24686	Programmed cell death protein 10 OS=Homo sapiens OX=9606 GN=PDCD10 PE=1 SV=1	572893	557726	395343	408152		565310	401748		1.40713
TIF1B_HUMAN	13	805.19	0.0282088	0.00630916	90261	Transcription intermediary factor 1-beta OS=Homo sapiens OX=9606 GN=TRIM28 PE=1 SV=5	1.25925e+07	1.1262e+07	8.62396e+06	8.34541e+06		1.19272e+07	8.48469e+06		1.40574
CSRP1_HUMAN	2	102.01	0.0609389	0.0112918	21409	Cysteine and glycine-rich protein 1 OS=Homo sapiens OX=9606 GN=CSRP1 PE=1 SV=3	768071	646619	509585	498548		707345	504066		1.40328
XRCC6_HUMAN	6	406.97	0.00794478	0.00289464	70084	X-ray repair cross-complementing protein 6 OS=Homo sapiens OX=9606 GN=XRCC6 PE=1 SV=2	2.08459e+06	2.13249e+06	1.54774e+06	1.46341e+06		2.10854e+06	1.50558e+06		1.40049
NDUS1_HUMAN	6	300.69	0.180662	0.0278569	80443	NADH-ubiquinone oxidoreductase 75 kDa subunit, mitochondrial OS=Homo sapiens OX=9606 GN=NDUFS1 PE=1 SV=3	4.31018e+06	4.86867e+06	3.80889e+06	2.77496e+06		4.58942e+06	3.29193e+06		1.39414
SYMC_HUMAN	4	205.55	0.0691713	0.0126005	102249	Methionine--tRNA ligase, cytoplasmic OS=Homo sapiens OX=9606 GN=MARS PE=1 SV=2	1.38727e+06	1.1573e+06	918404	909036		1.27228e+06	913720		1.39242
LMNA_HUMAN	39	2900.49	0.0140893	0.0040218	74380	Prelamin-A/C OS=Homo sapiens OX=9606 GN=LMNA PE=1 SV=1	4.8919e+08	4.60186e+08	3.49574e+08	3.32314e+08		4.74688e+08	3.40944e+08		1.39228
[truncated: 843 more rows]
