# Supplementary material for: Dysregulation of septin cytoskeletal organization in the trabecular meshwork contributes to ocular hypertension
Source: JCI Insight. 2024 Dec 6;9(23):e179468. doi: 10.1172/jci.insight.179468 (PMC11623952; doi:10.1172/jci.insight.179468)
Supplement: Supporting data values [file jciinsight-9-179468-s109.xlsx]

## Sheet: Fig. 1
Fig. 1
Fig.1B	Septin9			Septin11			Septin7
	Control	DEX		Control	DEX		Con	DEX
	1	1.55		1	1.4		1	1.13955
	1	1.76		1	1.33		1	1.20236
	1	1.8		1	1.39		1	1.23059
	1	1.72		1	1.3999		1	1.1898
	1	1.84		1	1.34
	1	2.18
Fig. 1D	Septin9			Septin11			Septin7
	Control	TGFβ2		Control	TGFβ2		Control	TGFβ2
	1	1.43456		1	1.91934		1	1.25966
	1	1.87882		1	1.45597		1	1.22787
	1	1.4063		1	1.41785		1	1.19653
	1	1.16993		1	1.40724		1	1.85194
	1	1.24994		1	1.36017		1	1.04696
	1	1.46496		1	1.47046		1	1.09015
	1	1.51927		1	1.40244		1	1.17924
	1	1.39275		1	1.77941		1	1.22633
	1	1.33702		1	1.39486		1	1.63822
Fig. 1F	Septin9			Septin11			Septin7
	Control	Endo		Control	Endo		1	1.53717
	1	3.04856		1	1.35096		1	1.91582
	1	2.58834		1	1.26005		1	1.76147
	1	2.2216		1	1.24929		1	1.73816
	1	1.14901		1	1.4944		1	1.47379
	1	1.77915		1	1.33952		1	1.35543
	1	1.56908		1	1.21318		1	1.44105
	1	1.49902		1	1.29244
	1	1.18523		1	1.34902
	1	1.26836		1	1.64815

## Sheet: Fig. 3
Fig. 3
Fig. 3D	P-FAK			P-PAX			P-MLC
	C	UR214-9		C	UR214-9		C	UR214-9
	1	0.566045		1	0.590587		1	0.147834
	1	0.362773		1	0.381114		1	0.09066
	1	0.483122		1	0.49208		1	0.049715
	1	0.502525		1	0.510607		1	0.185291
	1	0.829406		1	0.471275		1	0.128059
	1	0.60367		1	0.299787		1	0.376102

## Sheet: Fig. 4
Fig. 4
Fig. 1B	Septin9
	C	S9 siRNA
	1	0.060559
	1	0.062078
	1	0.099036
	1	0.167418
	1	0.46567
	1	0.395811
Fig. 1F	Septin11			Septin7			P-PAX			P-MLC
	C	S9 siRNA		C	S9 siRNA		C	S9 siRNA		C	S9 siRNA
	1	0.39174		1	0.837565		1	0.296699		1	0.592497
	1	0.80415		1	0.910843		1	0.401616		1	0.396339
	1	0.624691		1	0.702793		1	0.31193		1	0.337892
	1	0.517306		1	0.82266		1	0.152968		1	0.13952
	1	0.658828		1	0.910376		1	0.224336		1	0.27681
	1	0.478593		1	0.675466		1	0.168552		1	0.143632

## Sheet: Fig. 5
Fig. 5
Fig. 5C	Septin9			Septin11			Septin7
	C LV	S9 LV		C LV	S9 LV		C LV	S9 LV
	1	5.91416		1	5.35149		1	4.71292
	1	5.55485		1	4.55052		1	4.54546
	1	5.06091		1	5.23174		1	5.07606
	1	6.81752		1	4.65988		1	4.2305
	1	10.3859		1	3.01622		1	2.6017
	1	9.50137		1	4.38403		1	3.43562
Fig. 5G	P-PAX			P-MYPT1			P-MLC
	C LV	S9 LV		C LV	S9 LV		C LV	S9 LV
	1	2.77815		1	2.15272		1	1.84635
	1	2.36388		1	6.58786		1	1.79294
	1	2.87611		1	4.68187		1	2.17033
	1	2.73734		1	4.96127		1	2.36753
	1	2.81983		1	5.12633		1	2.50553
	1	2.50115		1	5.27758		1	2.23103
				1	4.44198
Fog. 5I	Fibronectin			Collagen1a-1			a-SMA
	C LV	S9 LV		C LV	S9 LV		C LV	S9 LV
	1	2.18325		1	2.27717		1	2.07304
	1	1.65515		1	1.8446		1	1.78395
	1	1.37406		1	1.12133		1	1.04429
	1	1.32966		1	1.32088		1	1.12255
	1	4.09204					1	1.67542
	1	2.12236					1	1.10143
	1	1.1125

## Sheet: Fig. 6
Fig. 6
Fig. 6C	Fluorescence intensity			Fluorescence intensity
	Control	SEPT inh		Control	Y27632
	0.141	0.172		0.15	0.216
	0.146	0.171		0.152	0.22
	0.143	0.169		0.154	0.22
	0.131	0.147		0.134	0.175
	0.13	0.145		0.133	0.168
	0.131	0.146		0.131	0.179
	0.114	0.155		0.124949	0.193643
	0.11	0.152		0.119163	0.191398
	0.111	0.151		0.120495	0.275603
	0.094			0.119561	0.27682
	0.093				0.306
	0.094
	0.110369	0.197524
	0.145306	0.154661
	0.129107	0.201246
	0.114874	0.188609
	0.105038	0.200757
	0.113222	0.167255
	0.104373	0.156181
	0.152343	0.162132
	0.114672	0.171351
		0.178993
		0.203848
		0.204808

## Sheet: Fig. 7
Fig. 7
Fig. 7F	F-Actin			P-MLC			a-SMA			Col 1V a1			Fibronectin
	CLV	S9LV		CLV	S9LV		CLV	S9LV		CLV	S9LV		CLV	S9LV
	1	1.49578		1	1.06732		1	1.17385		1	1.50146		1	1.95441
	1	1.03124		1	1.13632		1	7.70428		1	2.42401		1	2.34442
	1	1.51436		1	1.6804		1	6.21101		1	2.30526		1	2.9773
	1	1.36692		1	1.42257		1	15.02		1	3.89568		1	3.04236
													1	2.70877

## Sheet: Fig. S8
Fig. S8
	Septin9			Septin11			Septin7
	Sc siRNA	S9 siRNA		Sc siRNA	S9 siRNA		Sc siRNA	S9 siRNA
	1	0.04		1	0.34		1	0.47
	1	0.035		1	0.58		1	0.54
	1	0.044		1	0.49		1	0.39
	1	0.032		1	0.2		1	0.37
	1	0.05		1	0.25		1	0.36
	1	0.03		1	0.29		1	0.29

## Sheet: Fig. S9
Fig. S9
Fig. S9 B	Gel circumference
	Con LV	SEPT9 LV
	4.4588	4.1448
	4.4902	4.3018
	4.71	4.0192
	4.4902	4.3332
		4.1134
	4.553	4.1762
	4.396	4.1762
	4.396	4.3018
	4.4274	4.2704
	4.4117	4.3018
		3.925
		4.082

## Sheet: Fig. S10
Fig. S10
Fig. S10 C	Schlemm’s canal Morphometry
	CLV	S9 LV
	2.459	0.666
	2.893	0.941
	1.559	0.937
	2.663	1.116
	2.279	1.584
	3.142	1.023
	2.942	1.091
	3.886	1.025
Fig. S10 D	Number of Vacuoles
	CLV BV	CLV SV	S9LV BV	S9LV SV
	4	7	1	7
	5	6	2	6
	4	5	1	8
	3	5	3	6
	4	4		8
				4
